# Supplementary material for: The in vivo genetic program of murine primordial lung epithelial progenitors
Source: Nat Commun. 2020 Jan 31;11:635. doi: 10.1038/s41467-020-14348-3 (PMC6994558; doi:10.1038/s41467-020-14348-3)
Supplement: Supplementary file 5 — Supplementary Data 1 [file 41467_2020_14348_MOESM5_ESM.xlsx]

## Sheet: Legend
Supplementary Data 1. Pairwise comparisons of gene expression for conditions depicted in Figure 2B

## Sheet: E9.0 Lung Nkx2-1+ vs Foregut
ensID	geneID	Counts-E8.25 Foregut/1	Counts-E8.25 Foregut/2	Counts-E8.25 Foregut/3	Counts-E9.0 Lung Nkx2-1+/1	Counts-E9.0 Lung Nkx2-1+/2	Counts-E9.0 Lung Nkx2-1+/3	e.E8.25 Foregut/1	e.E8.25 Foregut/2	e.E8.25 Foregut/3	e.E9.0 Lung Nkx2-1+/1	e.E9.0 Lung Nkx2-1+/2	e.E9.0 Lung Nkx2-1+/3	aveExpr	P-val	FDR	logFC	t
ENSMUSG00000026621	Marc1	563	448	982	367	497	181	3.06416	2.727	3.87208	2.68838	2.96838	1.76314	2.84719	0.245189	0.373541	-0.724709	-1.32036
ENSMUSG00000036469	March1	36	69	16	35	59	40	-0.884286	0.0369818	-2.02384	-0.683471	-0.0953517	-0.400833	-0.675133	0.241161	0.368579	0.496223	1.33349
ENSMUSG00000073481	Marc2	2493	2302	3279	1432	1409	1200	5.20985	5.08703	5.61103	4.6511	4.4708	4.48874	4.91976	0.000952899	0.00570789	-0.685946	-7.08713
ENSMUSG00000079557	March2	1776	2045	2102	1023	870	1840	4.72071	4.91628	4.96966	4.16608	3.77553	5.1052	4.60891	0.00814088	0.026628	-0.71922	-4.29844
ENSMUSG00000032656	March3	59	70	55	58	24	262	-0.179293	0.0575921	-0.273818	0.0371467	-1.37546	2.29549	0.0936097	0.539998	0.696234	0.151435	0.658466
ENSMUSG00000039372	March4	13	10	10	6	6	13	-2.31922	-2.68964	-2.67592	-3.13278	-3.28973	-1.9858	-2.68218	0.117647	0.211156	-0.459012	-1.89715
ENSMUSG00000023307	March5	4249	4671	4385	5032	5049	4650	5.97897	6.10771	6.03029	6.46384	6.31176	6.44249	6.22251	0.0030263	0.0126721	0.364622	5.45378
ENSMUSG00000039100	March6	11410	10655	11829	8054	9046	6777	7.40396	7.29735	7.46187	7.14236	7.15297	6.98585	7.24073	0.0114572	0.034573	-0.291404	-3.94154
ENSMUSG00000026977	March7	7712	7183	7880	8395	8834	6785	6.83887	6.72851	6.87584	7.20218	7.11876	6.98756	6.95862	0.0163708	0.045798	0.290201	3.5884
ENSMUSG00000025702	March8	4789	4660	5807	4682	4436	3374	6.15155	6.10431	6.43547	6.35985	6.12504	5.97977	6.19266	0.670787	0.765551	-0.073867	-0.451765
ENSMUSG00000040502	March9	1375	1227	1304	1315	1046	481	4.35163	4.17955	4.28105	4.52818	4.04119	3.17071	4.09205	0.12884	0.227896	-0.225568	-1.8257
ENSMUSG00000078627	March10	21	10	6	11	51	30	-1.64785	-2.68964	-3.36779	-2.30966	-0.303669	-0.809946	-1.85476	0.152415	0.254279	1.44113	1.694
ENSMUSG00000022269	March11	6	0	4	23	13	21	-3.37367	-7.08196	-3.89831	-1.27863	-2.23528	-1.31442	-3.19704	0.0129829	0.0380978	2.71257	3.81566
ENSMUSG00000000486	Sept1	154	162	134	385	324	263	1.19735	1.26234	1.00323	2.75737	2.35191	2.30098	1.81219	0.000256635	0.00229439	1.2733	9.42771
ENSMUSG00000026276	Sept2	18574	20307	21240	13575	18339	14942	8.10693	8.22777	8.3063	7.8955	8.1725	8.12645	8.13924	0.241778	0.369299	-0.147246	-1.33147
ENSMUSG00000022456	Sept3	1377	1344	1269	3649	4670	3209	4.35373	4.31089	4.24181	6.00027	6.19919	5.90745	5.16889	1.20901e-06	0.000143452	1.70205	28.8112
ENSMUSG00000020486	Sept4	81	135	76	66	206	123	0.274617	1.00019	0.189154	0.222064	1.69983	1.20768	0.76559	0.223864	0.34744	0.606311	1.39236
ENSMUSG00000072214	Sept5	250	338	229	1094	796	638	1.89456	2.32105	1.77412	4.26284	3.64736	3.57786	2.91296	0.000941192	0.00566261	1.79633	7.10656
ENSMUSG00000050379	Sept6	2102	2001	1367	2332	3439	2768	4.96378	4.88491	4.34909	5.35444	5.75781	5.69421	5.16737	0.00971507	0.0303968	0.871247	4.1114
ENSMUSG00000001833	Sept7	11195	13544	12461	9175	12774	10968	7.37652	7.64346	7.53696	7.33035	7.65081	7.6804	7.53642	0.805926	0.864643	0.0352997	0.259367
ENSMUSG00000018398	Sept8	3560	3359	2975	1837	3028	3176	5.72375	5.63207	5.47068	5.01031	5.57422	5.89254	5.5506	0.808711	0.866826	-0.0394182	-0.255546
ENSMUSG00000059248	Sept9	14921	16356	14928	15740	18602	17966	7.79099	7.91562	7.79755	8.10898	8.19304	8.39234	8.03309	0.00318639	0.0131826	0.374866	5.3886
ENSMUSG00000019917	Sept10	1237	1398	1209	1710	2089	1842	4.1991	4.36771	4.17196	4.90698	5.03877	5.10677	4.63188	0.000429408	0.00326412	0.770381	8.43832
ENSMUSG00000058013	Sept11	22906	26207	23642	19723	27177	24854	8.40936	8.59573	8.46086	8.43441	8.73996	8.86054	8.58348	0.097683	0.181528	0.215823	2.04415
ENSMUSG00000034219	Sept14	0	0	1	0	0	0	-7.07411	-7.08196	-5.48327	-6.83322	-6.99017	-6.74068	-6.70057	0.582763	0.7121	0.106247	0.587832
ENSMUSG00000037072	Sep15	15907	17443	17125	9979	11369	9985	7.88331	8.00844	7.99562	7.45153	7.48271	7.54494	7.72776	0.000219657	0.00206075	-0.470232	-9.74681
ENSMUSG00000085214	0610005C13Rik	974	1073	1247	235	227	150	3.85441	3.98615	4.21659	2.04637	1.83955	1.49294	2.906	0.000282185	0.00244925	-2.22081	-9.23777
ENSMUSG00000021252	0610007P14Rik	3785	3865	3805	2649	2888	2199	5.81216	5.83448	5.82564	5.53829	5.50594	5.36228	5.64646	2.94574e-05	0.000672928	-0.317736	-14.8846
ENSMUSG00000007777	0610009B22Rik	1108	1219	1181	681	795	667	4.04028	4.17011	4.13817	3.57935	3.64555	3.64194	3.86923	6.90769e-05	0.00104432	-0.503413	-12.4526
ENSMUSG00000086714	0610009E02Rik	28	20	14	28	21	14	-1.24122	-1.72441	-2.21025	-1.00033	-1.5639	-1.8827	-1.6038	0.633049	0.733323	0.24563	0.508769
ENSMUSG00000043644	0610009L18Rik	42	34	35	60	40	33	-0.66472	-0.973435	-0.918487	0.0856452	-0.650319	-0.674594	-0.632652	0.105772	0.193766	0.31255	1.98111
ENSMUSG00000024442	0610009O20Rik	5245	5200	5591	3308	3557	3545	6.28275	6.26248	6.38079	5.85874	5.80648	6.05109	6.10705	0.00228043	0.0102398	-0.413186	-5.82249
ENSMUSG00000042208	0610010F05Rik	2056	1864	2108	2311	2397	1916	4.93186	4.78261	4.97377	5.3414	5.23715	5.16358	5.07173	0.0113841	0.0343938	0.352287	3.94805
ENSMUSG00000020831	0610010K14Rik	101	74	126	116	115	58	0.591225	0.137209	0.914759	1.03097	0.86158	0.129682	0.610904	0.738282	0.818557	0.138596	0.353746
ENSMUSG00000025731	0610011F06Rik	1890	2033	2161	1134	1011	950	4.81044	4.90779	5.00958	4.31462	3.99211	4.15186	4.53107	0.00180413	0.0086039	-0.76024	-6.14233
ENSMUSG00000089755	0610012D04Rik	6	6	1	0	8	0	-3.37367	-3.38152	-5.48327	-6.83322	-2.90271	-6.74068	-4.78585	0.358537	0.504495	-1.4043	-1.01308
ENSMUSG00000096232	0610012G03Rik	1028	1186	1200	625	672	662	3.93222	4.13054	4.16119	3.45565	3.40322	3.63109	3.78565	0.00236183	0.0105048	-0.582251	-5.77576
ENSMUSG00000046683	0610025J13Rik	0	2	0	0	8	0	-7.07411	-4.76003	-7.06823	-6.83322	-2.90271	-6.74068	-5.8965	0.594832	0.7121	0.817319	0.568495
ENSMUSG00000058706	0610030E20Rik	2953	2802	2956	2650	3233	2401	5.4541	5.37054	5.46144	5.53883	5.66871	5.48904	5.49711	0.0529207	0.116116	0.134403	2.54144
ENSMUSG00000099146	0610031O16Rik	2	4	6	0	0	0	-4.75218	-3.91203	-3.36779	-6.83322	-6.99017	-6.74068	-5.43268	2.55369e-05	0.000614575	-2.94256	-15.3343
ENSMUSG00000028608	0610037L13Rik	2088	2334	2213	1645	2087	1712	4.95414	5.10694	5.04388	4.85109	5.03739	5.00121	4.99911	0.42955	0.582638	-0.0706545	-0.860821
ENSMUSG00000097882	0610038B21Rik	42	36	52	46	79	24	-0.66472	-0.892135	-0.353989	-0.294059	0.322714	-1.12597	-0.50136	0.28735	0.424299	0.371922	1.19362
ENSMUSG00000058812	0610039K10Rik	11	0	6	9	10	4	-2.55055	-7.08196	-3.36779	-2.58529	-2.59785	-3.57076	-3.6257	0.381031	0.530406	0.590791	0.962397
ENSMUSG00000089889	0610040B10Rik	30	33	23	60	72	40	-1.14337	-1.01587	-1.51365	0.0856452	0.18974	-0.400833	-0.633056	0.00533622	0.0193669	1.19198	4.76789
ENSMUSG00000087341	0610040F04Rik	0	1	3	0	0	0	-7.07411	-5.497	-4.26088	-6.83322	-6.99017	-6.74068	-6.23268	0.0015937	0.00792352	-1.35762	-6.31725
ENSMUSG00000060512	0610040J01Rik	2466	2545	3389	1494	1013	403	5.19414	5.23177	5.65862	4.71223	3.99496	2.91574	4.61791	0.0100734	0.0312415	-1.35284	-4.07372
ENSMUSG00000087361	0610043K17Rik	12	6	10	1	0	1	-2.43025	-3.38152	-2.67592	-5.24826	-6.99017	-5.15572	-4.31364	0.00463517	0.0174142	-2.97148	-4.93198
ENSMUSG00000097863	1010001B22Rik	8	7	8	17	7	6	-2.98665	-3.17507	-2.98077	-1.70394	-3.08328	-3.04024	-2.82832	0.637825	0.737473	0.0702668	0.501453
ENSMUSG00000097222	1010001N08Rik	166	106	164	347	333	222	1.30527	0.65275	1.29371	2.60765	2.39137	2.05698	1.71796	0.00534842	0.0194018	1.27371	4.76526
ENSMUSG00000019689	1110001J03Rik	784	797	817	713	579	540	3.54152	3.55738	3.60684	3.64555	3.1885	3.33747	3.47954	0.00676135	0.0231018	-0.233888	-4.50076
ENSMUSG00000090066	1110002E22Rik	23	16	24	72	45	15	-1.51952	-2.03757	-1.45352	0.346691	-0.482375	-1.78649	-1.15546	0.0160565	0.0450868	1.19722	3.6071
ENSMUSG00000097134	1110002J07Rik	38	28	15	7	4	10	-0.807324	-1.24907	-2.11404	-2.92633	-3.82024	-2.34837	-2.21089	0.0649945	0.133239	-1.66502	-2.37198
ENSMUSG00000071456	1110002L01Rik	447	408	331	340	311	273	2.73163	2.59223	2.30463	2.57829	2.29292	2.35471	2.47574	0.417239	0.569827	-0.136571	-0.885698
ENSMUSG00000102531	1110002O04Rik	2	4	0	2	0	1	-4.75218	-3.91203	-7.06823	-4.51129	-6.99017	-5.15572	-5.39827	0.820431	0.874707	-0.313031	-0.239514
ENSMUSG00000022972	1110004E09Rik	2200	2098	1964	1593	1671	1355	5.0295	4.95318	4.87171	4.80477	4.71676	4.66393	4.83998	0.0315072	0.0770998	-0.222489	-2.9854
ENSMUSG00000030663	1110004F10Rik	7333	7753	7120	6808	8212	6410	6.76618	6.83867	6.72953	6.8999	7.01344	6.90554	6.85888	0.0239347	0.06186	0.1633	3.23211
ENSMUSG00000037960	1110007C09Rik	738	576	884	383	312	245	3.45434	3.08922	3.72048	2.74986	2.29754	2.1989	2.91839	0.0131708	0.0385174	-1.00518	-3.80135
ENSMUSG00000027637	1110008F13Rik	2710	2658	2383	1321	1464	1454	5.33023	5.29444	5.15063	4.53474	4.52602	4.76562	4.93362	0.000682499	0.00450599	-0.653769	-7.628
ENSMUSG00000021023	1110008L16Rik	1444	1320	1192	1245	1285	928	4.42224	4.28491	4.15154	4.44929	4.33794	4.11807	4.294	0.907024	0.937676	0.0187772	0.122977
ENSMUSG00000039195	1110008P14Rik	737	709	788	381	455	409	3.45239	3.3887	3.55473	2.74232	2.84114	2.93704	3.15272	0.00148423	0.00754676	-0.62626	-6.41944
ENSMUSG00000045237	1110012L19Rik	758	773	664	611	583	428	3.49289	3.5133	3.30789	3.42299	3.19842	3.00247	3.32299	0.120191	0.2149	-0.227628	-1.88032
ENSMUSG00000028441	1110017D15Rik	164	72	12	6	17	10	1.28783	0.0979498	-2.42438	-3.13278	-1.86089	-2.34837	-1.39677	0.0106153	0.0326056	-2.53529	-4.01959
ENSMUSG00000085151	1110018N20Rik	4	2	0	5	2	9	-3.90419	-4.76003	-7.06823	-3.37379	-4.66824	-2.49276	-4.37787	0.224725	0.348497	1.72199	1.38933
ENSMUSG00000097616	1110019D14Rik	171	146	188	181	154	94	1.34795	1.1128	1.49019	1.67061	1.28129	0.821559	1.2874	0.870379	0.909936	-0.0375291	-0.171941
ENSMUSG00000097047	1110020A21Rik	34	41	42	102	59	42	-0.965586	-0.70692	-0.658843	0.846262	-0.0953517	-0.331292	-0.318622	0.0108789	0.0331881	0.70038	3.9944
ENSMUSG00000103520	1110025M09Rik	44	30	28	43	45	26	-0.598377	-1.15122	-1.23534	-0.390275	-0.482375	-1.01276	-0.811726	0.215098	0.336153	0.374579	1.42386
ENSMUSG00000085972	1110028F11Rik	30	26	29	30	0	33	-1.14337	-1.35404	-1.18559	-0.902481	-6.99017	-0.674594	-2.04171	0.195603	0.310928	0.278901	1.49856
ENSMUSG00000099139	1110028F18Rik	4	0	2	0	0	0	-3.90419	-7.08196	-4.74631	-6.83322	-6.99017	-6.74068	-6.04942	0.000197254	0.00193947	-2.10829	-9.9732
ENSMUSG00000037971	1110032A03Rik	603	612	477	584	568	429	3.1631	3.17661	2.83112	3.35784	3.16085	3.00583	3.11589	0.484418	0.640173	0.119556	0.756123
ENSMUSG00000046999	1110032F04Rik	82	113	129	326	365	204	0.292212	0.744589	0.948574	2.51772	2.52356	1.93527	1.49365	0.00165195	0.00811123	1.67397	6.26621
ENSMUSG00000044991	1110034G24Rik	422	420	355	353	260	354	2.6487	2.634	2.40547	2.63235	2.03497	2.72896	2.51407	0.888562	0.923709	-0.0219612	-0.147592
ENSMUSG00000099098	1110035H17Rik	12	17	5	15	14	1	-2.43025	-1.95268	-3.6088	-1.87902	-2.13219	-5.15572	-2.85978	0.843191	0.889699	-0.196517	-0.208583
ENSMUSG00000097036	1110036E04Rik	3	0	0	0	0	0	-4.26676	-7.08196	-7.06823	-6.83322	-6.99017	-6.74068	-6.49684	0.609053	0.7121	0.100899	0.546014
ENSMUSG00000040720	1110037F02Rik	7663	7833	8086	6122	7607	5745	6.82968	6.85348	6.91307	6.74669	6.90304	6.74753	6.83225	0.302507	0.442399	-0.0644064	-1.15214
ENSMUSG00000092203	1110038B12Rik	4491	4391	4124	4469	5524	4288	6.05887	6.01854	5.94177	6.29268	6.44146	6.32557	6.17982	0.00306317	0.0127864	0.348903	5.43841
ENSMUSG00000063236	1110038F14Rik	1602	1723	1646	1554	1645	1477	4.572	4.66917	4.61695	4.76902	4.69414	4.78826	4.68492	0.0502137	0.111304	0.129269	2.58527
ENSMUSG00000085457	1110046J04Rik	44	41	54	38	85	23	-0.598377	-0.70692	-0.30005	-0.566431	0.427683	-1.18609	-0.488365	0.974682	0.982103	-0.00860053	-0.0333942
ENSMUSG00000040591	1110051M20Rik	1154	1054	1009	1561	1465	1155	4.09894	3.96038	3.91119	4.7755	4.52701	4.43362	4.28444	0.00253936	0.0110924	0.577905	5.68015
ENSMUSG00000035171	1110059E24Rik	2407	2575	2521	1766	2099	1625	5.15921	5.24868	5.23183	4.95346	5.04566	4.92598	5.09414	0.00513131	0.018825	-0.236037	-4.81311
ENSMUSG00000032551	1110059G10Rik	597	689	673	615	786	560	3.14868	3.34745	3.3273	3.4324	3.62913	3.38989	3.37914	0.0758043	0.147437	0.214309	2.24705
ENSMUSG00000078570	1110065P20Rik	417	435	423	234	258	243	2.63152	2.68457	2.65798	2.04023	2.02385	2.18709	2.37087	5.23009e-05	0.000899674	-0.596166	-13.2013
ENSMUSG00000098318	1190002F15Rik	125	119	125	252	263	304	0.897433	0.818908	0.903309	2.14692	2.05149	2.50962	1.55461	5.18724e-06	0.000290572	1.27007	21.3402
ENSMUSG00000045414	1190002N15Rik	5241	4591	5275	3503	3753	3709	6.28165	6.08279	6.29686	5.94136	5.88385	6.11633	6.10047	0.0514691	0.113486	-0.243304	-2.56463
ENSMUSG00000096537	1190003K10Rik	0	0	0	0	0	1	-7.07411	-7.08196	-7.06823	-6.83322	-6.99017	-5.15572	-6.70057	0.151565	0.253136	0.241525	1.69838
ENSMUSG00000043687	1190005I06Rik	10	18	15	5	14	6	-2.68179	-1.87251	-2.11404	-3.37379	-2.13219	-3.04024	-2.53576	0.26975	0.402989	-0.609593	-1.24431
ENSMUSG00000063320	1190007I07Rik	662	613	688	448	488	342	3.29767	3.17896	3.35908	2.97575	2.94205	2.67928	3.07213	0.0117793	0.0352994	-0.408161	-3.91342
ENSMUSG00000087684	1200007C13Rik	0	0	0	0	4	2	-7.07411	-7.08196	-7.06823	-6.83322	-3.82024	-4.41876	-6.04942	1.01345e-05	0.000384077	2.65608	18.5794
ENSMUSG00000020783	1200014J11Rik	4520	4690	4651	3632	4228	3456	6.06816	6.11357	6.11525	5.99353	6.05576	6.01441	6.06011	0.0383717	0.0899393	-0.0769684	-2.81361
ENSMUSG00000097290	1300002E11Rik	495	453	509	603	533	365	2.87863	2.743	2.9247	3.40399	3.06918	2.77304	2.96542	0.101547	0.187352	0.224239	2.01338
ENSMUSG00000033688	1300017J02Rik	83	64	179	164	191	852	0.309594	-0.070732	1.41961	1.52873	1.59103	3.99487	1.46218	0.0703361	0.138569	1.4295	2.30765
ENSMUSG00000096221	1500002C15Rik	77	75	64	100	95	108	0.202014	0.156445	-0.0570069	0.817834	0.587259	1.02087	0.454569	0.00458574	0.0172734	0.700051	4.94464
ENSMUSG00000097595	1500002F19Rik	0	7	0	6	0	0	-7.07411	-3.17507	-7.06823	-3.13278	-6.99017	-6.74068	-5.69684	0.923197	0.946287	0.148955	0.101487
ENSMUSG00000098912	1500004A13Rik	508	416	497	506	673	463	2.91599	2.62021	2.89032	3.1512	3.40536	3.11574	3.01647	0.01905	0.0516156	0.421701	3.44394
ENSMUSG00000068099	1500009C09Rik	0	0	0	4	10	4	-7.07411	-7.08196	-7.06823	-3.66329	-2.59785	-3.57076	-5.17603	1.67658e-06	0.000167324	3.50422	26.9364
ENSMUSG00000087651	1500009L16Rik	428	366	307	432	393	265	2.66904	2.43571	2.19621	2.92334	2.63005	2.31188	2.52771	0.495069	0.651054	0.192352	0.736821
ENSMUSG00000072694	1500011B03Rik	693	696	666	673	680	447	3.36364	3.36202	3.31223	3.56232	3.42028	3.06506	3.34759	0.151375	0.253136	0.0753517	1.69936
ENSMUSG00000051319	1500011K16Rik	284	353	329	391	404	364	2.07817	2.38361	2.2959	2.77965	2.66983	2.76909	2.49604	0.00154528	0.0077704	0.456724	6.36139
ENSMUSG00000074578	1500012F01Rik	3997	3689	3519	3721	4597	3878	5.89077	5.76725	5.71292	6.02845	6.17646	6.1806	5.95941	0.00535622	0.0194176	0.33854	4.76358
ENSMUSG00000098702	1500015A07Rik	337	371	373	297	449	255	2.32463	2.45526	2.47673	2.38353	2.82201	2.2565	2.45311	0.889092	0.92406	-0.014045	-0.146884
ENSMUSG00000026051	1500015O10Rik	14	8	5	8	2	10	-2.21613	-2.9945	-3.6088	-2.74576	-4.66824	-2.34837	-3.09697	0.694091	0.783273	-0.335373	-0.417403
ENSMUSG00000087579	1500017E21Rik	0	0	3	6	4	0	-7.07411	-7.08196	-4.26088	-3.13278	-3.82024	-6.74068	-5.35178	0.280446	0.415926	1.58316	1.21316
ENSMUSG00000097383	1500026H17Rik	61	92	83	13	53	10	-0.131596	0.449422	0.31547	-2.07833	-0.248702	-2.34837	-0.673684	0.00695468	0.0235853	-1.95771	-4.46965
ENSMUSG00000059631	1500035N22Rik	2	4	0	2	4	9	-4.75218	-3.91203	-7.06823	-4.51129	-3.82024	-2.49276	-4.42612	0.213886	0.334712	1.63078	1.42831
ENSMUSG00000043747	1520401A03Rik	20	9	10	22	2	7	-1.71656	-2.83403	-2.67592	-1.34136	-4.66824	-2.83379	-2.67832	0.536732	0.693005	-0.46521	-0.664008
ENSMUSG00000086899	1600002D24Rik	2	0	0	1	2	5	-4.75218	-7.08196	-7.06823	-5.24826	-4.66824	-3.28125	-5.35002	0.0894463	0.169034	1.89736	2.11427
ENSMUSG00000024118	1600002H07Rik	2274	2106	2456	1541	1732	1277	5.07722	4.95867	5.19415	4.7569	4.76847	4.57842	4.88897	0.0136823	0.039685	-0.37206	-3.76354
ENSMUSG00000035595	1600002K03Rik	462	433	515	253	254	303	2.7792	2.67793	2.94159	2.15262	2.00135	2.50487	2.50959	0.0156156	0.0441041	-0.588812	-3.63405
ENSMUSG00000101585	1600010M07Rik	4	8	2	0	2	2	-3.90419	-2.9945	-4.74631	-6.83322	-4.66824	-4.41876	-4.5942	0.200926	0.317942	-1.42499	-1.47748
ENSMUSG00000050088	1600012H06Rik	2319	2181	2488	1288	1463	1063	5.10549	5.00915	5.21283	4.49826	4.52504	4.31392	4.77745	0.00138648	0.00723593	-0.659557	-6.51854
ENSMUSG00000047661	1600012P17Rik	1	4	0	0	0	0	-5.48915	-3.91203	-7.06823	-6.83322	-6.99017	-6.74068	-6.17225	0.00161679	0.00799478	-1.36562	-6.29676
ENSMUSG00000054676	1600014C10Rik	659	804	780	618	665	499	3.29112	3.56999	3.54002	3.43941	3.38813	3.22366	3.40872	0.334167	0.477785	-0.113957	-1.07109
ENSMUSG00000094690	1600014C23Rik	2	8	4	12	1	2	-4.75218	-2.9945	-3.89831	-2.18936	-5.40521	-4.41876	-3.94305	0.886834	0.922199	-0.146689	-0.149902
ENSMUSG00000035491	1600014K23Rik	14	12	20	4	0	0	-2.21613	-2.4381	-1.71068	-3.66329	-6.99017	-6.74068	-3.95984	0.000598347	0.00412256	-4.22908	-7.85086
ENSMUSG00000029813	1600015I10Rik	17	2	2	0	0	0	-1.94483	-4.76003	-4.74631	-6.83322	-6.99017	-6.74068	-5.33587	6.75246e-05	0.00102823	-2.21175	-12.5122
ENSMUSG00000102505	1600017P15Rik	0	0	0	2	0	0	-7.07411	-7.08196	-7.06823	-4.51129	-6.99017	-6.74068	-6.57774	0.0688986	0.13645	0.334053	2.32443
ENSMUSG00000097048	1600020E01Rik	777	720	692	665	687	596	3.52859	3.4109	3.36744	3.54508	3.43505	3.4797	3.46112	0.471163	0.625856	0.0497209	0.780574
ENSMUSG00000057818	1600029O15Rik	4	0	0	0	0	1	-3.90419	-7.08196	-7.06823	-6.83322	-6.99017	-5.15572	-6.17225	0.915642	0.94169	0.0858944	0.111518
ENSMUSG00000029182	1700001C02Rik	21	21	2	0	0	0	-1.64785	-1.65569	-4.74631	-6.83322	-6.99017	-6.74068	-4.76899	7.55169e-07	0.000119308	-5.11138	-31.7388
ENSMUSG00000047150	1700001C19Rik	14	14	12	8	2	5	-2.21613	-2.22398	-2.42438	-2.74576	-4.66824	-3.28125	-2.92662	0.00356542	0.0143573	-0.995616	-5.24851
ENSMUSG00000099419	1700001D01Rik	6	4	4	3	6	5	-3.37367	-3.91203	-3.89831	-4.02586	-3.28973	-3.28125	-3.63014	0.318514	0.459831	0.257114	1.11029
ENSMUSG00000085984	1700001G11Rik	24	28	20	4	41	14	-1.4594	-1.24907	-1.71068	-3.66329	-0.61513	-1.8827	-1.76338	0.302641	0.442572	-0.392863	-1.15178
ENSMUSG00000103746	1700001G17Rik	23	27	38	35	41	25	-1.51952	-1.3006	-0.801448	-0.683471	-0.61513	-1.06826	-0.998071	0.162416	0.267547	0.426057	1.64425
ENSMUSG00000095040	1700001J03Rik	6	4	7	7	0	10	-3.37367	-3.91203	-3.16134	-2.92633	-6.99017	-2.34837	-3.78532	0.388544	0.538395	0.446474	0.946014
ENSMUSG00000101963	1700001J11Rik	19	28	21	27	30	22	-1.78871	-1.24907	-1.64197	-1.05186	-1.05943	-1.24883	-1.33998	0.0133754	0.038998	0.497053	3.78603
ENSMUSG00000056508	1700001K19Rik	39	19	36	19	36	35	-0.77033	-1.79656	-0.87841	-1.54782	-0.800345	-0.590936	-1.06407	0.704728	0.790133	0.168867	0.40191
ENSMUSG00000075511	1700001L05Rik	607	638	691	253	99	71	3.17263	3.23658	3.36535	2.15262	0.646455	0.419188	2.16547	2.84253e-05	0.000659888	-2.55506	-14.9957
ENSMUSG00000021534	1700001L19Rik	23	20	5	19	20	11	-1.51952	-1.72441	-3.6088	-1.54782	-1.63262	-2.21712	-2.04171	0.678587	0.771829	0.176285	0.440196
ENSMUSG00000044320	1700001O22Rik	41	28	30	146	84	58	-0.699071	-1.24907	-1.1375	1.36154	0.41071	0.129682	-0.197285	0.00317774	0.0131559	1.50569	5.39202
ENSMUSG00000018543	1700001P01Rik	18	9	10	7	17	27	-1.86466	-2.83403	-2.67592	-2.92633	-1.86089	-0.959323	-2.18686	0.324235	0.466276	0.576395	1.09577
ENSMUSG00000030030	1700003E16Rik	302	141	44	45	38	24	2.16668	1.0627	-0.592501	-0.325423	-0.723383	-1.12597	0.0770165	0.00765822	0.0254034	-1.78316	-4.36436
ENSMUSG00000095110	1700003E24Rik	0	0	1	0	4	0	-7.07411	-7.08196	-5.48327	-6.83322	-3.82024	-6.74068	-6.17225	0.523149	0.679267	0.753786	0.687306
ENSMUSG00000038523	1700003F12Rik	22	17	4	10	38	8	-1.58226	-1.95268	-3.89831	-2.4409	-0.723383	-2.65322	-2.20846	0.550987	0.706185	0.570583	0.63998
ENSMUSG00000087621	1700003G18Rik	3	6	3	0	5	1	-4.26676	-3.38152	-4.26088	-6.83322	-3.53074	-5.15572	-4.57147	0.0908218	0.171106	-1.18172	-2.10209
ENSMUSG00000100372	1700003I22Rik	0	0	0	0	1	0	-7.07411	-7.08196	-7.06823	-6.83322	-5.40521	-6.74068	-6.70057	0.0631016	0.129978	0.334113	2.39616
ENSMUSG00000101565	1700003L19Rik	0	0	0	0	2	0	-7.07411	-7.08196	-7.06823	-6.83322	-4.66824	-6.74068	-6.57774	0.0630122	0.129978	0.334121	2.39732
ENSMUSG00000028294	1700003M02Rik	507	415	155	15	20	2	2.91315	2.61675	1.21254	-1.87902	-1.63262	-4.41876	-0.197993	0.00811059	0.026555	-4.8987	-4.30244
ENSMUSG00000085389	1700003M07Rik	20	18	8	33	6	2	-1.71656	-1.87251	-2.98077	-0.767129	-3.28973	-4.41876	-2.50757	0.303857	0.443724	-0.905325	-1.14854
ENSMUSG00000102463	1700003N22Rik	282	255	293	147	133	122	2.068	1.91522	2.12898	1.37135	1.07053	1.19595	1.62501	0.0016623	0.0081367	-0.827679	-6.25737
ENSMUSG00000100727	1700003P14Rik	3	0	6	0	0	0	-4.26676	-7.08196	-3.36779	-6.83322	-6.99017	-6.74068	-5.8801	7.55327e-05	0.00110765	-2.58778	-12.2208
ENSMUSG00000027973	1700006A11Rik	0	1	0	0	0	0	-7.07411	-5.497	-7.06823	-6.83322	-6.99017	-6.74068	-6.70057	0.601601	0.7121	0.100307	0.557754
ENSMUSG00000010841	1700006E09Rik	3	0	4	3	1	0	-4.26676	-7.08196	-3.89831	-4.02586	-5.40521	-6.74068	-5.23646	0.834898	0.883111	-0.305561	-0.219823
ENSMUSG00000100274	1700006F04Rik	2	0	0	0	0	0	-4.75218	-7.08196	-7.06823	-6.83322	-6.99017	-6.74068	-6.57774	0.609244	0.7121	0.100675	0.545714
ENSMUSG00000102000	1700006H21Rik	0	0	1	0	0	0	-7.07411	-7.08196	-5.48327	-6.83322	-6.99017	-6.74068	-6.70057	0.582763	0.7121	0.106247	0.587832
ENSMUSG00000034764	1700006J14Rik	77	61	105	71	50	38	0.202014	-0.139445	0.652865	0.326653	-0.331958	-0.473897	0.0393721	0.347913	0.492962	-0.39734	-1.03795
ENSMUSG00000101234	1700007E05Rik	22	6	4	8	6	13	-1.58226	-3.38152	-3.89831	-2.74576	-3.28973	-1.9858	-2.81389	0.707884	0.7924	0.288752	0.397336
ENSMUSG00000100666	1700007F19Rik	17	20	33	0	0	1	-1.94483	-1.72441	-1.00215	-6.83322	-6.99017	-5.15572	-3.94175	0.000531973	0.00379944	-4.76994	-8.05479
ENSMUSG00000057816	1700007G11Rik	49	53	18	0	8	2	-0.444754	-0.340492	-1.85878	-6.83322	-2.90271	-4.41876	-2.79978	0.0248086	0.0636367	-3.83152	-3.19943
ENSMUSG00000086330	1700007J10Rik	25	43	56	52	34	20	-1.40169	-0.639016	-0.248055	-0.118973	-0.881645	-1.38313	-0.778751	0.967279	0.97732	-0.0259663	-0.0431639
ENSMUSG00000030858	1700007K09Rik	4	0	0	8	4	13	-3.90419	-7.08196	-7.06823	-2.74576	-3.82024	-1.9858	-4.43436	0.0321338	0.0783396	3.15492	2.96805
ENSMUSG00000026831	1700007K13Rik	297	219	124	38	26	22	2.14264	1.69612	0.891768	-0.566431	-1.26225	-1.24883	0.275502	0.000427913	0.00326008	-2.72488	-8.44469
ENSMUSG00000097318	1700007L15Rik	64	126	67	107	73	81	-0.0628834	0.901034	0.0085814	0.914975	0.209503	0.608045	0.429876	0.488096	0.643878	0.285367	0.749423
ENSMUSG00000089730	1700007P06Rik	0	1	0	2	0	0	-7.07411	-5.497	-7.06823	-4.51129	-6.99017	-6.74068	-6.31358	0.675001	0.76871	0.327744	0.445506
ENSMUSG00000103452	1700008A23Rik	0	0	2	13	0	0	-7.07411	-7.08196	-4.74631	-2.07833	-6.99017	-6.74068	-5.78526	0.770132	0.837701	0.322178	0.308904
ENSMUSG00000056018	1700008F21Rik	0	0	0	4	5	2	-7.07411	-7.08196	-7.06823	-3.66329	-3.53074	-4.41876	-5.47285	2.19632e-06	0.000185852	3.41164	25.4794
ENSMUSG00000058252	1700008I05Rik	14	9	10	0	2	2	-2.21613	-2.83403	-2.67592	-6.83322	-4.66824	-4.41876	-3.94105	0.00290767	0.0122798	-2.36501	-5.50476
ENSMUSG00000101225	1700008J07Rik	141	155	146	205	279	157	1.07055	1.19881	1.12652	1.84978	2.13654	1.55852	1.49012	0.000429121	0.00326367	0.724185	8.43954
ENSMUSG00000008028	1700008O03Rik	152	85	107	191	73	79	1.17855	0.335893	0.679959	1.74798	0.209503	0.5722	0.787349	0.878995	0.916681	0.0757433	0.160389
ENSMUSG00000101404	1700009C05Rik	2	0	0	1	0	0	-4.75218	-7.08196	-7.06823	-5.24826	-6.99017	-6.74068	-6.31358	0.916863	0.94169	0.0826695	0.109896
ENSMUSG00000096573	1700009J07Rik	0	0	0	0	2	2	-7.07411	-7.08196	-7.06823	-6.83322	-4.66824	-4.41876	-6.19075	1.55244e-05	0.000461377	2.40649	17.0066
ENSMUSG00000028287	1700009N14Rik	0	0	0	0	0	2	-7.07411	-7.08196	-7.06823	-6.83322	-6.99017	-4.41876	-6.57774	0.151229	0.253136	0.241503	1.70011
ENSMUSG00000099958	1700010B13Rik	0	0	2	0	0	0	-7.07411	-7.08196	-4.74631	-6.83322	-6.99017	-6.74068	-6.57774	0.583834	0.7121	0.106549	0.586106
ENSMUSG00000067101	1700010H22Rik	5	11	1	0	0	0	-3.61468	-2.5584	-5.48327	-6.83322	-6.99017	-6.74068	-5.37007	2.24948e-05	0.000573987	-3.24015	-15.7447
ENSMUSG00000100010	1700010I02Rik	0	1	0	0	0	0	-7.07411	-5.497	-7.06823	-6.83322	-6.99017	-6.74068	-6.70057	0.601601	0.7121	0.100307	0.557754
ENSMUSG00000023873	1700010I14Rik	233	184	134	161	236	115	1.79317	1.44552	1.00323	1.50217	1.89553	1.11107	1.45845	0.817185	0.872982	0.102994	0.243946
ENSMUSG00000085102	1700010K24Rik	3	0	0	3	5	2	-4.26676	-7.08196	-7.06823	-4.02586	-3.53074	-4.41876	-5.06538	0.00469854	0.0175948	2.62554	4.91599
ENSMUSG00000030636	1700010L04Rik	1	6	0	6	4	2	-5.48915	-3.38152	-7.06823	-3.13278	-3.82024	-4.41876	-4.55178	0.0787076	0.152089	1.69958	2.21676
ENSMUSG00000101855	1700010N08Rik	2	1	1	4	3	1	-4.75218	-5.497	-5.48327	-3.66329	-4.18281	-5.15572	-4.78905	0.072262	0.141657	0.961335	2.28575
ENSMUSG00000063971	1700011A15Rik	6	2	5	18	4	4	-3.37367	-4.76003	-3.6088	-1.62376	-3.82024	-3.57076	-3.45955	0.30417	0.444074	0.843348	1.1477
ENSMUSG00000102099	1700011B04Rik	1	0	0	0	0	0	-5.48915	-7.08196	-7.06823	-6.83322	-6.99017	-6.74068	-6.70057	0.608151	0.7121	0.100378	0.54743
ENSMUSG00000036557	1700011E24Rik	2	0	0	2	0	0	-4.75218	-7.08196	-7.06823	-4.51129	-6.99017	-6.74068	-6.19075	0.823699	0.87562	0.219112	0.235057
ENSMUSG00000021850	1700011H14Rik	1539	1480	1968	737	415	169	4.51414	4.44991	4.87465	3.69328	2.70854	1.66446	3.65083	0.0029039	0.0122673	-1.89037	-5.50642
ENSMUSG00000058925	1700011I03Rik	0	0	0	0	6	0	-7.07411	-7.08196	-7.06823	-6.83322	-3.28973	-6.74068	-6.34799	0.0622208	0.129978	0.334146	2.40768
ENSMUSG00000020617	1700012B07Rik	1	0	0	0	1	0	-5.48915	-7.08196	-7.06823	-6.83322	-5.40521	-6.74068	-6.43641	0.696117	0.783753	0.237945	0.414443
ENSMUSG00000031927	1700012B09Rik	34	31	2	0	0	0	-0.965586	-1.10468	-4.74631	-6.83322	-6.99017	-6.74068	-4.56344	4.28359e-07	0.000105125	-5.7304	-35.6599
ENSMUSG00000085470	1700012C14Rik	10	15	10	17	8	1	-2.68179	-2.12776	-2.67592	-1.70394	-2.90271	-5.15572	-2.87464	0.361571	0.50795	-0.403394	-1.00609
ENSMUSG00000101275	1700012E03Rik	0	1	0	0	0	1	-7.07411	-5.497	-7.06823	-6.83322	-6.99017	-5.15572	-6.43641	0.754291	0.82687	0.218708	0.331109
ENSMUSG00000102069	1700012I11Rik	0	0	1	0	0	0	-7.07411	-7.08196	-5.48327	-6.83322	-6.99017	-6.74068	-6.70057	0.582763	0.7121	0.106247	0.587832
ENSMUSG00000100200	1700012L04Rik	5	0	4	13	10	9	-3.61468	-7.08196	-3.89831	-2.07833	-2.59785	-2.49276	-3.62731	0.00646349	0.0223536	1.69047	4.55079
ENSMUSG00000028589	1700012P22Rik	27	8	0	0	0	6	-1.29275	-2.9945	-7.06823	-6.83322	-6.99017	-3.04024	-4.70319	0.417142	0.56977	-1.84375	-0.885897
ENSMUSG00000027886	1700013F07Rik	29	21	8	4	0	0	-1.19147	-1.65569	-2.98077	-3.66329	-6.99017	-6.74068	-3.87035	0.0166107	0.0463184	-3.85797	-3.5744
ENSMUSG00000041399	1700013G24Rik	0	0	0	2	0	0	-7.07411	-7.08196	-7.06823	-4.51129	-6.99017	-6.74068	-6.57774	0.0688986	0.13645	0.334053	2.32443
ENSMUSG00000054727	1700013H16Rik	134	86	18	0	2	0	0.997352	0.352669	-1.85878	-6.83322	-4.66824	-6.74068	-3.12515	0.00131358	0.00703888	-6.2478	-6.598
ENSMUSG00000085801	1700013N06Rik	1	0	0	0	0	0	-5.48915	-7.08196	-7.06823	-6.83322	-6.99017	-6.74068	-6.70057	0.608151	0.7121	0.100378	0.54743
ENSMUSG00000051054	1700014D04Rik	12	2	8	15	2	12	-2.43025	-4.76003	-2.98077	-1.87902	-4.66824	-2.09683	-3.13586	0.691386	0.781798	0.464868	0.421361
ENSMUSG00000042800	1700015E13Rik	7	5	7	8	14	13	-3.16722	-3.62253	-3.16134	-2.74576	-2.13219	-1.9858	-2.80247	0.00914617	0.0290281	1.05917	4.17465
ENSMUSG00000079666	1700015F17Rik	0	2	0	0	0	0	-7.07411	-4.76003	-7.06823	-6.83322	-6.99017	-6.74068	-6.57774	0.602655	0.7121	0.100596	0.556088
ENSMUSG00000094445	1700015G11Rik	0	1	0	1	8	0	-7.07411	-5.497	-7.06823	-5.24826	-2.90271	-6.74068	-5.75516	0.195753	0.311118	1.3243	1.49796
ENSMUSG00000097671	1700015O11Rik	4	0	0	0	0	0	-3.90419	-7.08196	-7.06823	-6.83322	-6.99017	-6.74068	-6.43641	0.608205	0.7121	0.101166	0.547345
ENSMUSG00000102737	1700016A09Rik	1	0	4	1	8	4	-5.48915	-7.08196	-3.89831	-5.24826	-2.90271	-3.57076	-4.69852	0.286738	0.423606	1.58749	1.19533
ENSMUSG00000015962	1700016C15Rik	2	0	0	0	0	0	-4.75218	-7.08196	-7.06823	-6.83322	-6.99017	-6.74068	-6.57774	0.609244	0.7121	0.100675	0.545714
ENSMUSG00000031509	1700016D06Rik	0	2	0	0	6	4	-7.07411	-4.76003	-7.06823	-6.83322	-3.28973	-3.57076	-5.43268	0.109066	0.19871	1.99379	1.95688
ENSMUSG00000085861	1700016G14Rik	31	9	9	11	16	6	-1.09683	-2.83403	-2.82031	-2.30966	-1.94578	-3.04024	-2.34114	0.945299	0.961365	-0.0385584	-0.0722076
ENSMUSG00000100625	1700016G22Rik	4	7	0	6	2	3	-3.90419	-3.17507	-7.06823	-3.13278	-4.66824	-3.93333	-4.31364	0.665052	0.760541	0.412603	0.460314
ENSMUSG00000029320	1700016H13Rik	14	18	11	18	22	13	-2.21613	-1.87251	-2.54467	-1.62376	-1.49832	-1.9858	-1.95686	0.129879	0.229465	0.515529	1.8194
ENSMUSG00000053783	1700016K19Rik	196	150	43	46	24	4	1.54427	1.15166	-0.625291	-0.294059	-1.37546	-3.57076	-0.528272	0.12396	0.220433	-2.4094	-1.85603
ENSMUSG00000101483	1700016L21Rik	9	15	12	8	2	7	-2.82618	-2.12776	-2.42438	-2.74576	-4.66824	-2.83379	-2.93769	0.15685	0.260161	-0.760188	-1.67154
ENSMUSG00000085609	1700016P03Rik	2	0	0	3	8	0	-4.75218	-7.08196	-7.06823	-4.02586	-2.90271	-6.74068	-5.4286	0.221369	0.344145	1.75697	1.40121
ENSMUSG00000101894	1700016P04Rik	0	0	1	0	0	0	-7.07411	-7.08196	-5.48327	-6.83322	-6.99017	-6.74068	-6.70057	0.582763	0.7121	0.106247	0.587832
ENSMUSG00000032300	1700017B05Rik	3421	2770	3192	2361	3205	2586	5.6663	5.35397	5.57224	5.37227	5.65616	5.5961	5.53617	0.930908	0.951731	0.0126659	0.0912613
ENSMUSG00000037884	1700017G19Rik	3	0	0	0	1	0	-4.26676	-7.08196	-7.06823	-6.83322	-5.40521	-6.74068	-6.23268	0.706077	0.790967	0.240711	0.399954
ENSMUSG00000086348	1700017J07Rik	2	0	0	0	0	0	-4.75218	-7.08196	-7.06823	-6.83322	-6.99017	-6.74068	-6.57774	0.609244	0.7121	0.100675	0.545714
ENSMUSG00000056912	1700017N19Rik	0	1	0	1	1	0	-7.07411	-5.497	-7.06823	-5.24826	-5.40521	-6.74068	-6.17225	0.266273	0.398745	0.750263	1.25468
ENSMUSG00000038408	1700018A04Rik	3	3	6	1	2	6	-4.26676	-4.2746	-3.36779	-5.24826	-4.66824	-3.04024	-4.14432	0.367786	0.514784	-0.526012	-0.991931
ENSMUSG00000103616	1700018A14Rik	4	0	2	2	0	0	-3.90419	-7.08196	-4.74631	-4.51129	-6.99017	-6.74068	-5.66243	0.530231	0.686469	-0.837176	-0.675108
ENSMUSG00000031809	1700018B08Rik	0	2	0	4	0	1	-7.07411	-4.76003	-7.06823	-3.66329	-6.99017	-5.15572	-5.78526	0.453789	0.607695	1.02533	0.813402
ENSMUSG00000037910	1700018B24Rik	2	0	2	0	0	0	-4.75218	-7.08196	-4.74631	-6.83322	-6.99017	-6.74068	-6.19075	0.00011879	0.00142061	-1.99139	-11.1074
ENSMUSG00000058935	1700018C11Rik	0	0	0	4	0	0	-7.07411	-7.08196	-7.06823	-3.66329	-6.99017	-6.74068	-6.43641	0.068432	0.13645	0.334048	2.32996
ENSMUSG00000029620	1700018F24Rik	6	0	0	0	0	0	-3.37367	-7.08196	-7.06823	-6.83322	-6.99017	-6.74068	-6.34799	0.606552	0.7121	0.101601	0.549944
ENSMUSG00000100075	1700018L02Rik	40	50	40	62	32	42	-0.734261	-0.423748	-0.728384	0.132566	-0.967802	-0.331292	-0.50882	0.205276	0.323581	0.286149	1.46064
ENSMUSG00000060715	1700019A02Rik	6	6	6	16	24	13	-3.37367	-3.38152	-3.36779	-1.78882	-1.37546	-1.9858	-2.54551	2.7918e-05	0.000651132	1.58603	15.0521
ENSMUSG00000040340	1700019B03Rik	0	4	6	3	4	4	-7.07411	-3.91203	-3.36779	-4.02586	-3.82024	-3.57076	-4.29513	0.741884	0.821474	0.105873	0.348634
ENSMUSG00000085757	1700019B21Rik	108	106	194	96	125	38	0.687441	0.65275	1.53539	0.759239	0.981374	-0.473897	0.690383	0.322303	0.46403	-0.510788	-1.10065
ENSMUSG00000043629	1700019D03Rik	1731	1760	2527	641	449	265	4.6837	4.69981	5.23526	3.49209	2.82201	2.31188	3.87412	0.00413905	0.016029	-1.99061	-5.06678
ENSMUSG00000068299	1700019G17Rik	284	259	312	343	290	153	2.07817	1.93763	2.21948	2.59095	2.19222	1.52141	2.08998	0.52437	0.680612	0.119687	0.685195
ENSMUSG00000038987	1700019L03Rik	87	57	31	38	50	31	0.3771	-0.236469	-1.09095	-0.566431	-0.331958	-0.763403	-0.435353	0.276976	0.411736	-0.310243	-1.22315
ENSMUSG00000026931	1700019N19Rik	4	14	0	6	2	3	-3.90419	-2.22398	-7.06823	-3.13278	-4.66824	-3.93333	-4.15512	0.989856	0.991671	-0.0121083	-0.0133777
ENSMUSG00000036574	1700019O17Rik	1	0	0	0	2	0	-5.48915	-7.08196	-7.06823	-6.83322	-4.66824	-6.74068	-6.31358	0.576668	0.7121	0.468554	0.597692
ENSMUSG00000099808	1700019P21Rik	0	0	1	0	1	1	-7.07411	-7.08196	-5.48327	-6.83322	-5.40521	-5.15572	-6.17225	0.304474	0.444305	0.748562	1.14689
ENSMUSG00000027409	1700020A23Rik	0	4	0	7	2	12	-7.07411	-3.91203	-7.06823	-2.92633	-4.66824	-2.09683	-4.6243	0.0737363	0.144068	2.7626	2.2694
ENSMUSG00000100937	1700020D05Rik	48	26	40	14	22	18	-0.474198	-1.35404	-0.728384	-1.97524	-1.49832	-1.53123	-1.26023	0.0190634	0.0516379	-0.870734	-3.44328
ENSMUSG00000101801	1700020G17Rik	0	3	1	0	2	1	-7.07411	-4.2746	-5.48327	-6.83322	-4.66824	-5.15572	-5.58153	0.961852	0.973617	0.0598395	0.0503309
ENSMUSG00000085438	1700020I14Rik	8649	8444	8937	7645	10059	6669	7.00429	6.96184	7.05742	7.06718	7.3061	6.96268	7.05992	0.320859	0.462439	0.0641194	1.10431
ENSMUSG00000035085	1700020L24Rik	7	1	1	8	35	40	-3.16722	-5.497	-5.48327	-2.74576	-0.840422	-0.400833	-3.02242	0.0208	0.0554127	3.38615	3.36159
ENSMUSG00000050844	1700020N01Rik	2	0	4	0	0	0	-4.75218	-7.08196	-3.89831	-6.83322	-6.99017	-6.74068	-6.04942	0.000200635	0.00195708	-2.10237	-9.93712
ENSMUSG00000059690	1700020N15Rik	14	14	22	4	10	4	-2.21613	-2.22398	-1.57638	-3.66329	-2.59785	-3.57076	-2.6414	0.0156591	0.0441814	-1.26236	-3.63136
ENSMUSG00000100253	1700020N18Rik	0	0	0	0	1	0	-7.07411	-7.08196	-7.06823	-6.83322	-5.40521	-6.74068	-6.70057	0.0631016	0.129978	0.334113	2.39616
ENSMUSG00000037535	1700021A07Rik	57	48	70	0	12	2	-0.228621	-0.482046	0.0713172	-6.83322	-2.34631	-4.41876	-2.37294	0.000874928	0.00536384	-4.19771	-7.22224
ENSMUSG00000019797	1700021F05Rik	1037	959	1169	723	1062	897	3.94478	3.82418	4.12344	3.66563	4.06308	4.06908	3.94837	0.851299	0.895874	-0.0298617	-0.197623
ENSMUSG00000086890	1700021J08Rik	2	0	8	3	4	1	-4.75218	-7.08196	-2.98077	-4.02586	-3.82024	-5.15572	-4.63612	0.617112	0.718924	0.423806	0.533411
ENSMUSG00000035629	1700021K19Rik	2455	2476	2834	1877	2046	1887	5.18769	5.19213	5.40064	5.04138	5.00877	5.14158	5.16203	0.0368949	0.0871597	-0.179885	-2.8475
ENSMUSG00000086955	1700021L23Rik	0	0	2	2	2	0	-7.07411	-7.08196	-4.74631	-4.51129	-4.66824	-6.74068	-5.80377	0.302689	0.442585	0.998489	1.15165
ENSMUSG00000038165	1700022A21Rik	0	2	0	0	0	0	-7.07411	-4.76003	-7.06823	-6.83322	-6.99017	-6.74068	-6.57774	0.602655	0.7121	0.100596	0.556088
ENSMUSG00000102012	1700022F17Rik	0	0	0	0	1	0	-7.07411	-7.08196	-7.06823	-6.83322	-5.40521	-6.74068	-6.70057	0.0631016	0.129978	0.334113	2.39616
ENSMUSG00000028451	1700022I11Rik	10	11	6	10	11	13	-2.68179	-2.5584	-3.36779	-2.4409	-2.46661	-1.9858	-2.58355	0.0947178	0.177145	0.552123	2.06865
ENSMUSG00000097523	1700022N22Rik	27	37	41	38	23	19	-1.29275	-0.853141	-0.693195	-0.566431	-1.43558	-1.45528	-1.0494	0.485156	0.640957	-0.225508	-0.754775
ENSMUSG00000029248	1700023E05Rik	53	31	36	43	21	21	-0.332644	-1.10468	-0.87841	-0.390275	-1.5639	-1.31442	-0.930722	0.499999	0.65618	-0.325018	-0.727989
ENSMUSG00000020940	1700023F06Rik	39	24	18	36	14	8	-0.77033	-1.46725	-1.85878	-0.643393	-2.13219	-2.65322	-1.58753	0.523432	0.679541	-0.441359	-0.686816
ENSMUSG00000103503	1700023G09Rik	1	0	0	0	2	2	-5.48915	-7.08196	-7.06823	-6.83322	-4.66824	-4.41876	-5.92659	0.125137	0.222223	1.35919	1.84861
ENSMUSG00000089827	1700023H06Rik	32	25	16	80	98	87	-1.05174	-1.40953	-2.02384	0.497699	0.631882	0.710528	-0.440835	8.39531e-05	0.00118636	2.02174	11.9519
ENSMUSG00000052334	1700024B05Rik	1	2	2	0	0	0	-5.48915	-4.76003	-4.74631	-6.83322	-6.99017	-6.74068	-5.92659	0.000108087	0.00135007	-1.9856	-11.3314
ENSMUSG00000099994	1700024B18Rik	0	2	0	0	0	2	-7.07411	-4.76003	-7.06823	-6.83322	-6.99017	-4.41876	-6.19075	0.824274	0.87562	0.217168	0.234272
ENSMUSG00000072473	1700024G13Rik	25	18	8	0	0	5	-1.40169	-1.87251	-2.98077	-6.83322	-6.99017	-3.28125	-3.89327	0.014253	0.0410154	-3.78781	-3.72324
ENSMUSG00000069890	1700024J04Rik	6	2	6	0	0	0	-3.37367	-4.76003	-3.36779	-6.83322	-6.99017	-6.74068	-5.34426	7.56503e-06	0.000357317	-3.3775	-19.7388
ENSMUSG00000045022	1700024P04Rik	0	0	1	0	0	0	-7.07411	-7.08196	-5.48327	-6.83322	-6.99017	-6.74068	-6.70057	0.582763	0.7121	0.106247	0.587832
ENSMUSG00000078612	1700024P16Rik	21	11	13	47	20	8	-1.64785	-2.5584	-2.31335	-0.263362	-1.63262	-2.65322	-1.8448	0.32521	0.467475	0.555319	1.09332
ENSMUSG00000100558	1700025F24Rik	20	22	19	17	36	4	-1.71656	-1.59011	-1.78283	-1.70394	-0.800345	-3.57076	-1.86076	0.987707	0.990285	0.00277354	0.0162109
ENSMUSG00000032666	1700025G04Rik	1757	1947	1799	1499	3028	2091	4.7052	4.84545	4.74515	4.71705	5.57422	5.28964	4.97945	0.00221687	0.0100248	0.528777	5.86036
ENSMUSG00000101888	1700025H01Rik	1	0	0	0	4	0	-5.48915	-7.08196	-7.06823	-6.83322	-3.82024	-6.74068	-6.17225	0.523175	0.679267	0.753735	0.68726
ENSMUSG00000090200	1700025N21Rik	0	0	0	0	4	0	-7.07411	-7.08196	-7.06823	-6.83322	-3.82024	-6.74068	-6.43641	0.0626023	0.129978	0.334136	2.40267
ENSMUSG00000100121	1700025N23Rik	1	0	0	0	0	0	-5.48915	-7.08196	-7.06823	-6.83322	-6.99017	-6.74068	-6.70057	0.608151	0.7121	0.100378	0.54743
ENSMUSG00000011154	1700026D08Rik	79	35	8	0	0	0	0.238772	-0.932212	-2.98077	-6.83322	-6.99017	-6.74068	-4.03971	4.16264e-07	0.000104583	-5.92264	-35.8702
ENSMUSG00000086379	1700026D11Rik	0	0	0	0	1	0	-7.07411	-7.08196	-7.06823	-6.83322	-5.40521	-6.74068	-6.70057	0.0631016	0.129978	0.334113	2.39616
ENSMUSG00000097716	1700026J14Rik	0	0	0	0	3	4	-7.07411	-7.08196	-7.06823	-6.83322	-4.18281	-3.57076	-5.96852	6.41282e-06	0.000327312	2.89191	20.425
ENSMUSG00000026809	1700026L06Rik	119	91	78	47	55	99	0.826756	0.433741	0.226387	-0.263362	-0.195754	0.895941	0.320618	0.275021	0.409317	-0.419388	-1.22882
ENSMUSG00000084864	1700027A07Rik	8	6	2	14	3	15	-2.98665	-3.38152	-4.74631	-1.97524	-4.18281	-1.78649	-3.1765	0.326608	0.468991	1.01687	1.08982
ENSMUSG00000101968	1700027A15Rik	1	0	0	1	1	1	-5.48915	-7.08196	-7.06823	-5.24826	-5.40521	-5.15572	-5.90809	0.000297862	0.00253982	1.68194	9.13112
ENSMUSG00000099417	1700028B04Rik	45	40	32	37	26	34	-0.566316	-0.742109	-1.04587	-0.604399	-1.26225	-0.632159	-0.80885	0.823218	0.87562	-0.0605675	-0.235711
ENSMUSG00000101683	1700028D13Rik	1	2	0	0	4	0	-5.48915	-4.76003	-7.06823	-6.83322	-3.82024	-6.74068	-5.78526	0.986235	0.989298	-0.0204878	-0.0181521
ENSMUSG00000097321	1700028E10Rik	10	19	15	8	12	15	-2.68179	-1.79656	-2.11404	-2.74576	-2.34631	-1.78649	-2.24516	0.835559	0.883623	-0.102666	-0.218926
ENSMUSG00000056821	1700028I16Rik	5	1	4	0	10	2	-3.61468	-5.497	-3.89831	-6.83322	-2.59785	-4.41876	-4.47664	0.914894	0.94169	-0.119857	-0.112512
ENSMUSG00000038782	1700028J19Rik	30	32	31	47	32	28	-1.14337	-1.05959	-1.09095	-0.263362	-0.967802	-0.907793	-0.905479	0.0575244	0.124289	0.198531	2.47227
ENSMUSG00000089798	1700028K03Rik	62	80	87	78	74	93	-0.108326	0.248958	0.382977	0.461403	0.228999	0.806211	0.336704	0.289596	0.427031	0.314141	1.18735
ENSMUSG00000078635	1700028N14Rik	3	0	0	0	0	0	-4.26676	-7.08196	-7.06823	-6.83322	-6.99017	-6.74068	-6.49684	0.609053	0.7121	0.100899	0.546014
ENSMUSG00000033053	1700028P14Rik	188	94	25	0	0	0	1.48431	0.480283	-1.39581	-6.83322	-6.99017	-6.74068	-3.33255	8.47918e-08	6.36786e-05	-7.3351	-49.7187
ENSMUSG00000031452	1700029H14Rik	2	0	0	0	4	0	-4.75218	-7.08196	-7.06823	-6.83322	-3.82024	-6.74068	-6.04942	0.662622	0.758552	0.508102	0.463948
ENSMUSG00000044916	1700029I15Rik	73	70	69	85	54	47	0.125562	0.0575921	0.0507069	0.584634	-0.221985	-0.170828	0.0709471	0.0199791	0.0536012	-0.236924	-3.3992
ENSMUSG00000099968	1700029J03Rik	0	1	0	0	0	0	-7.07411	-5.497	-7.06823	-6.83322	-6.99017	-6.74068	-6.70057	0.601601	0.7121	0.100307	0.557754
ENSMUSG00000071103	1700029J07Rik	270	264	192	248	236	147	2.00537	1.96516	1.52048	2.12388	1.89553	1.46389	1.82905	0.989731	0.991579	0.00344187	0.0135425
ENSMUSG00000101189	1700029M03Rik	0	1	0	0	0	0	-7.07411	-5.497	-7.06823	-6.83322	-6.99017	-6.74068	-6.70057	0.601601	0.7121	0.100307	0.557754
ENSMUSG00000086788	1700029M20Rik	0	2	0	0	0	4	-7.07411	-4.76003	-7.06823	-6.83322	-6.99017	-3.57076	-6.04942	0.822931	0.87562	0.22679	0.236103
ENSMUSG00000098144	1700029N11Rik	0	1	0	0	0	4	-7.07411	-5.497	-7.06823	-6.83322	-6.99017	-3.57076	-6.17225	0.758001	0.828254	0.229528	0.325892
ENSMUSG00000061633	1700029P11Rik	2	0	0	0	0	0	-4.75218	-7.08196	-7.06823	-6.83322	-6.99017	-6.74068	-6.57774	0.609244	0.7121	0.100675	0.545714
ENSMUSG00000085333	1700030A11Rik	0	0	0	5	0	0	-7.07411	-7.08196	-7.06823	-3.37379	-6.99017	-6.74068	-6.38816	0.0682052	0.13645	0.334046	2.33266
ENSMUSG00000099759	1700030C10Rik	176	188	200	67	67	52	1.38941	1.47646	1.57922	0.243598	0.0866461	-0.0264377	0.791484	0.000139276	0.00155766	-1.37903	-10.7393
ENSMUSG00000091071	1700030C10Rik	78	57	75	24	25	7	0.22051	-0.236469	0.170171	-1.21851	-1.31774	-2.83379	-0.869306	0.00327535	0.0134599	-1.60293	-5.35402
ENSMUSG00000086459	1700030C12Rik	3	0	4	1	8	1	-4.26676	-7.08196	-3.89831	-5.24826	-2.90271	-5.15572	-4.75895	0.577735	0.7121	0.656187	0.595961
ENSMUSG00000103387	1700030I03Rik	0	0	0	0	0	1	-7.07411	-7.08196	-7.06823	-6.83322	-6.99017	-5.15572	-6.70057	0.151565	0.253136	0.241525	1.69838
ENSMUSG00000031847	1700030J22Rik	307	262	192	115	137	87	2.19033	1.95421	1.52048	1.01853	1.11312	0.710528	1.41787	0.00540251	0.0195408	-0.963262	-4.75369
ENSMUSG00000052794	1700030K09Rik	591	560	443	614	642	542	3.13412	3.04861	2.72456	3.43005	3.33738	3.3428	3.16959	0.00341714	0.0139093	0.326798	5.30113
ENSMUSG00000097424	1700030M09Rik	2	0	6	3	0	0	-4.75218	-7.08196	-3.36779	-4.02586	-6.99017	-6.74068	-5.49311	0.601404	0.7121	-0.852225	-0.558066
ENSMUSG00000092239	1700031A10Rik	0	0	0	2	0	0	-7.07411	-7.08196	-7.06823	-4.51129	-6.99017	-6.74068	-6.57774	0.0688986	0.13645	0.334053	2.32443
ENSMUSG00000047046	1700031F10Rik	0	0	0	0	0	6	-7.07411	-7.08196	-7.06823	-6.83322	-6.99017	-3.04024	-6.34799	0.149551	0.253136	0.241483	1.70885
ENSMUSG00000099353	1700031M16Rik	0	0	0	0	1	2	-7.07411	-7.08196	-7.06823	-6.83322	-5.40521	-4.41876	-6.31358	9.71626e-05	0.00126299	1.66953	11.5893
ENSMUSG00000100315	1700031P21Rik	0	1	0	0	0	0	-7.07411	-5.497	-7.06823	-6.83322	-6.99017	-6.74068	-6.70057	0.601601	0.7121	0.100307	0.557754
ENSMUSG00000024532	1700034E13Rik	0	2	0	0	0	0	-7.07411	-4.76003	-7.06823	-6.83322	-6.99017	-6.74068	-6.57774	0.602655	0.7121	0.100596	0.556088
ENSMUSG00000055833	1700034H15Rik	129	88	143	164	63	99	0.942698	0.385646	1.09667	1.52873	-0.00148476	0.895941	0.808033	0.969172	0.978455	0.0165097	0.0406651
ENSMUSG00000074619	1700034I23Rik	0	0	2	0	6	2	-7.07411	-7.08196	-4.74631	-6.83322	-3.28973	-4.41876	-5.57401	0.301691	0.441463	1.45874	1.15433
ENSMUSG00000103287	1700034J04Rik	0	0	0	0	1	0	-7.07411	-7.08196	-7.06823	-6.83322	-5.40521	-6.74068	-6.70057	0.0631016	0.129978	0.334113	2.39616
ENSMUSG00000040163	1700034J05Rik	0	0	2	0	9	0	-7.07411	-7.08196	-4.74631	-6.83322	-2.74224	-6.74068	-5.86975	0.586438	0.7121	0.871696	0.581918
ENSMUSG00000029867	1700034O15Rik	0	0	2	0	0	0	-7.07411	-7.08196	-4.74631	-6.83322	-6.99017	-6.74068	-6.57774	0.583834	0.7121	0.106549	0.586106
ENSMUSG00000097893	1700034P13Rik	47	35	100	21	26	47	-0.504255	-0.932212	0.582817	-1.40695	-1.26225	-0.170828	-0.615613	0.321397	0.462969	-0.677252	-1.10294
ENSMUSG00000095956	1700036A12Rik	0	0	0	4	0	4	-7.07411	-7.08196	-7.06823	-3.66329	-6.99017	-3.57076	-5.90809	2.38939e-06	0.000190425	3.41134	25.0409
ENSMUSG00000005983	1700037C18Rik	153	150	121	157	112	107	1.18798	1.15166	0.856578	1.46599	0.823612	1.00751	1.08222	0.940716	0.95813	0.0149214	0.0782726
ENSMUSG00000097540	1700037F24Rik	54	73	76	12	23	23	-0.305926	0.117713	0.189154	-2.18936	-1.43558	-1.18609	-0.801683	0.00471126	0.0176313	-1.60532	-4.91281
ENSMUSG00000027327	1700037H04Rik	2461	2508	2234	2506	2781	3115	5.19121	5.21065	5.0575	5.45824	5.45148	5.86456	5.37227	0.00402147	0.0156742	0.355975	5.10152
ENSMUSG00000070568	1700039E15Rik	2	3	0	2	0	0	-4.75218	-4.2746	-7.06823	-4.51129	-6.99017	-6.74068	-5.72286	0.544476	0.700024	-0.717071	-0.650903
ENSMUSG00000092369	1700039E22Rik	8	10	26	0	1	2	-2.98665	-2.68964	-1.34031	-6.83322	-5.40521	-4.41876	-3.94563	0.021967	0.0578952	-3.21366	-3.31095
ENSMUSG00000102536	1700039I01Rik	6	0	1	7	12	2	-3.37367	-7.08196	-5.48327	-2.92633	-2.34631	-4.41876	-4.27172	0.140273	0.244619	2.1008	1.75902
ENSMUSG00000097933	1700039M10Rik	1	0	0	0	0	1	-5.48915	-7.08196	-7.06823	-6.83322	-6.99017	-5.15572	-6.43641	0.755716	0.82687	0.218775	0.329104
ENSMUSG00000097515	1700040D17Rik	4	4	1	4	7	4	-3.90419	-3.91203	-5.48327	-3.66329	-3.08328	-3.57076	-3.93614	0.0609334	0.129978	0.710092	2.42484
ENSMUSG00000101568	1700040F17Rik	0	0	0	0	0	2	-7.07411	-7.08196	-7.06823	-6.83322	-6.99017	-4.41876	-6.57774	0.151229	0.253136	0.241503	1.70011
ENSMUSG00000019945	1700040L02Rik	11	14	12	2	5	2	-2.55055	-2.22398	-2.42438	-4.51129	-3.53074	-4.41876	-3.27661	0.000575372	0.00401771	-1.85543	-7.91826
ENSMUSG00000100282	1700041C23Rik	0	0	1	0	0	0	-7.07411	-7.08196	-5.48327	-6.83322	-6.99017	-6.74068	-6.70057	0.582763	0.7121	0.106247	0.587832
ENSMUSG00000054822	1700041G16Rik	4	2	2	0	26	5	-3.90419	-4.76003	-4.74631	-6.83322	-1.26225	-3.28125	-4.13121	0.087656	0.166215	1.19581	2.13041
ENSMUSG00000078593	1700042G07Rik	0	0	0	2	0	0	-7.07411	-7.08196	-7.06823	-4.51129	-6.99017	-6.74068	-6.57774	0.0688986	0.13645	0.334053	2.32443
ENSMUSG00000086391	1700042O10Rik	12	32	12	7	37	14	-2.43025	-1.05959	-2.42438	-2.92633	-0.761351	-1.8827	-1.9141	0.865049	0.905764	0.13654	0.179101
ENSMUSG00000078492	1700045H11Rik	0	0	0	0	2	0	-7.07411	-7.08196	-7.06823	-6.83322	-4.66824	-6.74068	-6.57774	0.0630122	0.129978	0.334121	2.39732
ENSMUSG00000104526	1700045I11Rik	0	0	0	0	0	2	-7.07411	-7.08196	-7.06823	-6.83322	-6.99017	-4.41876	-6.57774	0.151229	0.253136	0.241503	1.70011
ENSMUSG00000085437	1700047A11Rik	1	0	1	0	0	1	-5.48915	-7.08196	-5.48327	-6.83322	-6.99017	-5.15572	-6.17225	0.661333	0.757943	-0.3094	-0.465879
ENSMUSG00000085549	1700047F07Rik	2	0	0	0	0	0	-4.75218	-7.08196	-7.06823	-6.83322	-6.99017	-6.74068	-6.57774	0.609244	0.7121	0.100675	0.545714
ENSMUSG00000094103	1700047I17Rik2	165	211	190	166	102	107	1.29658	1.64255	1.50541	1.54616	0.689311	1.00751	1.28125	0.0900778	0.16995	-0.446301	-2.10865
ENSMUSG00000087347	1700047K16Rik	18	18	13	19	12	16	-1.86466	-1.87251	-2.31335	-1.54782	-2.34631	-1.69629	-1.94015	0.594163	0.7121	0.150821	0.569561
ENSMUSG00000101762	1700047L14Rik	0	0	1	0	0	0	-7.07411	-7.08196	-5.48327	-6.83322	-6.99017	-6.74068	-6.70057	0.582763	0.7121	0.106247	0.587832
ENSMUSG00000100147	1700047M11Rik	2	7	2	0	0	0	-4.75218	-3.17507	-4.74631	-6.83322	-6.99017	-6.74068	-5.5396	6.12469e-05	0.000980431	-2.21405	-12.7713
ENSMUSG00000102356	1700047N06Rik	0	0	2	1	1	0	-7.07411	-7.08196	-4.74631	-5.24826	-5.40521	-6.74068	-6.04942	0.302693	0.442585	0.730901	1.15164
ENSMUSG00000085637	1700048M11Rik	16	22	26	37	25	17	-2.02972	-1.59011	-1.34031	-0.604399	-1.31774	-1.6114	-1.41561	0.2581	0.389262	0.477894	1.27955
ENSMUSG00000043773	1700048O20Rik	227	229	159	315	388	310	1.75561	1.76039	1.24918	2.46828	2.6116	2.53777	2.0638	0.000351712	0.00284091	0.868112	8.81026
ENSMUSG00000079271	1700049E17Rik1	0	0	0	1	0	0	-7.07411	-7.08196	-7.06823	-5.24826	-6.99017	-6.74068	-6.70057	0.06902	0.13645	0.334063	2.323
ENSMUSG00000072613	1700049E17Rik2	0	2	1	0	0	0	-7.07411	-4.76003	-5.48327	-6.83322	-6.99017	-6.74068	-6.31358	0.00133142	0.00708517	-1.37145	-6.57809
ENSMUSG00000070709	1700049G17Rik	554	660	633	558	726	371	3.04093	3.28546	3.23897	3.2922	3.51465	2.79654	3.19479	0.532251	0.68852	0.0976979	0.67165
ENSMUSG00000011052	1700049J03Rik	0	0	2	0	0	0	-7.07411	-7.08196	-4.74631	-6.83322	-6.99017	-6.74068	-6.57774	0.583834	0.7121	0.106549	0.586106
ENSMUSG00000043859	1700049L16Rik	0	3	0	0	0	0	-7.07411	-4.2746	-7.06823	-6.83322	-6.99017	-6.74068	-6.49684	0.602029	0.7121	0.100895	0.557078
ENSMUSG00000103341	1700051O22Rik	0	0	2	1	0	0	-7.07411	-7.08196	-4.74631	-5.24826	-6.99017	-6.74068	-6.31358	0.910422	0.939186	0.088783	0.118456
ENSMUSG00000099681	1700052K11Rik	253	294	266	196	262	218	1.91173	2.12016	1.98976	1.78517	2.046	2.03081	1.98061	0.650756	0.749136	-0.0521863	-0.481798
ENSMUSG00000099988	1700054A03Rik	0	0	10	18	1	0	-7.07411	-7.08196	-2.67592	-1.62376	-5.40521	-6.74068	-5.10027	0.629117	0.729622	1.02301	0.514816
ENSMUSG00000097001	1700054K02Rik	0	0	1	0	0	0	-7.07411	-7.08196	-5.48327	-6.83322	-6.99017	-6.74068	-6.70057	0.582763	0.7121	0.106247	0.587832
ENSMUSG00000070997	1700055D18Rik	46	53	54	52	38	28	-0.534952	-0.340492	-0.30005	-0.118973	-0.723383	-0.907793	-0.487607	0.115622	0.208344	-0.292482	-1.91083
ENSMUSG00000044854	1700056E22Rik	20	40	40	35	66	49	-1.71656	-0.742109	-0.728384	-0.683471	0.065113	-0.111327	-0.652789	0.0712902	0.140081	0.82448	2.29672
ENSMUSG00000084792	1700056N10Rik	16	22	19	28	11	26	-2.02972	-1.59011	-1.78283	-1.00033	-2.46661	-1.01276	-1.64706	0.100784	0.186207	0.55702	2.01936
ENSMUSG00000074139	1700057G04Rik	1	0	0	0	0	0	-5.48915	-7.08196	-7.06823	-6.83322	-6.99017	-6.74068	-6.70057	0.608151	0.7121	0.100378	0.54743
ENSMUSG00000084757	1700057H15Rik	0	0	0	0	0	1	-7.07411	-7.08196	-7.06823	-6.83322	-6.99017	-5.15572	-6.70057	0.151565	0.253136	0.241525	1.69838
ENSMUSG00000086007	1700057H21Rik	0	0	0	1	0	0	-7.07411	-7.08196	-7.06823	-5.24826	-6.99017	-6.74068	-6.70057	0.06902	0.13645	0.334063	2.323
ENSMUSG00000089636	1700058P15Rik	107	94	141	133	91	84	0.674082	0.480283	1.07642	1.22748	0.52553	0.660196	0.773999	0.858184	0.900647	0.0567651	0.188338
ENSMUSG00000078957	1700060C20Rik	0	4	1	0	0	0	-7.07411	-3.91203	-5.48327	-6.83322	-6.99017	-6.74068	-6.17225	0.0015882	0.00792352	-1.37146	-6.32219
ENSMUSG00000084970	1700060J05Rik	33	30	13	19	28	37	-1.00802	-1.15122	-2.31335	-1.54782	-1.15728	-0.511864	-1.28159	0.469864	0.6246	0.408851	0.782998
ENSMUSG00000085759	1700061E18Rik	0	0	0	0	0	1	-7.07411	-7.08196	-7.06823	-6.83322	-6.99017	-5.15572	-6.70057	0.151565	0.253136	0.241525	1.69838
ENSMUSG00000024209	1700061G19Rik	20	31	19	50	32	42	-1.71656	-1.10468	-1.78283	-0.175007	-0.967802	-0.331292	-1.01303	0.0265234	0.067192	1.02986	3.13892
ENSMUSG00000084948	1700061H18Rik	7	6	1	2	4	0	-3.16722	-3.38152	-5.48327	-4.51129	-3.82024	-6.74068	-4.51737	0.411023	0.563487	-1.00633	-0.898479
ENSMUSG00000086366	1700061J23Rik	0	2	0	1	1	0	-7.07411	-4.76003	-7.06823	-5.24826	-5.40521	-6.74068	-6.04942	0.305469	0.445287	0.724685	1.14425
ENSMUSG00000100837	1700063D05Rik	2	0	1	0	7	0	-4.75218	-7.08196	-5.48327	-6.83322	-3.08328	-6.74068	-5.66243	0.873622	0.912441	0.228408	0.167589
ENSMUSG00000040657	1700063H04Rik	2	2	4	9	3	68	-4.75218	-4.76003	-3.89831	-2.58529	-4.18281	0.357349	-3.30355	0.0137543	0.0398591	1.85304	3.75835
ENSMUSG00000101978	1700063O14Rik	0	0	2	0	0	0	-7.07411	-7.08196	-4.74631	-6.83322	-6.99017	-6.74068	-6.57774	0.583834	0.7121	0.106549	0.586106
ENSMUSG00000082766	1700064H15Rik	0	0	0	2	6	0	-7.07411	-7.08196	-7.06823	-4.51129	-3.28973	-6.74068	-5.961	1.18807e-05	0.000406783	2.5636	17.9772
ENSMUSG00000100211	1700064M15Rik	0	3	0	4	4	0	-7.07411	-4.2746	-7.06823	-3.66329	-3.82024	-6.74068	-5.44019	0.246957	0.375695	1.43508	1.31465
ENSMUSG00000096655	1700065D16Rik	27	61	35	65	71	42	-1.29275	-0.139445	-0.918487	0.200205	0.169702	-0.331292	-0.385345	0.0463081	0.104335	0.831441	2.65332
ENSMUSG00000100872	1700065J18Rik	1	0	0	0	0	0	-5.48915	-7.08196	-7.06823	-6.83322	-6.99017	-6.74068	-6.70057	0.608151	0.7121	0.100378	0.54743
ENSMUSG00000100134	1700065O20Rik	0	2	0	0	0	0	-7.07411	-4.76003	-7.06823	-6.83322	-6.99017	-6.74068	-6.57774	0.602655	0.7121	0.100596	0.556088
ENSMUSG00000101634	1700066B17Rik	9	8	8	9	8	5	-2.82618	-2.9945	-2.98077	-2.58529	-2.90271	-3.28125	-2.92845	0.820549	0.874802	0.033997	0.239352
ENSMUSG00000073598	1700066B19Rik	48	101	71	4	1	6	-0.474198	0.583377	0.0916371	-3.66329	-5.40521	-3.04024	-1.98465	0.00630206	0.0219494	-4.11402	-4.57905
ENSMUSG00000097717	1700066J03Rik	8	0	0	0	4	2	-2.98665	-7.08196	-7.06823	-6.83322	-3.82024	-4.41876	-5.36818	0.567107	0.7121	0.831276	0.613291
ENSMUSG00000038323	1700066M21Rik	640	590	825	539	665	559	3.24894	3.12383	3.62089	3.24226	3.38813	3.38731	3.33523	0.377078	0.526	0.084074	0.971123
ENSMUSG00000046408	1700067K01Rik	48	71	71	37	32	38	-0.474198	0.0779121	0.0916371	-0.604399	-0.967802	-0.473897	-0.391791	0.0498791	0.110743	-0.591636	-2.59087
ENSMUSG00000053081	1700069B07Rik	13	9	12	4	2	0	-2.31922	-2.83403	-2.42438	-3.66329	-4.66824	-6.74068	-3.77498	0.00287552	0.0121687	-2.14013	-5.519
ENSMUSG00000042184	1700069L16Rik	0	0	0	0	0	2	-7.07411	-7.08196	-7.06823	-6.83322	-6.99017	-4.41876	-6.57774	0.151229	0.253136	0.241503	1.70011
ENSMUSG00000080980	1700071K01Rik	4	5	0	0	0	2	-3.90419	-3.62253	-7.06823	-6.83322	-6.99017	-4.41876	-5.47285	0.305505	0.445287	-1.31166	-1.14416
ENSMUSG00000090307	1700071M16Rik	43	72	79	38	26	15	-0.631167	0.0979498	0.244649	-0.566431	-1.26225	-1.78649	-0.650623	0.0798491	0.153859	-1.10305	-2.20518
ENSMUSG00000101702	1700072G22Rik	2	1	0	0	1	0	-4.75218	-5.497	-7.06823	-6.83322	-5.40521	-6.74068	-6.04942	0.513146	0.66896	-0.552838	-0.704728
ENSMUSG00000087204	1700073E17Rik	0	0	0	0	3	2	-7.07411	-7.08196	-7.06823	-6.83322	-4.18281	-4.41876	-6.10985	9.67942e-06	0.000384077	2.65608	18.757
ENSMUSG00000102231	1700074A21Rik	0	1	0	0	1	0	-7.07411	-5.497	-7.06823	-6.83322	-5.40521	-6.74068	-6.43641	0.694125	0.783273	0.237859	0.417354
ENSMUSG00000099872	1700074H08Rik	0	4	0	2	0	0	-7.07411	-3.91203	-7.06823	-4.51129	-6.99017	-6.74068	-6.04942	0.936723	0.955133	0.0850912	0.0835584
ENSMUSG00000086771	1700080G11Rik	6	0	0	0	5	0	-3.37367	-7.08196	-7.06823	-6.83322	-3.53074	-6.74068	-5.77142	0.854935	0.898451	0.243909	0.192718
ENSMUSG00000100573	1700081H04Rik	2	5	7	0	0	0	-4.75218	-3.62253	-3.16134	-6.83322	-6.99017	-6.74068	-5.35002	1.58647e-05	0.000464881	-3.23206	-16.9302
ENSMUSG00000023737	1700082M22Rik	1	2	3	0	0	1	-5.48915	-4.76003	-4.26088	-6.83322	-6.99017	-5.15572	-5.58153	0.0829576	0.158739	-1.49092	-2.17451
ENSMUSG00000100668	1700083H02Rik	0	0	0	1	0	0	-7.07411	-7.08196	-7.06823	-5.24826	-6.99017	-6.74068	-6.70057	0.06902	0.13645	0.334063	2.323
ENSMUSG00000070532	1700084C01Rik	25	18	12	3	11	2	-1.40169	-1.87251	-2.42438	-4.02586	-2.46661	-4.41876	-2.7683	0.0518154	0.114132	-1.7289	-2.55903
ENSMUSG00000086016	1700084C06Rik	4	5	6	0	2	2	-3.90419	-3.62253	-3.36779	-6.83322	-4.66824	-4.41876	-4.46912	0.0187372	0.0509334	-1.20269	-3.45957
ENSMUSG00000100747	1700084E18Rik	31	19	23	31	27	25	-1.09683	-1.79656	-1.51365	-0.855938	-1.20881	-1.06826	-1.25667	0.100563	0.185902	0.422554	2.0211
ENSMUSG00000099639	1700084F23Rik	6	0	0	0	0	0	-3.37367	-7.08196	-7.06823	-6.83322	-6.99017	-6.74068	-6.34799	0.606552	0.7121	0.101601	0.549944
ENSMUSG00000058101	1700084J12Rik	4	7	4	6	16	2	-3.90419	-3.17507	-3.89831	-3.13278	-1.94578	-4.41876	-3.41248	0.270005	0.403269	0.550514	1.24356
ENSMUSG00000057805	1700084M14Rik	0	0	1	0	0	0	-7.07411	-7.08196	-5.48327	-6.83322	-6.99017	-6.74068	-6.70057	0.582763	0.7121	0.106247	0.587832
ENSMUSG00000020548	1700086D15Rik	3	2	6	4	2	6	-4.26676	-4.76003	-3.36779	-3.66329	-4.66824	-3.04024	-3.96106	0.680219	0.773186	0.333984	0.437786
ENSMUSG00000071265	1700086L19Rik	7	2	0	8	12	28	-3.16722	-4.76003	-7.06823	-2.74576	-2.34631	-0.907793	-3.49922	0.0545584	0.119057	2.9784	2.51611
ENSMUSG00000097080	1700086O06Rik	197	259	228	254	244	272	1.5516	1.93763	1.76782	2.1583	1.94352	2.34943	1.95138	0.12328	0.219419	0.390204	1.86036
ENSMUSG00000085085	1700086P04Rik	50	41	46	35	31	30	-0.415899	-0.70692	-0.529075	-0.683471	-1.01289	-0.809946	-0.693033	0.148515	0.253136	-0.28891	-1.71429
ENSMUSG00000033029	1700088E04Rik	91	58	32	47	49	27	0.441589	-0.211595	-1.04587	-0.263362	-0.360813	-0.959323	-0.399895	0.444621	0.59787	-0.307709	-0.831105
ENSMUSG00000092499	1700092C10Rik	9	14	11	22	17	0	-2.82618	-2.22398	-2.54467	-1.34136	-1.86089	-6.74068	-2.92296	0.222114	0.345125	0.576024	1.39856
ENSMUSG00000084811	1700092E19Rik	2	0	1	2	0	0	-4.75218	-7.08196	-5.48327	-4.51129	-6.99017	-6.74068	-5.92659	0.783145	0.846917	-0.309052	-0.290799
ENSMUSG00000078600	1700092K14Rik	0	0	0	2	0	0	-7.07411	-7.08196	-7.06823	-4.51129	-6.99017	-6.74068	-6.57774	0.0688986	0.13645	0.334053	2.32443
ENSMUSG00000090840	1700092M07Rik	26	50	46	31	42	71	-1.34619	-0.423748	-0.529075	-0.855938	-0.580779	0.419188	-0.552757	0.418655	0.571239	0.411781	0.882809
ENSMUSG00000022915	1700093J21Rik	0	0	6	0	0	2	-7.07411	-7.08196	-3.36779	-6.83322	-6.99017	-4.41876	-5.961	0.930109	0.951165	0.0951818	0.0923207
ENSMUSG00000020286	1700093K21Rik	4	7	3	10	4	5	-3.90419	-3.17507	-4.26088	-2.4409	-3.82024	-3.28125	-3.48042	0.366767	0.513781	0.589706	0.994241
ENSMUSG00000101695	1700094J05Rik	2	0	0	2	0	2	-4.75218	-7.08196	-7.06823	-4.51129	-6.99017	-4.41876	-5.80377	0.343017	0.487428	0.987479	1.04962
ENSMUSG00000086046	1700095A21Rik	0	1	0	0	0	0	-7.07411	-5.497	-7.06823	-6.83322	-6.99017	-6.74068	-6.70057	0.601601	0.7121	0.100307	0.557754
ENSMUSG00000085407	1700095J03Rik	8	4	4	4	2	0	-2.98665	-3.91203	-3.89831	-3.66329	-4.66824	-6.74068	-4.31153	0.119363	0.213686	-1.06646	-1.88576
ENSMUSG00000084861	1700095J07Rik	3	0	0	0	0	0	-4.26676	-7.08196	-7.06823	-6.83322	-6.99017	-6.74068	-6.49684	0.609053	0.7121	0.100899	0.546014
ENSMUSG00000084804	1700095J12Rik	0	0	0	0	0	2	-7.07411	-7.08196	-7.06823	-6.83322	-6.99017	-4.41876	-6.57774	0.151229	0.253136	0.241503	1.70011
ENSMUSG00000099630	1700096J18Rik	2	1	1	0	0	0	-4.75218	-5.497	-5.48327	-6.83322	-6.99017	-6.74068	-6.04942	0.00043414	0.00328917	-1.48145	-8.4183
ENSMUSG00000101856	1700096K18Rik	70	80	84	102	103	107	0.0654407	0.248958	0.332645	0.846262	0.703318	1.00751	0.534022	0.00803408	0.0263619	0.631244	4.31263
ENSMUSG00000099474	1700097N02Rik	5	0	2	11	0	0	-3.61468	-7.08196	-4.74631	-2.30966	-6.99017	-6.74068	-5.24724	0.912674	0.941088	-0.201414	-0.115463
ENSMUSG00000091906	1700099I09Rik	0	0	4	0	0	2	-7.07411	-7.08196	-3.89831	-6.83322	-6.99017	-4.41876	-6.04942	0.931758	0.951998	0.0917532	0.0901361
ENSMUSG00000079502	1700101E01Rik	213	147	46	23	75	18	1.66398	1.12261	-0.529075	-1.27863	0.248235	-1.53123	-0.0506843	0.11557	0.208286	-1.61136	-1.91118
ENSMUSG00000097675	1700101I11Rik	2	0	0	4	0	0	-4.75218	-7.08196	-7.06823	-3.66329	-6.99017	-6.74068	-6.04942	0.756775	0.827697	0.332224	0.327615
ENSMUSG00000032611	1700102P08Rik	71	49	60	68	33	29	0.0857606	-0.452603	-0.149371	0.264814	-0.92408	-0.85804	-0.33892	0.256305	0.386886	-0.421105	-1.28511
ENSMUSG00000049476	1700104B16Rik	0	0	0	0	1	2	-7.07411	-7.08196	-7.06823	-6.83322	-5.40521	-4.41876	-6.31358	9.71626e-05	0.00126299	1.66953	11.5893
ENSMUSG00000099923	1700105P06Rik	16	13	20	26	3	18	-2.02972	-2.32707	-1.71068	-1.1053	-4.18281	-1.53123	-2.1478	0.411298	0.56371	0.354345	0.89791
ENSMUSG00000034031	1700106J16Rik	0	0	8	10	57	42	-7.07411	-7.08196	-2.98077	-2.4409	-0.144679	-0.331292	-3.34229	0.0135751	0.0394503	4.75096	3.77133
ENSMUSG00000101009	1700108F19Rik	18	14	13	8	25	8	-1.86466	-2.22398	-2.31335	-2.74576	-1.31774	-2.65322	-2.18645	0.340966	0.48534	-0.306752	-1.05455
ENSMUSG00000084837	1700108N11Rik	6	2	0	3	2	1	-3.37367	-4.76003	-7.06823	-4.02586	-4.66824	-5.15572	-4.84196	0.838893	0.886306	0.144421	0.214405
ENSMUSG00000101505	1700109G14Rik	0	0	1	2	1	0	-7.07411	-7.08196	-5.48327	-4.51129	-5.40521	-6.74068	-6.04942	0.305156	0.445025	0.996191	1.14508
ENSMUSG00000008307	1700109H08Rik	94	54	72	85	57	178	0.488132	-0.313775	0.111675	0.584634	-0.144679	1.7391	0.410847	0.339935	0.484125	0.460656	1.05704
ENSMUSG00000097267	1700109K24Rik	88	52	76	94	134	116	0.393495	-0.367714	0.189154	0.729024	1.08129	1.1235	0.524793	0.0124348	0.0368421	0.907416	3.85882
ENSMUSG00000099384	1700110C19Rik	15	7	7	24	14	6	-2.11991	-3.17507	-3.16134	-1.21851	-2.13219	-3.04024	-2.47454	0.268201	0.401172	0.698913	1.24892
ENSMUSG00000079407	1700110I01Rik	15	14	27	12	24	7	-2.11991	-2.22398	-1.28687	-2.18936	-1.37546	-2.83379	-2.0049	0.688043	0.779191	-0.231568	-0.426264
ENSMUSG00000100732	1700110I07Rik	84	93	82	63	90	63	0.326769	0.464935	0.298088	0.155467	0.509676	0.248001	0.333823	0.546389	0.701673	-0.0688805	-0.647684
ENSMUSG00000087047	1700110K17Rik	17	9	13	5	4	4	-1.94483	-2.83403	-2.31335	-3.37379	-3.82024	-3.57076	-2.97617	0.00364106	0.0145642	-1.27573	-5.22265
ENSMUSG00000100511	1700111N16Rik	0	0	0	0	0	2	-7.07411	-7.08196	-7.06823	-6.83322	-6.99017	-4.41876	-6.57774	0.151229	0.253136	0.241503	1.70011
ENSMUSG00000091329	1700112D23Rik	43	35	59	11	13	19	-0.631167	-0.932212	-0.173416	-2.30966	-2.23528	-1.45528	-1.2895	0.0138635	0.0401175	-1.43158	-3.75054
ENSMUSG00000063458	1700112E06Rik	28	53	34	35	16	46	-1.24122	-0.340492	-0.95971	-0.683471	-1.94578	-0.201524	-0.895366	0.842373	0.889045	-0.108371	-0.209689
ENSMUSG00000101574	1700112H15Rik	0	1	0	1	0	0	-7.07411	-5.497	-7.06823	-5.24826	-6.99017	-6.74068	-6.43641	0.753593	0.82687	0.2195	0.332092
ENSMUSG00000086632	1700112J05Rik	5	1	1	0	1	2	-3.61468	-5.497	-5.48327	-6.83322	-5.40521	-4.41876	-5.20869	0.509258	0.665367	-0.688609	-0.711563
ENSMUSG00000097527	1700112J16Rik	17	18	17	12	1	6	-1.94483	-1.87251	-1.93895	-2.18936	-5.40521	-3.04024	-2.73185	0.000485421	0.00355935	-1.12242	-8.21683
ENSMUSG00000096935	1700113A16Rik	56	49	89	73	54	50	-0.253932	-0.452603	0.415582	0.366454	-0.221985	-0.0824717	-0.0381592	0.740129	0.820241	0.114197	0.351125
ENSMUSG00000102822	1700113B19Rik	0	0	0	2	0	0	-7.07411	-7.08196	-7.06823	-4.51129	-6.99017	-6.74068	-6.57774	0.0688986	0.13645	0.334053	2.32443
ENSMUSG00000047129	1700113H08Rik	0	3	2	0	0	6	-7.07411	-4.2746	-4.74631	-6.83322	-6.99017	-3.04024	-5.49311	0.782516	0.846664	-0.379184	-0.291671
ENSMUSG00000092276	1700116B05Rik	2	2	0	0	0	0	-4.75218	-4.76003	-7.06823	-6.83322	-6.99017	-6.74068	-6.19075	0.000123694	0.0014509	-1.98366	-11.0127
ENSMUSG00000100593	1700119H24Rik	2	4	0	0	0	6	-4.75218	-3.91203	-7.06823	-6.83322	-6.99017	-3.04024	-5.43268	0.805864	0.864608	-0.384334	-0.259452
ENSMUSG00000045391	1700120B22Rik	0	2	1	3	3	2	-7.07411	-4.76003	-5.48327	-4.02586	-4.18281	-4.41876	-4.99081	0.00637953	0.022155	1.27483	4.56539
ENSMUSG00000100599	1700120C14Rik	15	28	34	34	72	19	-2.11991	-1.24907	-0.95971	-0.724694	0.18974	-1.45528	-1.05315	0.239613	0.366757	0.808799	1.3386
ENSMUSG00000098086	1700120C18Rik	0	0	0	0	2	0	-7.07411	-7.08196	-7.06823	-6.83322	-4.66824	-6.74068	-6.57774	0.0630122	0.129978	0.334121	2.39732
ENSMUSG00000086068	1700120G11Rik	0	2	0	0	0	0	-7.07411	-4.76003	-7.06823	-6.83322	-6.99017	-6.74068	-6.57774	0.602655	0.7121	0.100596	0.556088
ENSMUSG00000099579	1700120K04Rik	29	30	36	40	75	38	-1.19147	-1.15122	-0.87841	-0.493368	0.248235	-0.473897	-0.656688	0.0156778	0.044226	0.766692	3.6302
ENSMUSG00000086275	1700121C08Rik	2	0	0	0	0	0	-4.75218	-7.08196	-7.06823	-6.83322	-6.99017	-6.74068	-6.57774	0.609244	0.7121	0.100675	0.545714
ENSMUSG00000099574	1700121L03Rik	0	0	0	0	1	0	-7.07411	-7.08196	-7.06823	-6.83322	-5.40521	-6.74068	-6.70057	0.0631016	0.129978	0.334113	2.39616
ENSMUSG00000101409	1700122D07Rik	1	1	0	0	0	0	-5.48915	-5.497	-7.06823	-6.83322	-6.99017	-6.74068	-6.43641	0.00105915	0.00606843	-1.24545	-6.9228
ENSMUSG00000087685	1700122E12Rik	12	20	23	6	32	5	-2.43025	-1.72441	-1.51365	-3.13278	-0.967802	-3.28125	-2.17502	0.309445	0.449914	-0.70349	-1.13377
ENSMUSG00000094928	1700122O11Rik	0	0	0	2	0	0	-7.07411	-7.08196	-7.06823	-4.51129	-6.99017	-6.74068	-6.57774	0.0688986	0.13645	0.334053	2.32443
ENSMUSG00000024786	1700123I01Rik	2	0	0	1	0	0	-4.75218	-7.08196	-7.06823	-5.24826	-6.99017	-6.74068	-6.31358	0.916863	0.94169	0.0826695	0.109896
ENSMUSG00000072878	1700123L14Rik	1	0	0	0	2	0	-5.48915	-7.08196	-7.06823	-6.83322	-4.66824	-6.74068	-6.31358	0.576668	0.7121	0.468554	0.597692
ENSMUSG00000085614	1700123M08Rik	37	41	32	66	45	41	-0.845292	-0.70692	-1.04587	0.222064	-0.482375	-0.365644	-0.537339	0.0280859	0.0703494	0.590906	3.08751
ENSMUSG00000040822	1700123O20Rik	2735	2958	2713	1906	2165	1655	5.34348	5.44869	5.3377	5.06349	5.09032	4.95237	5.20601	0.00149791	0.00758937	-0.339076	-6.40619
ENSMUSG00000099354	1700124L16Rik	14	16	10	13	26	20	-2.21613	-2.03757	-2.67592	-2.07833	-1.26225	-1.38313	-1.94222	0.0780865	0.151083	0.739145	2.22314
ENSMUSG00000097584	1700125G22Rik	2	2	2	1	0	4	-4.75218	-4.76003	-4.74631	-5.24826	-6.99017	-3.57076	-5.01128	0.0183191	0.0500551	-0.495514	-3.48093
ENSMUSG00000085197	1700125H03Rik	2	0	0	0	10	3	-4.75218	-7.08196	-7.06823	-6.83322	-2.59785	-3.93333	-5.3778	0.186875	0.299435	1.9359	1.53437
ENSMUSG00000018479	1700125H20Rik	7	2	1	2	2	2	-3.16722	-4.76003	-5.48327	-4.51129	-4.66824	-4.41876	-4.50147	0.321711	0.463333	0.226305	1.10215
ENSMUSG00000099945	1700126A01Rik	0	1	1	0	1	1	-7.07411	-5.497	-5.48327	-6.83322	-5.40521	-5.15572	-5.90809	0.749625	0.82687	0.220172	0.337685
ENSMUSG00000099794	1700128A07Rik	0	0	0	4	0	0	-7.07411	-7.08196	-7.06823	-3.66329	-6.99017	-6.74068	-6.43641	0.068432	0.13645	0.334048	2.32996
ENSMUSG00000031510	1700128E19Rik	0	0	0	0	0	14	-7.07411	-7.08196	-7.06823	-6.83322	-6.99017	-1.8827	-6.15507	0.147409	0.253136	0.241475	1.72015
ENSMUSG00000021977	1700129C05Rik	0	0	0	0	0	1	-7.07411	-7.08196	-7.06823	-6.83322	-6.99017	-5.15572	-6.70057	0.151565	0.253136	0.241525	1.69838
ENSMUSG00000100182	1810006J02Rik	5	0	0	1	8	14	-3.61468	-7.08196	-7.06823	-5.24826	-2.90271	-1.8827	-4.63309	0.136323	0.238784	2.57626	1.78141
ENSMUSG00000100001	1810007D17Rik	0	2	0	0	0	0	-7.07411	-4.76003	-7.06823	-6.83322	-6.99017	-6.74068	-6.57774	0.602655	0.7121	0.100596	0.556088
ENSMUSG00000089745	1810008B01Rik	0	0	1	4	0	0	-7.07411	-7.08196	-5.48327	-3.66329	-6.99017	-6.74068	-6.17225	0.68068	0.773508	0.333069	0.437104
ENSMUSG00000100094	1810008I18Rik	2	7	6	0	0	0	-4.75218	-3.17507	-3.36779	-6.83322	-6.99017	-6.74068	-5.30985	7.96042e-06	0.000368103	-3.47034	-19.5319
ENSMUSG00000071653	1810009A15Rik	54	56	66	31	38	46	-0.305926	-0.26178	-0.0129518	-0.855938	-0.723383	-0.201524	-0.393584	0.0647964	0.132938	-0.434951	-2.37447
ENSMUSG00000078607	1810010H24Rik	120	132	156	112	63	79	0.838779	0.967889	1.22178	0.980563	-0.00148476	0.5722	0.763288	0.107883	0.19686	-0.465052	-1.96549
ENSMUSG00000056329	1810010K12Rik	0	0	2	0	6	0	-7.07411	-7.08196	-4.74631	-6.83322	-3.28973	-6.74068	-5.961	0.618369	0.719805	0.686946	0.531455
ENSMUSG00000041707	1810011H11Rik	10	2	0	0	0	0	-2.68179	-4.76003	-7.06823	-6.83322	-6.99017	-6.74068	-5.84569	0.000239384	0.00218707	-2.0947	-9.56923
ENSMUSG00000056313	1810011O10Rik	81	52	73	455	1073	669	0.274617	-0.367714	0.131438	2.99809	4.07794	3.64626	1.79344	6.33625e-05	0.000994986	3.64595	12.6805
ENSMUSG00000087595	1810012K08Rik	46	59	28	59	52	57	-0.534952	-0.187141	-1.23534	0.0615997	-0.275924	0.104807	-0.344492	0.0764905	0.148545	0.524759	2.23978
ENSMUSG00000099825	1810012K16Rik	7	6	12	8	17	13	-3.16722	-3.38152	-2.42438	-2.74576	-1.86089	-1.9858	-2.59426	0.10938	0.199151	0.798843	1.9546
ENSMUSG00000028177	1810013D15Rik	5	8	1	17	14	23	-3.61468	-2.9945	-5.48327	-1.70394	-2.13219	-1.18609	-2.85244	0.017323	0.0478558	2.26675	3.53414
ENSMUSG00000022507	1810013L24Rik	2624	2470	3106	2797	3019	2260	5.28372	5.18863	5.53284	5.6167	5.56992	5.40174	5.43226	0.152864	0.254887	0.197077	1.69169
ENSMUSG00000097412	1810014B01Rik	215	182	193	159	179	136	1.67743	1.42979	1.52796	1.48419	1.49767	1.35207	1.49485	0.298043	0.437211	-0.0978261	-1.16416
ENSMUSG00000101088	1810018F18Rik	0	1	0	0	0	0	-7.07411	-5.497	-7.06823	-6.83322	-6.99017	-6.74068	-6.70057	0.601601	0.7121	0.100307	0.557754
ENSMUSG00000086390	1810019D21Rik	399	312	431	619	239	140	2.56794	2.20575	2.68498	3.44174	1.91371	1.39374	2.36798	0.123805	0.220196	-0.555026	-1.85702
ENSMUSG00000097115	1810019N24Rik	0	0	0	8	3	0	-7.07411	-7.08196	-7.06823	-2.74576	-4.18281	-6.74068	-5.81559	6.26924e-06	0.000322479	2.892	20.5209
ENSMUSG00000089997	1810020O05Rik	11	2	0	4	0	0	-2.55055	-4.76003	-7.06823	-3.66329	-6.99017	-6.74068	-5.29549	0.599285	0.7121	-1.00695	-0.561422
ENSMUSG00000087331	1810021B22Rik	11	18	20	25	43	22	-2.55055	-1.87251	-1.71068	-1.16079	-0.547226	-1.24883	-1.5151	0.0254308	0.0648398	1.072	3.17694
ENSMUSG00000078784	1810022K09Rik	633	524	498	720	860	356	3.23309	2.95284	2.89322	3.65964	3.75886	2.73708	3.20579	0.0425775	0.0976655	0.529546	2.72452
ENSMUSG00000044145	1810024B03Rik	161	180	167	197	156	178	1.26128	1.4139	1.31978	1.79249	1.29985	1.7391	1.47107	0.014712	0.0420462	0.354804	3.69214
ENSMUSG00000098496	1810026B05Rik	239	208	226	365	487	219	1.82977	1.62194	1.75513	2.68051	2.93909	2.03739	2.14397	0.000611681	0.00418562	0.955532	7.81314
ENSMUSG00000048429	1810026J23Rik	3201	3295	3606	2684	3242	3091	5.57042	5.60432	5.74815	5.55722	5.67272	5.85341	5.66771	0.629799	0.730329	0.0512721	0.513766
ENSMUSG00000044148	1810030O07Rik	2692	2666	2733	2148	1859	1882	5.32062	5.29877	5.3483	5.2359	4.87053	5.13775	5.20198	0.00486842	0.018091	-0.186635	-4.87433
ENSMUSG00000020812	1810032O08Rik	1065	941	939	1239	1365	1130	3.9832	3.79686	3.80752	4.44232	4.42504	4.40206	4.14283	9.4412e-06	0.000384077	0.599965	18.8541
ENSMUSG00000097101	1810034E14Rik	62	67	148	57	45	45	-0.108326	-0.00514366	1.14608	0.012272	-0.482375	-0.232889	0.0549373	0.206924	0.3257	-0.392818	-1.45436
ENSMUSG00000054091	1810037I17Rik	1816	1908	1882	1309	1264	1221	4.75283	4.81626	4.8102	4.52158	4.31418	4.51375	4.62147	0.00150967	0.00763862	-0.320875	-6.39492
ENSMUSG00000102112	1810041H14Rik	40	48	56	61	41	28	-0.734261	-0.482046	-0.248055	0.109296	-0.61513	-0.907793	-0.479665	0.95905	0.971523	-0.0152016	-0.0540318
ENSMUSG00000062760	1810041L15Rik	100	82	75	224	211	133	0.576941	0.284363	0.170171	1.97735	1.73434	1.32001	1.01053	0.00131194	0.00703261	1.35677	6.59985
ENSMUSG00000020284	1810043G02Rik	1043	1066	1010	900	1058	1039	3.9531	3.97671	3.91262	3.98136	4.05764	4.28099	4.02707	0.0565492	0.122599	0.108831	2.4864
ENSMUSG00000078572	1810043H04Rik	552	602	658	421	494	440	3.03572	3.15286	3.29481	2.88617	2.95966	3.04232	3.06192	0.0643844	0.132192	-0.199465	-2.37969
ENSMUSG00000100680	1810044D09Rik	45	60	58	72	100	88	-0.566316	-0.163096	-0.197869	0.346691	0.660882	0.726922	0.134536	0.00341503	0.0139064	0.887188	5.3019
ENSMUSG00000036027	1810046K07Rik	8	14	49	29	2	4	-2.98665	-2.22398	-0.438878	-0.950575	-4.66824	-3.57076	-2.47318	0.45602	0.610302	-1.20671	-0.809135
ENSMUSG00000097221	1810049J17Rik	0	0	0	0	1	0	-7.07411	-7.08196	-7.06823	-6.83322	-5.40521	-6.74068	-6.70057	0.0631016	0.129978	0.334113	2.39616
ENSMUSG00000100277	1810053B23Rik	0	0	0	0	0	8	-7.07411	-7.08196	-7.06823	-6.83322	-6.99017	-2.65322	-6.28349	0.148908	0.253136	0.241479	1.71223
ENSMUSG00000035372	1810055G02Rik	2151	1979	2050	1393	1676	1386	4.99702	4.86896	4.93353	4.61128	4.72107	4.69655	4.80473	0.00842524	0.0272966	-0.256028	-4.2617
ENSMUSG00000073155	1810058I24Rik	4860	5033	5687	2989	3447	3748	6.17278	6.21539	6.40534	5.71247	5.76117	6.13141	6.06643	0.0246616	0.0633137	-0.410576	-3.20483
ENSMUSG00000086340	1810059C17Rik	2	2	1	0	4	6	-4.75218	-4.76003	-5.48327	-6.83322	-3.82024	-3.04024	-4.78153	0.0480426	0.107581	1.17533	2.62235
ENSMUSG00000085455	1810059H22Rik	34	13	38	5	12	8	-0.965586	-2.32707	-0.801448	-3.37379	-2.34631	-2.65322	-2.0779	0.0316751	0.0774602	-1.52359	-2.98071
ENSMUSG00000027713	1810062G17Rik	19	12	22	31	25	21	-1.78871	-2.4381	-1.57638	-0.855938	-1.31774	-1.31442	-1.54855	0.0400983	0.0930515	0.770943	2.77578
ENSMUSG00000084925	1810062O18Rik	25	29	18	32	30	14	-1.40169	-1.19932	-1.85878	-0.81085	-1.05943	-1.8827	-1.36879	0.53085	0.687064	0.246749	0.674047
ENSMUSG00000085551	1810063I02Rik	0	0	2	0	0	0	-7.07411	-7.08196	-4.74631	-6.83322	-6.99017	-6.74068	-6.57774	0.583834	0.7121	0.106549	0.586106
ENSMUSG00000090925	1810064F22Rik	9	9	10	6	1	0	-2.82618	-2.83403	-2.67592	-3.13278	-5.40521	-6.74068	-3.9358	3.44467e-05	0.000731309	-2.62582	-14.4064
ENSMUSG00000087165	2010001A14Rik	40	70	40	90	66	58	-0.734261	0.0575921	-0.728384	0.666628	0.065113	0.129682	-0.0906051	0.038973	0.0910472	0.759207	2.80022
ENSMUSG00000039339	2010001E11Rik	0	1	2	2	4	0	-7.07411	-5.497	-4.74631	-4.51129	-3.82024	-6.74068	-5.39827	0.56479	0.7121	0.756008	0.617098
ENSMUSG00000051606	2010001K21Rik	222	200	227	134	116	140	1.72355	1.5655	1.76149	1.23824	0.874017	1.39374	1.42609	0.0121672	0.036217	-0.490789	-3.8807
ENSMUSG00000067297	2010002M12Rik	2	6	6	12	6	0	-4.75218	-3.38152	-3.36779	-2.18936	-3.28973	-6.74068	-3.95355	0.653022	0.751141	0.391128	0.478375
ENSMUSG00000042041	2010003K11Rik	42	23	56	13	39	12	-0.66472	-1.52737	-0.248055	-2.07833	-0.686389	-2.09683	-1.21695	0.24836	0.377394	-0.780397	-1.31015
ENSMUSG00000095620	2010005H15Rik	2	0	1	0	0	1	-4.75218	-7.08196	-5.48327	-6.83322	-6.99017	-5.15572	-6.04942	0.576924	0.7121	-0.555021	-0.597278
ENSMUSG00000044694	2010007H06Rik	33	23	3	16	4	14	-1.00802	-1.52737	-4.26088	-1.78882	-3.82024	-1.8827	-2.38134	0.769224	0.837106	-0.334924	-0.310173
ENSMUSG00000100860	2010009K17Rik	0	0	0	0	0	1	-7.07411	-7.08196	-7.06823	-6.83322	-6.99017	-5.15572	-6.70057	0.151565	0.253136	0.241525	1.69838
ENSMUSG00000102047	2010010A06Rik	70	66	51	29	25	9	0.0654407	-0.0266768	-0.381734	-0.950575	-1.31774	-2.49276	-0.850674	0.00939437	0.0296374	-1.32871	-4.14651
ENSMUSG00000062376	2010012O05Rik	494	558	676	510	579	448	2.87572	3.04345	3.33371	3.16255	3.1885	3.06828	3.11203	0.249399	0.378629	0.098701	1.30684
ENSMUSG00000087277	2010013B24Rik	0	1	0	2	0	0	-7.07411	-5.497	-7.06823	-4.51129	-6.99017	-6.74068	-6.31358	0.675001	0.76871	0.327744	0.445506
ENSMUSG00000096983	2010015M23Rik	61	42	52	78	112	50	-0.131596	-0.672568	-0.353989	0.461403	0.823612	-0.0824717	0.00739826	0.0372216	0.0877934	0.807957	2.83987
ENSMUSG00000091575	2010016I18Rik	15	14	4	27	35	9	-2.11991	-2.22398	-3.89831	-1.05186	-0.840422	-2.49276	-2.10454	0.118256	0.212076	1.31007	1.89309
ENSMUSG00000104368	2010103J01Rik	4	12	5	6	4	7	-3.90419	-2.4381	-3.6088	-3.13278	-3.82024	-2.83379	-3.28965	0.936901	0.955217	0.0453813	0.0833222
ENSMUSG00000021290	2010107E04Rik	4105	4632	4345	3257	3676	3417	5.92923	6.09562	6.01707	5.83633	5.85395	5.99804	5.95504	0.18505	0.297077	-0.120006	-1.54207
ENSMUSG00000029847	2010107G12Rik	57	21	35	58	42	43	-0.228621	-1.65569	-0.918487	0.0371467	-0.580779	-0.29774	-0.607362	0.145977	0.25276	0.632521	1.7278
ENSMUSG00000020083	2010107G23Rik	505	557	574	305	300	144	2.90746	3.04087	3.09793	2.42181	2.24105	1.43424	2.52389	0.00206847	0.00952726	-0.80603	-5.95401
ENSMUSG00000029384	2010109A12Rik	8	7	6	4	19	16	-2.98665	-3.17507	-3.36779	-3.66329	-1.70477	-1.69629	-2.76564	0.00248917	0.0109288	1.30937	5.70636
ENSMUSG00000063522	2010109I03Rik	0	0	0	0	2	0	-7.07411	-7.08196	-7.06823	-6.83322	-4.66824	-6.74068	-6.57774	0.0630122	0.129978	0.334121	2.39732
ENSMUSG00000098434	2010110E17Rik	2	0	0	0	0	0	-4.75218	-7.08196	-7.06823	-6.83322	-6.99017	-6.74068	-6.57774	0.609244	0.7121	0.100675	0.545714
ENSMUSG00000097755	2010110K18Rik	228	148	192	180	221	218	1.76194	1.13236	1.52048	1.66264	1.80099	2.03081	1.65154	0.142355	0.247645	0.356947	1.74748
ENSMUSG00000021458	2010111I01Rik	460	408	439	902	796	576	2.77295	2.59223	2.71149	3.98457	3.64736	3.43049	3.18985	0.000251089	0.00226325	0.958329	9.47194
ENSMUSG00000063018	2010204K13Rik	1243	1055	1384	881	1028	690	4.20608	3.96175	4.36692	3.9506	4.01616	3.69081	4.03205	0.152723	0.254708	-0.285985	-1.69242
ENSMUSG00000026090	2010300C02Rik	243	141	162	645	285	167	1.85367	1.0627	1.27606	3.50106	2.16718	1.64733	1.918	0.0972088	0.18077	0.84942	2.04801
ENSMUSG00000097289	2010300F17Rik	11	0	1	7	2	4	-2.55055	-7.08196	-5.48327	-2.92633	-4.66824	-3.57076	-4.38018	0.170368	0.277842	1.63964	1.60683
ENSMUSG00000100714	2010308F09Rik	1	7	11	11	9	6	-5.48915	-3.17507	-2.54467	-2.30966	-2.74224	-3.04024	-3.21684	0.272664	0.406513	0.568388	1.23572
ENSMUSG00000101268	2010310C07Rik	7	3	0	0	6	3	-3.16722	-4.2746	-7.06823	-6.83322	-3.28973	-3.93333	-4.76106	0.930323	0.951351	0.154931	0.0920379
ENSMUSG00000074829	2010315B03Rik	398	369	446	382	361	301	2.56433	2.44747	2.73428	2.7461	2.50768	2.49533	2.58253	0.996035	0.996832	0.000647421	0.00522802
ENSMUSG00000100691	2010320M18Rik	323	281	319	374	362	293	2.26351	2.05503	2.25144	2.7156	2.51167	2.45653	2.37563	0.0147351	0.0420842	0.371693	3.69061
ENSMUSG00000089983	2010320O07Rik	5	4	6	0	0	2	-3.61468	-3.91203	-3.36779	-6.83322	-6.99017	-4.41876	-4.85611	0.000448415	0.00336172	-2.98166	-8.35948
ENSMUSG00000030587	2200002D01Rik	982	1036	1111	626	404	283	3.8662	3.93555	4.05006	3.45795	2.66983	2.40652	3.39768	0.000247918	0.00224389	-1.27563	-9.49775
ENSMUSG00000013083	2200002J24Rik	0	0	0	0	0	1	-7.07411	-7.08196	-7.06823	-6.83322	-6.99017	-5.15572	-6.70057	0.151565	0.253136	0.241525	1.69838
ENSMUSG00000097165	2210008F06Rik	11	10	7	76	97	48	-2.55055	-2.68964	-3.16134	0.42417	0.617161	-0.14077	-1.25016	0.000113648	0.00139112	3.1631	11.2119
ENSMUSG00000029882	2210010C04Rik	1	0	0	0	0	0	-5.48915	-7.08196	-7.06823	-6.83322	-6.99017	-6.74068	-6.70057	0.608151	0.7121	0.100378	0.54743
ENSMUSG00000074217	2210011C24Rik	1895	1925	2826	345	289	169	4.81425	4.82906	5.39657	2.59932	2.18725	1.66446	3.58182	0.000597184	0.00412135	-2.85507	-7.85419
ENSMUSG00000101791	2210011K15Rik	0	1	2	0	4	2	-7.07411	-5.497	-4.74631	-6.83322	-3.82024	-4.41876	-5.39827	0.567794	0.7121	0.751494	0.612166
ENSMUSG00000086316	2210013O21Rik	772	838	724	654	809	683	3.51928	3.62971	3.43261	3.52103	3.67072	3.67611	3.57491	0.303652	0.443524	0.095666	1.14908
ENSMUSG00000083844	2210015D19Rik	512	538	469	519	537	543	2.9273	2.99084	2.80675	3.18776	3.07995	3.34545	3.05634	0.0376894	0.0886741	0.29075	2.82908
ENSMUSG00000021550	2210016F16Rik	1775	1961	1914	1283	1385	1352	4.7199	4.85578	4.83452	4.49265	4.44602	4.66073	4.66827	0.0168199	0.0468188	-0.274037	-3.56237
ENSMUSG00000029559	2210016L21Rik	2602	2737	2824	1458	1512	1369	5.27157	5.33668	5.39555	4.67705	4.57255	4.67875	4.98869	7.18667e-05	0.0010711	-0.693872	-12.3494
ENSMUSG00000096970	2210017G18Rik	6	8	0	0	5	5	-3.37367	-2.9945	-7.06823	-6.83322	-3.53074	-3.28125	-4.5136	0.965264	0.975858	-0.0690501	-0.0458251
ENSMUSG00000103523	2210017I01Rik	4	2	1	3	0	0	-3.90419	-4.76003	-5.48327	-4.02586	-6.99017	-6.74068	-5.31737	0.202664	0.320304	-1.33017	-1.47071
ENSMUSG00000035401	2210018M11Rik	2871	2771	2955	3611	4125	2750	5.41348	5.35449	5.46095	5.98516	6.02018	5.68479	5.65318	0.000347736	0.00282332	0.545486	8.83189
ENSMUSG00000092570	2210019I11Rik	52	27	106	0	2	2	-0.359865	-1.3006	0.666475	-6.83322	-4.66824	-4.41876	-2.81903	0.00535472	0.0194155	-4.97298	-4.76391
ENSMUSG00000078546	2210404O09Rik	388	342	424	296	350	217	2.52766	2.338	2.66139	2.37867	2.4631	2.02419	2.39883	0.292517	0.430516	-0.212192	-1.17926
ENSMUSG00000039563	2210406O10Rik	10	21	25	14	2	23	-2.68179	-1.65569	-1.39581	-1.97524	-4.66824	-1.18609	-2.26048	0.580216	0.7121	-0.478872	-0.591944
ENSMUSG00000087380	2210408F21Rik	11	1	1	4	3	2	-2.55055	-5.497	-5.48327	-3.66329	-4.18281	-4.41876	-4.29928	0.050188	0.111274	1.06496	2.5857
ENSMUSG00000071252	2210408I21Rik	353	447	326	367	495	312	2.39146	2.72378	2.2827	2.68838	2.96257	2.54703	2.59932	0.240778	0.368164	0.274516	1.33476
ENSMUSG00000081766	2210409E12Rik	13	0	0	2	2	0	-2.31922	-7.08196	-7.06823	-4.51129	-4.66824	-6.74068	-5.39827	0.341129	0.485524	0.980314	1.05416
ENSMUSG00000085563	2210411M09Rik	2	2	6	2	1	4	-4.75218	-4.76003	-3.36779	-4.51129	-5.40521	-3.57076	-4.39454	0.794299	0.855531	-0.208483	-0.275368
ENSMUSG00000078894	2210418O10Rik	789	838	786	748	688	671	3.55068	3.62971	3.55107	3.71464	3.43714	3.65056	3.58897	0.292521	0.430516	0.0620297	1.17925
ENSMUSG00000101773	2210420H20Rik	0	0	0	0	4	0	-7.07411	-7.08196	-7.06823	-6.83322	-3.82024	-6.74068	-6.43641	0.0626023	0.129978	0.334136	2.40267
ENSMUSG00000039269	2300002M23Rik	0	6	0	0	0	0	-7.07411	-3.38152	-7.06823	-6.83322	-6.99017	-6.74068	-6.34799	0.600031	0.7121	0.101477	0.560239
ENSMUSG00000078257	2300003K06Rik	1	0	0	0	0	0	-5.48915	-7.08196	-7.06823	-6.83322	-6.99017	-6.74068	-6.70057	0.608151	0.7121	0.100378	0.54743
ENSMUSG00000032403	2300009A05Rik	206	159	163	211	270	174	1.61589	1.23545	1.28491	1.8913	2.08932	1.7064	1.63721	0.0392319	0.091489	0.524156	2.79453
ENSMUSG00000097354	2310001H17Rik	15	6	11	8	10	14	-2.11991	-3.38152	-2.54467	-2.74576	-2.59785	-1.8827	-2.5454	0.602424	0.7121	0.26417	0.556454
ENSMUSG00000053353	2310001K24Rik	4	1	1	0	1	3	-3.90419	-5.497	-5.48327	-6.83322	-5.40521	-3.93333	-5.17603	0.647813	0.746291	-0.431463	-0.486253
ENSMUSG00000097178	2310002F09Rik	39	39	16	94	42	27	-0.77033	-0.778179	-2.02384	0.729024	-0.580779	-0.959323	-0.730571	0.196713	0.312378	0.920935	1.49412
ENSMUSG00000028396	2310002L09Rik	0	0	0	0	6	0	-7.07411	-7.08196	-7.06823	-6.83322	-3.28973	-6.74068	-6.34799	0.0622208	0.129978	0.334146	2.40768
ENSMUSG00000025384	2310003H01Rik	1248	1229	1306	1096	1191	1276	4.21187	4.1819	4.28326	4.26547	4.22839	4.57729	4.29136	0.316902	0.457966	0.0696512	1.11441
ENSMUSG00000099446	2310005E17Rik	4	0	0	0	1	0	-3.90419	-7.08196	-7.06823	-6.83322	-5.40521	-6.74068	-6.17225	0.70643	0.791214	0.241814	0.399443
ENSMUSG00000034159	2310007B03Rik	66	22	46	6	22	39	-0.0188283	-1.59011	-0.529075	-3.13278	-1.49832	-0.436902	-1.201	0.36568	0.512528	-0.986255	-0.996709
ENSMUSG00000009210	2310007L24Rik	31	42	23	15	4	25	-1.09683	-0.672568	-1.51365	-1.87902	-3.82024	-1.06826	-1.67509	0.151022	0.253136	-0.967946	-1.70119
ENSMUSG00000100335	2310008N11Rik	1	2	1	0	0	1	-5.48915	-4.76003	-5.48327	-6.83322	-6.99017	-5.15572	-5.78526	0.0193024	0.0521254	-1.34006	-3.43155
ENSMUSG00000098332	2310009A05Rik	256	313	279	329	286	270	1.9287	2.21036	2.05847	2.53092	2.17222	2.3388	2.20658	0.137317	0.24023	0.277124	1.77572
ENSMUSG00000079283	2310009B15Rik	273	307	278	334	297	263	2.02129	2.18248	2.0533	2.55264	2.22658	2.30098	2.22288	0.0443669	0.100884	0.25437	2.68954
ENSMUSG00000097162	2310010J17Rik	40	45	45	36	48	46	-0.734261	-0.574165	-0.56044	-0.643393	-0.390257	-0.201524	-0.51734	0.0991362	0.183808	0.229525	2.03243
ENSMUSG00000020133	2310011J03Rik	2079	2236	2435	1666	1623	1593	4.94791	5.04507	5.18177	4.86939	4.67472	4.8973	4.93603	0.0734861	0.143654	-0.248562	-2.27215
ENSMUSG00000085945	2310014F06Rik	10	22	21	25	33	14	-2.68179	-1.59011	-1.64197	-1.16079	-0.92408	-1.8827	-1.64691	0.185645	0.297916	0.663962	1.53955
ENSMUSG00000097729	2310015A10Rik	280	361	320	273	448	351	2.05775	2.41589	2.25595	2.26218	2.81879	2.7167	2.42121	0.12619	0.22392	0.359674	1.84203
ENSMUSG00000101257	2310015K22Rik	1	1	1	1	0	0	-5.48915	-5.497	-5.48327	-5.24826	-6.99017	-6.74068	-5.90809	0.00036276	0.0029075	-1.2509	-8.75168
ENSMUSG00000085965	2310016D23Rik	0	0	1	0	0	0	-7.07411	-7.08196	-5.48327	-6.83322	-6.99017	-6.74068	-6.70057	0.582763	0.7121	0.106247	0.587832
ENSMUSG00000070574	2310016G11Rik	0	2	0	0	0	0	-7.07411	-4.76003	-7.06823	-6.83322	-6.99017	-6.74068	-6.57774	0.602655	0.7121	0.100596	0.556088
ENSMUSG00000100410	2310020H05Rik	0	1	0	0	0	0	-7.07411	-5.497	-7.06823	-6.83322	-6.99017	-6.74068	-6.70057	0.601601	0.7121	0.100307	0.557754
ENSMUSG00000049643	2310022A10Rik	2304	2150	2236	1810	1926	1903	5.09613	4.9885	5.05879	4.98895	4.9216	5.15376	5.03462	0.560396	0.7121	-0.039714	-0.624342
ENSMUSG00000031983	2310022B05Rik	4177	4196	4184	4548	4869	4088	5.95431	5.95301	5.96261	6.31796	6.25939	6.25667	6.11732	5.86977e-06	0.000309999	0.306106	20.802
ENSMUSG00000097710	2310026I22Rik	1	1	0	0	0	0	-5.48915	-5.497	-7.06823	-6.83322	-6.99017	-6.74068	-6.43641	0.00105915	0.00606843	-1.24545	-6.9228
ENSMUSG00000078519	2310026L22Rik	21	17	9	29	22	34	-1.64785	-1.95268	-2.82031	-0.950575	-1.49832	-0.632159	-1.58365	0.0784849	0.151752	1.09732	2.21904
ENSMUSG00000099447	2310030A07Rik	3	0	0	0	0	0	-4.26676	-7.08196	-7.06823	-6.83322	-6.99017	-6.74068	-6.49684	0.609053	0.7121	0.100899	0.546014
ENSMUSG00000032062	2310030G06Rik	887	906	1106	452	302	174	3.71949	3.7422	4.04355	2.98856	2.25062	1.7064	3.07514	0.00134875	0.00714196	-1.57473	-6.55904
ENSMUSG00000097457	2310031A07Rik	13	9	6	2	10	9	-2.31922	-2.83403	-3.36779	-4.51129	-2.59785	-2.49276	-3.02049	0.67128	0.765721	-0.280113	-0.45103
ENSMUSG00000020441	2310033P09Rik	1284	1229	1225	1029	1129	954	4.25288	4.1819	4.19092	4.17451	4.1513	4.15792	4.1849	0.186362	0.298801	-0.03635	-1.53653
ENSMUSG00000099655	2310034G01Rik	22	15	25	39	16	12	-1.58226	-2.12776	-1.39581	-0.529437	-1.94578	-2.09683	-1.61298	0.911049	0.939734	0.0495191	0.117623
ENSMUSG00000100157	2310034O05Rik	2	4	4	2	1	2	-4.75218	-3.91203	-3.89831	-4.51129	-5.40521	-4.41876	-4.48296	0.169651	0.276914	-0.594204	-1.61013
ENSMUSG00000026319	2310035C23Rik	2647	2689	3054	2494	2802	2036	5.2963	5.31116	5.50849	5.45132	5.46233	5.25119	5.38013	0.820882	0.875002	0.0197145	0.238897
ENSMUSG00000041203	2310036O22Rik	5332	5730	5787	4162	4481	4091	6.30649	6.40249	6.43049	6.19002	6.1396	6.25773	6.2878	0.0269715	0.068113	-0.185892	-3.12383
ENSMUSG00000062619	2310039H08Rik	298	364	403	346	378	362	2.14748	2.42782	2.58819	2.60349	2.57398	2.76115	2.51702	0.0911184	0.171557	0.228754	2.09949
ENSMUSG00000100550	2310039L15Rik	0	0	0	2	0	3	-7.07411	-7.08196	-7.06823	-4.51129	-6.99017	-3.93333	-6.10985	1.20567e-05	0.000406783	2.56337	17.9225
ENSMUSG00000072852	2310040G07Rik	6	11	23	11	9	15	-3.37367	-2.5584	-1.51365	-2.30966	-2.74224	-1.78649	-2.38068	0.72584	0.807887	0.196812	0.371487
ENSMUSG00000101655	2310040G24Rik	123	108	104	76	34	27	0.874257	0.679592	0.639125	0.42417	-0.881645	-0.959323	0.129362	0.000415794	0.0031896	-1.49268	-8.49738
ENSMUSG00000101746	2310043L19Rik	0	0	0	1	11	4	-7.07411	-7.08196	-7.06823	-5.24826	-2.46661	-3.57076	-5.41832	2.23704e-06	0.000187189	3.50411	25.3831
ENSMUSG00000097768	2310043M15Rik	24	13	34	18	0	12	-1.4594	-2.32707	-0.95971	-1.62376	-6.99017	-2.09683	-2.57616	0.259191	0.390554	-1.28031	-1.27619
ENSMUSG00000102106	2310043O21Rik	0	0	4	0	0	0	-7.07411	-7.08196	-3.89831	-6.83322	-6.99017	-6.74068	-6.43641	0.58284	0.7121	0.10703	0.587709
ENSMUSG00000085080	2310044K18Rik	0	0	0	0	2	2	-7.07411	-7.08196	-7.06823	-6.83322	-4.66824	-4.41876	-6.19075	1.55244e-05	0.000461377	2.40649	17.0066
ENSMUSG00000002345	2310045N01Rik	1131	1238	1150	872	798	762	4.06991	4.19242	4.09981	3.93579	3.65098	3.83391	3.9638	0.0100169	0.0311272	-0.308474	-4.07956
ENSMUSG00000102308	2310046K23Rik	2	0	0	0	0	0	-4.75218	-7.08196	-7.06823	-6.83322	-6.99017	-6.74068	-6.57774	0.609244	0.7121	0.100675	0.545714
ENSMUSG00000100783	2310047D07Rik	2	4	7	2	6	8	-4.75218	-3.91203	-3.16134	-4.51129	-3.28973	-2.65322	-3.7133	0.62357	0.724321	0.455727	0.523382
ENSMUSG00000045176	2310047M10Rik	259	266	281	345	340	249	1.94548	1.97603	2.06876	2.59932	2.42134	2.22221	2.20552	0.00287675	0.0121715	0.426949	5.51845
ENSMUSG00000015519	2310057J18Rik	0	0	2	1	0	0	-7.07411	-7.08196	-4.74631	-5.24826	-6.99017	-6.74068	-6.31358	0.910422	0.939186	0.088783	0.118456
ENSMUSG00000040177	2310057M21Rik	1864	1820	2274	1000	1153	879	4.79046	4.74816	5.0831	4.13329	4.18163	4.03986	4.49608	0.000273093	0.00240026	-0.70527	-9.30292
ENSMUSG00000085379	2310058D17Rik	98	121	115	148	119	115	0.547941	0.842853	0.783515	1.3811	0.910697	1.11107	0.929529	0.0569571	0.123259	0.404488	2.48046
ENSMUSG00000050705	2310061I04Rik	1738	1774	1866	1262	1030	1156	4.68952	4.71124	4.79789	4.46885	4.01896	4.43487	4.52022	0.00508851	0.0187121	-0.346625	-4.82283
ENSMUSG00000087410	2310065F04Rik	2	3	0	2	1	1	-4.75218	-4.2746	-7.06823	-4.51129	-5.40521	-5.15572	-5.19454	0.908848	0.939045	-0.0639519	-0.12055
ENSMUSG00000020747	2310067B10Rik	4168	4058	4050	4248	4225	4409	5.9512	5.90477	5.91565	6.21952	6.05474	6.36572	6.0686	0.000382424	0.00302874	0.293443	8.65251
ENSMUSG00000100084	2310068J16Rik	57	44	63	48	59	30	-0.228621	-0.606226	-0.0795495	-0.233305	-0.0953517	-0.809946	-0.342166	0.833706	0.882191	-0.0622458	-0.221442
ENSMUSG00000100291	2310069B03Rik	0	3	0	1	0	4	-7.07411	-4.2746	-7.06823	-5.24826	-6.99017	-3.57076	-5.70436	0.579422	0.7121	0.860859	0.593229
ENSMUSG00000097102	2310069G16Rik	6	6	2	8	6	4	-3.37367	-3.38152	-4.74631	-2.74576	-3.28973	-3.57076	-3.51796	0.253641	0.383751	0.553966	1.29343
ENSMUSG00000085020	2310081O03Rik	0	0	1	0	0	0	-7.07411	-7.08196	-5.48327	-6.83322	-6.99017	-6.74068	-6.70057	0.582763	0.7121	0.106247	0.587832
ENSMUSG00000045411	2410002F23Rik	5968	5224	5679	6263	6977	5069	6.46904	6.26912	6.40331	6.77954	6.77833	6.56694	6.54438	0.013065	0.0382901	0.330942	3.80938
ENSMUSG00000085860	2410003L11Rik	306	235	342	44	37	54	2.18563	1.79762	2.35173	-0.357485	-0.761351	0.0275011	0.873941	0.000968289	0.00577592	-2.48894	-7.06201
ENSMUSG00000036873	2410004B18Rik	1838	1849	1887	1316	1501	1094	4.7702	4.77096	4.81403	4.52927	4.56202	4.35537	4.63364	0.00055711	0.0039267	-0.262015	-7.97416
ENSMUSG00000085338	2410004I01Rik	22	15	19	30	38	17	-1.58226	-2.12776	-1.78283	-0.902481	-0.723383	-1.6114	-1.45502	0.044885	0.101831	0.787942	2.67971
ENSMUSG00000071398	2410004P03Rik	860	455	156	31	35	20	3.67492	2.74935	1.22178	-0.855938	-0.840422	-1.38313	0.761094	2.92003e-05	0.000668258	-3.76766	-14.9118
ENSMUSG00000086841	2410006H16Rik	1996	2252	1960	2222	2789	1687	4.88915	5.05535	4.86877	5.28475	5.45562	4.97999	5.08894	0.0227085	0.0593444	0.347657	3.28033
ENSMUSG00000099370	2410007B07Rik	15	10	6	4	0	5	-2.11991	-2.68964	-3.36779	-3.66329	-6.99017	-3.28125	-3.68534	0.120927	0.215997	-1.51632	-1.87551
ENSMUSG00000099528	2410012E07Rik	4	10	4	0	11	2	-3.90419	-2.68964	-3.89831	-6.83322	-2.46661	-4.41876	-4.03512	0.284645	0.420907	-0.913698	-1.20122
ENSMUSG00000090470	2410012M07Rik	74	60	53	26	26	22	0.145058	-0.163096	-0.326767	-1.1053	-1.26225	-1.24883	-0.660197	0.000175126	0.00179802	-1.04325	-10.2292
ENSMUSG00000049760	2410015M20Rik	2209	2466	2581	1611	1481	1704	5.03539	5.18629	5.26576	4.82097	4.54267	4.99445	4.97426	0.0372952	0.0879257	-0.384618	-2.83816
ENSMUSG00000046791	2410016O06Rik	1654	1641	1619	1039	1636	1170	4.61807	4.59884	4.5931	4.18846	4.68623	4.45223	4.52282	0.00462354	0.0173864	-0.15011	-4.93495
ENSMUSG00000038311	2410017I17Rik	24	8	17	165	97	24	-1.4594	-2.9945	-1.93895	1.53747	0.617161	-1.12597	-0.894032	0.0131687	0.038515	2.73731	3.80151
ENSMUSG00000073164	2410018L13Rik	785	865	813	852	938	437	3.54336	3.67543	3.59976	3.90234	3.88404	3.03246	3.60623	0.0478115	0.107167	0.220857	2.6264
ENSMUSG00000087547	2410019O14Rik	80	59	51	16	16	20	0.256806	-0.187141	-0.381734	-1.78882	-1.94578	-1.38313	-0.904967	0.00205618	0.00948812	-1.61089	-5.96212
ENSMUSG00000100572	2410021H03Rik	27	11	25	22	30	9	-1.29275	-2.5584	-1.39581	-1.34136	-1.05943	-2.49276	-1.69008	0.81215	0.869351	0.141231	0.250833
ENSMUSG00000100017	2410022M11Rik	96	92	101	123	218	102	0.518346	0.449422	0.597102	1.11515	1.78132	0.938797	0.900023	0.00170674	0.00828597	0.600951	6.2201
ENSMUSG00000054379	2410024N13Rik	0	0	0	0	0	2	-7.07411	-7.08196	-7.06823	-6.83322	-6.99017	-4.41876	-6.57774	0.151229	0.253136	0.241503	1.70011
ENSMUSG00000044387	2410080I02Rik	6	8	17	2	0	0	-3.37367	-2.9945	-1.93895	-4.51129	-6.99017	-6.74068	-4.42488	0.0109999	0.0334705	-3.31186	-3.98308
ENSMUSG00000097398	2410088K16Rik	1	3	2	1	1	8	-5.48915	-4.2746	-4.74631	-5.24826	-5.40521	-2.65322	-4.63612	0.886664	0.922118	0.104533	0.150128
ENSMUSG00000039801	2410089E03Rik	3435	3070	3210	3022	3395	3014	5.67219	5.5023	5.58035	5.72831	5.73924	5.81702	5.67323	0.0170355	0.0472526	0.176033	3.55016
ENSMUSG00000051297	2410124H12Rik	30	16	51	12	8	5	-1.14337	-2.03757	-0.381734	-2.18936	-2.90271	-3.28125	-1.98933	0.0260691	0.0662533	-1.64216	-3.15451
ENSMUSG00000024726	2410127L17Rik	720	696	724	619	655	557	3.41874	3.36202	3.43261	3.44174	3.36628	3.38214	3.40059	0.842546	0.889121	-0.0082219	-0.209456
ENSMUSG00000032840	2410131K14Rik	3155	3484	3215	2406	2558	1775	5.54954	5.68478	5.58259	5.3995	5.33091	5.05333	5.43344	0.0132746	0.038752	-0.313636	-3.79354
ENSMUSG00000064308	2410137M14Rik	6	10	12	6	0	2	-3.37367	-2.68964	-2.42438	-3.13278	-6.99017	-4.41876	-3.83823	0.0540116	0.118061	-1.59612	-2.52447
ENSMUSG00000074832	2410141K09Rik	19	3	0	0	0	0	-1.78871	-4.2746	-7.06823	-6.83322	-6.99017	-6.74068	-5.61594	8.87115e-05	0.00121297	-2.58014	-11.8138
ENSMUSG00000084825	2410152P15Rik	0	2	0	0	0	0	-7.07411	-4.76003	-7.06823	-6.83322	-6.99017	-6.74068	-6.57774	0.602655	0.7121	0.100596	0.556088
ENSMUSG00000096917	2500002B13Rik	113	92	62	281	206	139	0.752438	0.449422	-0.10245	2.30377	1.69983	1.38344	1.08107	0.0195367	0.0526493	1.43188	3.4202
ENSMUSG00000073236	2500004C02Rik	910	781	880	838	670	514	3.7564	3.52814	3.71394	3.87845	3.39892	3.26634	3.59037	0.196205	0.311703	-0.206586	-1.49615
ENSMUSG00000071632	2510002D24Rik	786	744	965	505	459	444	3.54519	3.45817	3.8469	3.14835	2.85375	3.05536	3.31795	0.0112027	0.0339721	-0.60188	-3.96442
ENSMUSG00000043391	2510009E07Rik	843	1073	921	409	1237	1045	3.64613	3.98615	3.77961	2.8445	4.28304	4.28929	3.80479	0.162176	0.267254	0.317944	1.6454
ENSMUSG00000044496	2510039O18Rik	5253	5241	5807	2982	2702	2391	6.28495	6.2738	6.43547	5.70909	5.40991	5.48302	5.93271	0.00052133	0.00373943	-0.799287	-8.0903
ENSMUSG00000066175	2510046G10Rik	18	19	30	38	37	19	-1.86466	-1.79656	-1.1375	-0.566431	-0.761351	-1.45528	-1.26363	0.10614	0.19431	0.682678	1.97836
ENSMUSG00000039798	2600006K01Rik	5	11	12	18	55	42	-3.61468	-2.5584	-2.42438	-1.62376	-0.195754	-0.331292	-1.79138	0.00839076	0.0272142	2.23752	4.26608
ENSMUSG00000100303	2600014E21Rik	0	4	5	10	30	40	-7.07411	-3.91203	-3.6088	-2.4409	-1.05943	-0.400833	-3.08269	0.0334111	0.0807653	3.5589	2.93384
ENSMUSG00000103828	2610001A08Rik	3	0	6	6	0	8	-4.26676	-7.08196	-3.36779	-3.13278	-6.99017	-2.65322	-4.58211	0.731161	0.812041	0.629594	0.363884
ENSMUSG00000052419	2610001J05Rik	1846	1823	1648	1303	1549	1438	4.77647	4.75054	4.6187	4.51496	4.60742	4.74967	4.66962	0.352214	0.497667	-0.0934039	-1.0278
ENSMUSG00000073684	2610002J02Rik	2048	2212	1965	1765	1851	1536	4.92624	5.0295	4.87245	4.95264	4.86431	4.84475	4.91498	0.389499	0.539544	-0.0556249	-0.943951
ENSMUSG00000031242	2610002M06Rik	844	850	960	848	835	837	3.64784	3.65021	3.83941	3.89555	3.71633	3.96926	3.78643	0.205741	0.32416	0.142955	1.45886
ENSMUSG00000071793	2610005L07Rik	738	674	804	1059	1046	793	3.45434	3.31572	3.58371	4.21595	4.04119	3.8914	3.75039	0.00873126	0.0280161	0.600538	4.22373
ENSMUSG00000060301	2610008E11Rik	2329	2135	2084	2030	2939	1461	5.11169	4.9784	4.95725	5.1544	5.53119	4.77255	5.08425	0.203203	0.320937	0.146708	1.46862
ENSMUSG00000102474	2610012C04Rik	1	1	7	4	0	0	-5.48915	-5.497	-3.16134	-3.66329	-6.99017	-6.74068	-5.25694	0.290391	0.428	-1.21722	-1.18514
ENSMUSG00000022701	2610015P09Rik	1096	906	891	1086	970	782	4.02458	3.7422	3.73186	4.25225	3.93241	3.87126	3.92576	0.229017	0.353728	0.185712	1.37439
ENSMUSG00000101089	2610016A17Rik	2	4	2	12	31	31	-4.75218	-3.91203	-4.74631	-2.18936	-1.01289	-0.763403	-2.89603	0.000527491	0.00377641	3.30178	8.06964
ENSMUSG00000097537	2610020C07Rik	191	209	205	270	253	263	1.50709	1.62885	1.61476	2.24627	1.99567	2.30098	1.88227	0.000436357	0.00330264	0.630141	8.40902
ENSMUSG00000097332	2610020F03Rik	0	0	0	2	0	0	-7.07411	-7.08196	-7.06823	-4.51129	-6.99017	-6.74068	-6.57774	0.0688986	0.13645	0.334053	2.32443
ENSMUSG00000030924	2610020H08Rik	868	799	890	945	1016	827	3.68827	3.56099	3.73024	4.05172	3.99923	3.95193	3.8304	0.00218542	0.00992742	0.341947	5.87958
ENSMUSG00000091474	2610021A01Rik	1343	1358	1199	1370	1583	901	4.31767	4.32584	4.15998	4.58727	4.63873	4.0755	4.35083	0.0406252	0.0940563	0.268013	2.7646
ENSMUSG00000084362	2610024D14Rik	0	4	2	0	0	7	-7.07411	-3.91203	-4.74631	-6.83322	-6.99017	-2.83379	-5.39827	0.843538	0.889993	-0.316044	-0.208112
ENSMUSG00000099957	2610027F03Rik	0	0	0	0	0	4	-7.07411	-7.08196	-7.06823	-6.83322	-6.99017	-3.57076	-6.43641	0.150321	0.253136	0.241489	1.70483
ENSMUSG00000087013	2610027K06Rik	0	10	6	22	46	17	-7.07411	-2.68964	-3.36779	-1.34136	-0.451011	-1.6114	-2.75589	0.02561	0.0652302	2.82643	3.17058
ENSMUSG00000085562	2610028E06Rik	30	29	18	19	92	50	-1.14337	-1.19932	-1.85878	-1.54782	0.541212	-0.0824717	-0.881758	0.0185581	0.0505651	1.33882	3.46865
ENSMUSG00000009114	2610028H24Rik	22	7	3	0	0	2	-1.58226	-3.17507	-4.26088	-6.83322	-6.99017	-4.41876	-4.54339	0.0543672	0.118708	-3.07815	-2.51902
ENSMUSG00000039043	2610034B18Rik	1419	1541	1827	913	1107	763	4.39706	4.50816	4.76742	4.00204	4.12292	3.8358	4.27223	0.0123671	0.0366776	-0.564922	-3.86431
ENSMUSG00000104429	2610034O05Rik	0	0	0	1	2	4	-7.07411	-7.08196	-7.06823	-5.24826	-4.66824	-3.57076	-5.78526	1.45831e-05	0.000450891	2.40648	17.2289
ENSMUSG00000087259	2610035D17Rik	301	346	364	244	292	245	2.1619	2.35475	2.44154	2.10047	2.20212	2.1989	2.24328	0.0360964	0.0857249	-0.18353	-2.86646
ENSMUSG00000085555	2610035F20Rik	73	45	15	16	82	40	0.125562	-0.574165	-2.11404	-1.78882	0.376153	-0.400833	-0.729358	0.813925	0.870823	0.267929	0.248404
ENSMUSG00000097536	2610037D02Rik	339	188	279	383	365	189	2.33316	1.47646	2.05847	2.74986	2.52356	1.82537	2.16115	0.352615	0.498099	0.422055	1.02686
ENSMUSG00000079388	2610042L04Rik	103	123	80	201	178	61	0.619376	0.866408	0.262683	1.82142	1.48961	0.201831	0.876888	0.0630414	0.129978	0.80227	2.39694
ENSMUSG00000071302	2610044O15Rik8	868	709	868	953	1113	615	3.68827	3.3887	3.69415	4.06387	4.13072	3.52493	3.74844	0.0542473	0.118498	0.38406	2.52085
ENSMUSG00000103259	2610105M22Rik	0	0	0	0	10	0	-7.07411	-7.08196	-7.06823	-6.83322	-2.59785	-6.74068	-6.23268	0.0616153	0.129978	0.334163	2.4157
ENSMUSG00000074415	2610203C20Rik	16	9	61	413	662	488	-2.02972	-2.83403	-0.12572	2.85853	3.38161	3.19153	0.740366	0.000536011	0.00382008	4.86531	8.04153
ENSMUSG00000079671	2610203C22Rik	23	13	12	12	49	18	-1.51952	-2.32707	-2.42438	-2.18936	-0.360813	-1.53123	-1.7254	0.238818	0.365874	0.654188	1.34123
ENSMUSG00000084860	2610204G07Rik	0	4	0	19	2	14	-7.07411	-3.91203	-7.06823	-1.54782	-4.66824	-1.8827	-4.35886	0.0498714	0.110743	3.27087	2.591
ENSMUSG00000085236	2610206C17Rik	199	226	228	113	87	130	1.56613	1.74141	1.76782	0.99333	0.461042	1.28722	1.30283	0.0042878	0.0164692	-0.712261	-5.02445
ENSMUSG00000103531	2610300A13Rik	3	2	5	6	5	3	-4.26676	-4.76003	-3.6088	-3.13278	-3.53074	-3.93333	-3.87207	0.193806	0.308617	0.68115	1.50581
ENSMUSG00000059482	2610301B20Rik	1143	1121	980	678	1071	835	4.08513	4.04925	3.86914	3.57299	4.07525	3.96581	3.93626	0.502532	0.658757	-0.0929246	-0.723473
ENSMUSG00000066000	2610305D13Rik	408	344	212	162	370	418	2.60008	2.3464	1.66308	1.51108	2.54316	2.9684	2.27203	0.807182	0.865653	0.13352	0.257643
ENSMUSG00000100164	2610306M01Rik	297	240	266	277	169	154	2.14264	1.82793	1.98976	2.28313	1.41497	1.53078	1.86487	0.136508	0.239024	-0.344704	-1.78035
ENSMUSG00000085936	2610307P16Rik	249	248	252	747	488	194	1.88879	1.87514	1.91191	3.71271	2.94205	1.86294	2.36559	3.10967e-06	0.000214746	1.05076	23.7171
ENSMUSG00000097040	2610316D01Rik	53	67	40	31	46	24	-0.332644	-0.00514366	-0.728384	-0.855938	-0.451011	-1.12597	-0.583182	0.262842	0.394631	-0.44428	-1.26503
ENSMUSG00000049916	2610318N02Rik	1882	1726	1711	2108	2209	1614	4.80432	4.67168	4.67281	5.20878	5.11933	4.91619	4.89885	0.00393648	0.0154456	0.385155	5.12738
ENSMUSG00000010277	2610507B11Rik	25695	26715	26698	19615	22473	19743	8.57512	8.62343	8.63624	8.42649	8.46577	8.52841	8.54257	0.0119066	0.0355988	-0.138852	-3.90254
ENSMUSG00000085882	2610507I01Rik	330	284	250	305	287	217	2.2944	2.07033	1.90043	2.42181	2.17725	2.02419	2.14807	0.579619	0.7121	0.120946	0.592911
ENSMUSG00000103968	2610509F24Rik	0	0	0	0	0	2	-7.07411	-7.08196	-7.06823	-6.83322	-6.99017	-4.41876	-6.57774	0.151229	0.253136	0.241503	1.70011
ENSMUSG00000092486	2610524H06Rik	721	865	783	665	839	647	3.42074	3.67543	3.54556	3.54508	3.72322	3.59805	3.58468	0.472381	0.627114	0.0776083	0.778306
ENSMUSG00000096001	2610528A11Rik	46	36	50	36	120	193	-0.534952	-0.892135	-0.410023	-0.643393	0.92272	1.85551	0.0496206	0.00283036	0.012038	1.52847	5.53932
ENSMUSG00000028536	2610528J11Rik	3732	3421	4912	862	777	382	5.79182	5.65845	6.19401	3.91916	3.61253	2.83863	4.6691	0.00146324	0.0074771	-2.41146	-6.44006
ENSMUSG00000097334	2700012I20Rik	21	23	34	21	27	15	-1.64785	-1.52737	-0.95971	-1.40695	-1.20881	-1.78649	-1.42286	0.799391	0.859597	-0.0792408	-0.268351
ENSMUSG00000097731	2700016F22Rik	1	3	10	14	14	0	-5.48915	-4.2746	-2.67592	-1.97524	-2.13219	-6.74068	-3.8813	0.654792	0.752888	0.735619	0.475707
ENSMUSG00000038005	2700029M09Rik	3770	3990	3756	2620	3512	2822	5.80643	5.88039	5.80694	5.52241	5.78811	5.72207	5.75439	0.0608582	0.129978	-0.113921	-2.42586
ENSMUSG00000086328	2700033N17Rik	140	124	118	150	256	154	1.06032	0.878043	0.820509	1.4004	2.01265	1.53078	1.28378	0.00502471	0.0185456	0.658006	4.83748
ENSMUSG00000097180	2700038G22Rik	1002	971	779	875	948	668	3.89528	3.84211	3.53817	3.94075	3.89933	3.6441	3.79329	0.610973	0.713814	0.0736187	0.543003
ENSMUSG00000041789	2700046A07Rik	146	276	240	34	72	40	1.12065	2.02918	1.84166	-0.724694	0.18974	-0.400833	0.675949	0.00604203	0.0212782	-1.96331	-4.62638
ENSMUSG00000097787	2700046G09Rik	131	103	138	91	168	113	0.964808	0.611528	1.04551	0.682482	1.40644	1.08587	0.966104	0.462731	0.617633	0.192537	0.796391
ENSMUSG00000034601	2700049A03Rik	2194	2158	2288	2495	2704	1869	5.02557	4.99385	5.09195	5.4519	5.41098	5.12775	5.18367	0.00210105	0.00963891	0.347756	5.93278
ENSMUSG00000021807	2700060E02Rik	5484	5729	5766	3926	4532	3425	6.34703	6.40223	6.42525	6.10581	6.15592	6.00142	6.23961	0.00146766	0.00749041	-0.30108	-6.43569
ENSMUSG00000024273	2700062C07Rik	689	635	573	646	851	541	3.3553	3.22979	3.09542	3.50329	3.74369	3.34013	3.37794	0.0828589	0.158581	0.310176	2.17547
ENSMUSG00000086172	2700068H02Rik	14	8	16	2	6	2	-2.21613	-2.9945	-2.02384	-4.51129	-3.28973	-4.41876	-3.24237	0.0174091	0.0480717	-1.65574	-3.52941
ENSMUSG00000086224	2700069I18Rik	0	1	7	19	33	18	-7.07411	-5.497	-3.16134	-1.54782	-0.92408	-1.53123	-3.28926	0.000605496	0.00416226	4.17386	7.83051
ENSMUSG00000103722	2700078F05Rik	5	1	5	7	7	2	-3.61468	-5.497	-3.6088	-2.92633	-3.08328	-4.41876	-3.85814	0.312046	0.452691	0.700908	1.12697
ENSMUSG00000053080	2700081O15Rik	4454	4390	4478	7352	7730	7300	6.04694	6.01821	6.06057	7.0108	6.92618	7.0931	6.52596	4.67981e-07	0.000108886	0.967166	35.0178
ENSMUSG00000076437	2700094K13Rik	9530	9769	9745	7392	8970	6832	7.14423	7.17211	7.18229	7.01863	7.1408	6.99751	7.10926	0.0033574	0.0137257	-0.136653	-5.32309
ENSMUSG00000062198	2700097O09Rik	1870	1698	1751	1358	1468	1003	4.7951	4.64809	4.70614	4.57458	4.52996	4.23014	4.58067	0.0434021	0.0991331	-0.242352	-2.70821
ENSMUSG00000098090	2700099C18Rik	1275	1198	1116	1349	1349	1083	4.24274	4.14505	4.05653	4.56499	4.40804	4.3408	4.29303	0.037766	0.0888046	0.290361	2.82733
ENSMUSG00000087497	2810001G20Rik	349	299	308	583	610	289	2.37504	2.14445	2.20089	3.35537	3.26368	2.43674	2.62936	0.000737017	0.00474293	0.972091	7.5004
ENSMUSG00000045464	2810002D19Rik	298	308	285	238	349	231	2.14748	2.18717	2.08911	2.06463	2.45898	2.11419	2.17692	0.985673	0.989031	0.00126806	0.0188938
ENSMUSG00000031984	2810004N23Rik	5475	5798	5536	4228	4922	3886	6.34466	6.4195	6.36652	6.21271	6.27501	6.18357	6.30033	0.0155768	0.0440194	-0.15167	-3.63647
ENSMUSG00000047635	2810006K23Rik	1221	1299	1231	615	854	683	4.18033	4.26178	4.19797	3.4324	3.74877	3.67611	3.91623	0.000234162	0.00215443	-0.547323	-9.61449
ENSMUSG00000099881	2810013P06Rik	487	459	461	755	916	520	2.85515	2.76196	2.78195	3.72807	3.84982	3.28307	3.21	2.32666e-05	0.00058635	0.933203	15.6345
ENSMUSG00000103048	2810019C22Rik	47	32	43	50	57	64	-0.504255	-1.05959	-0.625291	-0.175007	-0.144679	0.270544	-0.373047	0.0212715	0.0563787	0.707127	3.34075
ENSMUSG00000020491	2810021J22Rik	697	720	703	853	816	643	3.37194	3.4109	3.39017	3.90403	3.68314	3.58911	3.55821	0.000491079	0.00358494	0.292874	8.19617
ENSMUSG00000049881	2810025M15Rik	2555	2859	2692	1638	2772	2273	5.24528	5.39959	5.3265	4.84494	5.4468	5.41002	5.27885	0.808207	0.866526	0.0243468	0.256237
ENSMUSG00000096995	2810029C07Rik	133	94	135	182	162	98	0.986585	0.480283	1.01391	1.67853	1.35413	0.881369	1.0658	0.153165	0.255274	0.485007	1.69016
ENSMUSG00000099338	2810030D12Rik	20	26	36	19	6	16	-1.71656	-1.35404	-0.87841	-1.54782	-3.28973	-1.69629	-1.74714	0.169506	0.276738	-0.848324	-1.6108
ENSMUSG00000037735	2810032G03Rik	36	28	13	54	101	63	-0.884286	-1.24907	-2.31335	-0.0650337	0.675166	0.248001	-0.598095	0.0169069	0.0469826	1.77693	3.55742
ENSMUSG00000099034	2810039B14Rik	205	214	199	220	241	184	1.60888	1.66287	1.57201	1.95142	1.92571	1.78679	1.75128	0.00574881	0.0205051	0.2809	4.6827
ENSMUSG00000092574	2810047C21Rik1	114	154	163	25	53	28	0.765093	1.1895	1.28491	-1.16079	-0.248702	-0.907793	0.153704	0.00292577	0.0123304	-1.83878	-5.49682
ENSMUSG00000100891	2810049E08Rik	0	1	0	0	2	0	-7.07411	-5.497	-7.06823	-6.83322	-4.66824	-6.74068	-6.31358	0.576721	0.7121	0.468486	0.597606
ENSMUSG00000099966	2810402E24Rik	340	347	280	456	471	317	2.3374	2.35891	2.06362	3.00125	2.89094	2.56993	2.53701	0.015625	0.0441184	0.572358	3.63347
ENSMUSG00000028060	2810403A07Rik	7182	6378	7424	7756	7390	5217	6.73616	6.55704	6.78984	7.08797	6.86129	6.60846	6.77346	0.259626	0.391015	0.164673	1.27485
ENSMUSG00000086629	2810403D21Rik	115	68	108	99	150	97	0.777638	0.0160728	0.693317	0.803407	1.24345	0.866647	0.733422	0.116682	0.209813	0.470215	1.90364
ENSMUSG00000085329	2810404F17Rik	0	0	1	0	0	0	-7.07411	-7.08196	-5.48327	-6.83322	-6.99017	-6.74068	-6.70057	0.582763	0.7121	0.106247	0.587832
ENSMUSG00000103562	2810405F15Rik	0	0	4	2	4	2	-7.07411	-7.08196	-3.89831	-4.51129	-3.82024	-4.41876	-5.13411	0.000788988	0.00498448	2.55096	7.38882
ENSMUSG00000101493	2810405F17Rik	54	51	55	58	114	42	-0.305926	-0.395459	-0.273818	0.0371467	0.849034	-0.331292	-0.0700524	0.0144952	0.041561	0.368592	3.70669
ENSMUSG00000055972	2810407A14Rik	3	2	0	0	16	1	-4.26676	-4.76003	-7.06823	-6.83322	-1.94578	-5.15572	-5.00496	0.651662	0.749899	0.732262	0.480429
ENSMUSG00000018570	2810408A11Rik	655	543	594	873	852	492	3.28234	3.00418	3.1473	3.93745	3.74539	3.2033	3.38666	0.0151653	0.0430592	0.569992	3.6625
ENSMUSG00000087213	2810408I11Rik	268	250	263	230	285	239	1.99467	1.88671	1.97342	2.0154	2.16718	2.1632	2.03343	0.0380797	0.0893892	0.168047	2.82019
ENSMUSG00000039725	2810408M09Rik	1999	2008	2010	1433	1778	1105	4.89131	4.88994	4.9051	4.65211	4.80628	4.3698	4.75242	0.000248479	0.00224809	-0.242404	-9.49315
ENSMUSG00000075389	2810410L24Rik	733	522	609	669	784	571	3.44454	2.94733	3.18325	3.55372	3.62546	3.41793	3.36204	0.0333986	0.0807481	0.353449	2.93417
ENSMUSG00000100594	2810414N06Rik	36	55	61	66	45	38	-0.884286	-0.287543	-0.12572	0.222064	-0.482375	-0.473897	-0.338626	0.57036	0.7121	0.185321	0.607967
ENSMUSG00000040204	2810417H13Rik	8056	9358	8481	8021	12090	9667	6.90183	7.1101	6.98187	7.13644	7.57142	7.49824	7.19998	0.0133304	0.0388858	0.439174	3.78937
ENSMUSG00000097811	2810425M01Rik	5	9	4	4	7	2	-3.61468	-2.83403	-3.89831	-3.66329	-3.08328	-4.41876	-3.58539	0.674685	0.76871	-0.267514	-0.445975
ENSMUSG00000058833	2810428I15Rik	1611	1669	1538	1020	1091	1062	4.58008	4.62324	4.51907	4.16184	4.10193	4.31256	4.38312	0.00192448	0.0090302	-0.387109	-6.0528
ENSMUSG00000097709	2810429I04Rik	1122	899	958	869	1015	560	4.05839	3.73102	3.8364	3.93082	3.99781	3.38989	3.82405	0.704037	0.789904	-0.076335	-0.402913
ENSMUSG00000085766	2810430I11Rik	9	12	2	35	49	36	-2.82618	-2.4381	-4.74631	-0.683471	-0.360813	-0.550859	-1.93429	0.000449008	0.00336448	2.37434	8.35708
ENSMUSG00000086283	2810433D01Rik	69	70	65	21	31	21	0.0448304	0.0575921	-0.0348112	-1.40695	-1.01289	-1.31442	-0.611108	2.97315e-05	0.000676617	-1.3176	-14.8558
ENSMUSG00000090260	2810442N19Rik	0	0	1	2	2	6	-7.07411	-7.08196	-5.48327	-4.51129	-4.66824	-3.04024	-5.30985	0.0116124	0.0349289	2.46708	3.92788
ENSMUSG00000100876	2810454H06Rik	88	57	52	103	157	58	0.393495	-0.236469	-0.353989	0.860269	1.30904	0.129682	0.350338	0.0799882	0.154108	0.852839	2.20378
ENSMUSG00000085030	2810455O05Rik	92	129	126	81	131	106	0.457271	0.934849	0.914759	0.51551	1.04875	0.994026	0.810861	0.689302	0.779998	0.0864553	0.424417
ENSMUSG00000026227	2810459M11Rik	2890	3034	4310	924	674	364	5.42299	5.48528	6.00541	4.01931	3.40751	2.76909	4.51827	0.00404181	0.0157356	-2.22967	-5.09542
ENSMUSG00000091475	2810468N07Rik	113	76	92	145	128	154	0.752438	0.175429	0.463147	1.35166	1.01546	1.53078	0.881484	0.0365812	0.0865957	0.826232	2.85489
ENSMUSG00000084966	2810471M01Rik	0	1	2	0	7	2	-7.07411	-5.497	-4.74631	-6.83322	-3.08328	-4.41876	-5.27544	0.465541	0.620172	1.00001	0.791097
ENSMUSG00000032712	2810474O19Rik	4200	4612	4355	3828	4518	2861	5.96223	6.08937	6.02039	6.06935	6.15146	5.74187	6.00578	0.768297	0.836484	0.0238449	0.311467
ENSMUSG00000103004	2900002M20Rik	0	0	0	0	1	4	-7.07411	-7.08196	-7.06823	-6.83322	-5.40521	-3.57076	-6.17225	9.55138e-05	0.00126299	1.66953	11.6312
ENSMUSG00000043833	2900005J15Rik	38	31	25	47	46	19	-0.807324	-1.10468	-1.39581	-0.263362	-0.451011	-1.45528	-0.912911	0.213364	0.334087	0.471959	1.43023
ENSMUSG00000102014	2900009J06Rik	14	14	15	19	26	10	-2.21613	-2.22398	-2.11404	-1.54782	-1.26225	-2.34837	-1.9521	0.00249039	0.0109312	0.642164	5.70572
ENSMUSG00000044117	2900011O08Rik	135	40	11	254	176	79	1.00804	-0.742109	-2.54467	2.1583	1.47335	0.5722	0.320853	0.107269	0.195912	2.17196	1.97
ENSMUSG00000104244	2900018N21Rik	61	35	51	130	91	163	-0.131596	-0.932212	-0.381734	1.19469	0.52553	1.61246	0.314523	0.0103781	0.0320112	1.57305	4.04288
ENSMUSG00000102386	2900022M07Rik	2	0	2	0	7	2	-4.75218	-7.08196	-4.74631	-6.83322	-3.08328	-4.41876	-5.15262	0.579531	0.7121	0.754598	0.593052
ENSMUSG00000051339	2900026A02Rik	2953	2587	3340	2434	1946	1484	5.4541	5.25538	5.63761	5.41619	4.9365	4.79508	5.24914	0.136798	0.239462	-0.398717	-1.77868
ENSMUSG00000054418	2900041M22Rik	10	18	6	4	6	0	-2.68179	-1.87251	-3.36779	-3.66329	-3.28973	-6.74068	-3.60263	0.125114	0.222207	-1.7514	-1.84876
ENSMUSG00000103669	2900042K21Rik	2	0	2	0	4	8	-4.75218	-7.08196	-4.74631	-6.83322	-3.82024	-2.65322	-4.98119	0.405757	0.55777	1.1573	0.909424
ENSMUSG00000043993	2900052L18Rik	234	189	224	264	338	175	1.79933	1.48409	1.74234	2.21391	2.41284	1.71464	1.89453	0.0374944	0.0882914	0.49967	2.83356
ENSMUSG00000099696	2900052N01Rik	2	1	0	2	0	0	-4.75218	-5.497	-7.06823	-4.51129	-6.99017	-6.74068	-5.92659	0.78288	0.846844	-0.309388	-0.291167
ENSMUSG00000071860	2900055J20Rik	0	1	0	0	6	4	-7.07411	-5.497	-7.06823	-6.83322	-3.28973	-3.57076	-5.55551	0.0240202	0.0620169	2.47567	3.22886
ENSMUSG00000087018	2900072N19Rik	4	2	0	0	1	0	-3.90419	-4.76003	-7.06823	-6.83322	-5.40521	-6.74068	-5.78526	0.166849	0.273379	-1.30039	-1.62317
ENSMUSG00000097277	2900076A07Rik	440	338	377	439	547	299	2.70889	2.32105	2.4921	2.9465	3.10655	2.48573	2.6768	0.159193	0.263297	0.350693	1.65994
ENSMUSG00000087484	2900089D17Rik	133	90	135	123	86	68	0.986585	0.417887	1.01391	1.11515	0.444459	0.357349	0.722557	0.557831	0.7121	-0.167371	-0.628588
ENSMUSG00000104419	2900092O11Rik	0	0	0	5	0	3	-7.07411	-7.08196	-7.06823	-3.37379	-6.99017	-3.93333	-5.92026	4.36791e-06	0.000262875	3.14136	22.1114
ENSMUSG00000099632	2900093K20Rik	63	60	74	95	52	29	-0.085426	-0.163096	0.150934	0.744211	-0.275924	-0.85804	-0.0812235	0.31131	0.451862	-0.236783	-1.12889
ENSMUSG00000102869	2900097C17Rik	2564	2894	2523	2093	2657	2181	5.25035	5.41714	5.23298	5.19848	5.38568	5.35042	5.30584	0.882593	0.91938	0.012329	0.155573
ENSMUSG00000070282	3000002C10Rik	315	290	296	248	284	325	2.22739	2.10044	2.14365	2.12388	2.16212	2.60583	2.22722	0.581889	0.7121	0.0477806	0.589243
ENSMUSG00000084885	3010001F23Rik	53	49	52	78	75	62	-0.332644	-0.452603	-0.353989	0.461403	0.248235	0.225101	-0.0340827	0.000449443	0.00336522	0.668976	8.35533
ENSMUSG00000085355	3010003L21Rik	158	152	117	253	191	144	1.23423	1.17071	0.808283	2.15262	1.59103	1.43424	1.39852	0.0392368	0.0914907	0.636198	2.79442
ENSMUSG00000020381	3010026O09Rik	254	325	333	196	336	264	1.91741	2.26455	2.31331	1.78517	2.40429	2.30644	2.1652	0.985455	0.988872	0.00411879	0.0191816
ENSMUSG00000051219	3100002H09Rik	2	0	2	0	0	0	-4.75218	-7.08196	-4.74631	-6.83322	-6.99017	-6.74068	-6.19075	0.00011879	0.00142061	-1.99139	-11.1074
ENSMUSG00000079737	3110001I22Rik	333	379	401	310	414	256	2.30743	2.486	2.58102	2.44523	2.70506	2.26213	2.46448	0.896543	0.929891	0.0213442	0.136939
ENSMUSG00000024410	3110002H16Rik	3113	2768	4004	1737	1555	1323	5.53021	5.35293	5.89917	4.92958	4.61299	4.62946	5.15906	0.00359301	0.0144335	-0.845717	-5.239
ENSMUSG00000085588	3110004A20Rik	3	4	0	0	0	0	-4.26676	-3.91203	-7.06823	-6.83322	-6.99017	-6.74068	-5.96852	5.12045e-05	0.00088861	-2.58796	-13.2601
ENSMUSG00000026388	3110009E18Rik	230	232	179	168	159	126	1.77451	1.77913	1.41961	1.56339	1.32724	1.24231	1.5177	0.109861	0.199936	-0.279865	-1.95114
ENSMUSG00000050604	3110021A11Rik	21	16	16	17	25	10	-1.64785	-2.03757	-2.02384	-1.70394	-1.31774	-2.34837	-1.84655	0.415881	0.568498	0.208499	0.888478
ENSMUSG00000094958	3110021N24Rik	24	17	13	15	22	10	-1.4594	-1.95268	-2.31335	-1.87902	-1.49832	-2.34837	-1.90852	0.9776	0.983856	0.0133066	0.0295428
ENSMUSG00000067879	3110035E14Rik	2	9	6	35	41	24	-4.75218	-2.83403	-3.36779	-0.683471	-0.61513	-1.12597	-2.22976	0.00115577	0.00642964	2.70974	6.78952
ENSMUSG00000089922	3110039M20Rik	2	2	0	0	27	0	-4.75218	-4.76003	-7.06823	-6.83322	-1.20881	-6.74068	-5.22719	0.89628	0.92972	0.230209	0.13729
ENSMUSG00000025102	3110040N11Rik	680	699	706	481	576	438	3.33634	3.36822	3.39631	3.07817	3.18101	3.03575	3.23263	0.00155271	0.00779672	-0.273775	-6.35451
ENSMUSG00000028300	3110043O21Rik	592	590	561	649	851	681	3.13656	3.12383	3.06491	3.50997	3.74369	3.67189	3.37514	7.92246e-05	0.00114529	0.566003	12.0987
ENSMUSG00000097503	3110045C21Rik	125	220	142	141	280	130	0.897433	1.70268	1.08658	1.31144	2.14169	1.28722	1.40451	0.341418	0.485799	0.367684	1.05346
ENSMUSG00000035868	3110052M02Rik	212	180	181	179	218	151	1.65721	1.4139	1.43559	1.65462	1.78132	1.50249	1.57419	0.29199	0.429843	0.149055	1.18072
ENSMUSG00000085642	3110053B16Rik	537	518	549	489	580	267	2.99601	2.93624	3.03374	3.10195	3.19098	2.32271	2.93027	0.162909	0.268153	0.109693	1.64187
ENSMUSG00000085622	3110056K07Rik	235	240	256	361	399	270	1.80547	1.82793	1.93458	2.66463	2.65188	2.3388	2.20388	0.000113751	0.00139131	0.755844	11.2097
ENSMUSG00000037818	3110057O12Rik	458	459	591	330	444	341	2.76667	2.76196	3.14	2.53529	2.80587	2.67506	2.78081	0.20613	0.324672	-0.211628	-1.45738
ENSMUSG00000103634	3110062G12Rik	9	6	4	12	14	17	-2.82618	-3.38152	-3.89831	-2.18936	-2.13219	-1.6114	-2.67316	0.0128256	0.0377245	1.38336	3.82783
ENSMUSG00000046806	3110062M04Rik	610	510	595	374	401	370	3.17974	2.91381	3.14972	2.7156	2.65909	2.79265	2.90177	0.00396544	0.0155288	-0.38651	-5.1185
ENSMUSG00000081187	3110067C02Rik	40	21	34	35	18	18	-0.734261	-1.65569	-0.95971	-0.683471	-1.78072	-1.53123	-1.22418	0.651933	0.750118	-0.221772	-0.480019
ENSMUSG00000074635	3110070M22Rik	19	20	10	18	39	18	-1.78871	-1.72441	-2.67592	-1.62376	-0.686389	-1.53123	-1.67174	0.0971678	0.180716	0.797572	2.04835
ENSMUSG00000026258	3110079O15Rik	0	1	1	0	0	0	-7.07411	-5.497	-5.48327	-6.83322	-6.99017	-6.74068	-6.43641	0.00113231	0.00634635	-1.24542	-6.82062
ENSMUSG00000103284	3110080O07Rik	3	2	0	0	0	2	-4.26676	-4.76003	-7.06823	-6.83322	-6.99017	-4.41876	-5.72286	0.544723	0.700222	-0.718746	-0.650487
ENSMUSG00000053553	3110082I17Rik	2845	3025	2833	1884	2074	1799	5.40036	5.481	5.40014	5.04675	5.02838	5.0727	5.23822	4.42677e-05	0.000846609	-0.37017	-13.6705
ENSMUSG00000086815	3110082J24Rik	0	2	0	0	0	1	-7.07411	-4.76003	-7.06823	-6.83322	-6.99017	-5.15572	-6.31358	0.916558	0.94169	0.0824252	0.110301
ENSMUSG00000097303	3110083C13Rik	91	43	63	32	21	37	0.441589	-0.639016	-0.0795495	-0.81085	-1.5639	-0.511864	-0.527266	0.153199	0.255306	-0.88817	-1.68998
ENSMUSG00000085582	3110099E03Rik	2	4	0	6	6	6	-4.75218	-3.91203	-7.06823	-3.13278	-3.28973	-3.04024	-4.1992	0.000839796	0.00520672	1.59483	7.28788
ENSMUSG00000073590	3222401L13Rik	106	125	110	102	106	89	0.660599	0.889584	0.719668	0.846262	0.74454	0.743133	0.767298	0.607997	0.7121	0.038516	0.547671
ENSMUSG00000033731	3300002A11Rik	33	11	2	1	0	6	-1.00802	-2.5584	-4.74631	-5.24826	-6.99017	-3.04024	-3.9319	0.29109	0.428854	-2.33387	-1.1832
ENSMUSG00000063364	3300002I08Rik	132	146	144	161	242	107	0.975738	1.1128	1.10669	1.50217	1.93167	1.00751	1.27276	0.00665529	0.0228381	0.444348	4.51828
ENSMUSG00000096965	3300005D01Rik	22	23	22	6	8	31	-1.58226	-1.52737	-1.57638	-3.13278	-2.90271	-0.763403	-1.91415	5.54714e-05	0.000925377	-1.34181	-13.0395
ENSMUSG00000071540	3425401B19Rik	26	44	27	82	152	94	-1.34619	-0.606226	-1.28687	0.533104	1.2625	0.821559	-0.103689	0.0027587	0.0118236	1.96123	5.57236
ENSMUSG00000036242	3632451O06Rik	1471	1679	1507	2030	2403	1375	4.44896	4.63186	4.48971	5.1544	5.24075	4.68506	4.77512	0.00248638	0.0109213	0.593392	5.70784
ENSMUSG00000089759	3632454L22Rik	2	0	1	0	4	4	-4.75218	-7.08196	-5.48327	-6.83322	-3.82024	-3.57076	-5.25694	0.430605	0.583779	1.03236	0.858715
ENSMUSG00000031125	3830403N18Rik	36	71	62	13	12	20	-0.884286	0.0779121	-0.10245	-2.07833	-2.34631	-1.38313	-1.11943	0.0158192	0.0445245	-1.6482	-3.6215
ENSMUSG00000033111	3830406C13Rik	307	358	323	343	250	244	2.19033	2.40387	2.26939	2.59095	1.9785	2.19301	2.27101	0.488892	0.64442	-0.096722	-0.747978
ENSMUSG00000071181	3830408C21Rik	27	20	30	28	30	43	-1.29275	-1.72441	-1.1375	-1.00033	-1.05943	-0.29774	-1.08536	0.100223	0.185433	0.587364	2.02378
ENSMUSG00000031179	3830417A13Rik	118	72	49	8	86	101	0.814633	0.0979498	-0.438878	-2.74576	0.444459	0.924653	-0.15049	0.787584	0.850402	-0.226331	-0.284648
ENSMUSG00000101731	3830432H09Rik	20	17	21	18	12	43	-1.71656	-1.95268	-1.64197	-1.62376	-2.34631	-0.29774	-1.5965	0.565588	0.7121	0.131695	0.615786
ENSMUSG00000038917	3930402G23Rik	93	109	117	14	57	40	0.472784	0.692828	0.808283	-1.97524	-0.144679	-0.400833	-0.0911426	0.00641544	0.0222463	-1.16318	-4.55912
ENSMUSG00000064202	4430402I18Rik	51	46	94	27	19	12	-0.38761	-0.5428	0.494008	-1.05186	-1.70477	-2.09683	-0.881642	0.0315782	0.0772482	-1.46756	-2.98342
ENSMUSG00000075027	4631405J19Rik	12	6	4	8	4	13	-2.43025	-3.38152	-3.89831	-2.74576	-3.82024	-1.9858	-3.04365	0.673521	0.767781	0.356338	0.447702
ENSMUSG00000097850	4631405K08Rik	15	8	6	42	49	23	-2.11991	-2.9945	-3.36779	-0.423827	-0.360813	-1.18609	-1.74216	0.00537286	0.0194599	2.18356	4.76002
ENSMUSG00000042579	4632404H12Rik	142	129	136	266	196	118	1.08071	0.934849	1.02452	2.22477	1.62822	1.14806	1.34019	0.0018118	0.00863502	0.61748	6.13641
ENSMUSG00000097561	4632411P08Rik	36	41	60	49	27	12	-0.884286	-0.70692	-0.149371	-0.203861	-1.20881	-2.09683	-0.875013	0.23305	0.358667	-0.612912	-1.36059
ENSMUSG00000048106	4632415L05Rik	253	305	301	404	482	298	1.91173	2.17307	2.16778	2.82678	2.92422	2.4809	2.41408	0.0050275	0.0185536	0.681376	4.83684
ENSMUSG00000074024	4632427E13Rik	200	202	182	392	354	108	1.57335	1.57982	1.44352	2.78333	2.47947	1.02087	1.81339	0.000186509	0.00188137	0.949502	10.093
ENSMUSG00000097184	4632428C04Rik	118	78	126	33	18	32	0.814633	0.212661	0.914759	-0.767129	-1.78072	-0.718315	-0.220684	0.00538289	0.0194845	-1.75504	-4.75787
ENSMUSG00000020101	4632428N05Rik	320	391	278	281	486	694	2.25007	2.53091	2.0533	2.30377	2.93613	3.69915	2.62889	0.0601334	0.128827	0.649049	2.43571
ENSMUSG00000063757	4632433K11Rik	4	5	7	16	24	9	-3.90419	-3.62253	-3.16134	-1.78882	-1.37546	-2.49276	-2.72418	0.00637057	0.0221316	1.71301	4.56696
ENSMUSG00000097004	4731419I09Rik	45	16	26	34	19	21	-0.566316	-2.03757	-1.34031	-0.724694	-1.70477	-1.31442	-1.28135	0.917757	0.942257	0.0584441	0.108708
ENSMUSG00000086943	4732414G09Rik	1	2	0	1	0	1	-5.48915	-4.76003	-7.06823	-5.24826	-6.99017	-5.15572	-5.78526	0.975836	0.982824	-0.0291165	-0.0318705
ENSMUSG00000097203	4732419C18Rik	32	34	30	2	12	4	-1.05174	-0.973435	-1.1375	-4.51129	-2.34631	-3.57076	-2.26517	5.07055e-05	0.00088538	-2.51426	-13.2873
ENSMUSG00000090031	4732440D04Rik	167	148	151	106	246	79	1.31391	1.13236	1.17494	0.901492	1.95527	0.5722	1.17503	0.0717111	0.140779	-0.294862	-2.29195
ENSMUSG00000048699	4732456N10Rik	22	19	25	13	19	26	-1.58226	-1.79656	-1.39581	-2.07833	-1.70477	-1.01276	-1.59508	0.714129	0.798141	-0.0940516	-0.388311
ENSMUSG00000097762	4732463B04Rik	64	45	111	26	13	8	-0.0628834	-0.574165	0.732666	-1.1053	-2.23528	-2.65322	-0.98303	0.035324	0.0844107	-2.02588	-2.88525
ENSMUSG00000101517	4732465J04Rik	0	1	0	2	1	0	-7.07411	-5.497	-7.06823	-4.51129	-5.40521	-6.74068	-6.04942	0.302401	0.442287	0.996073	1.15242
ENSMUSG00000053714	4732471J01Rik	2	0	1	6	2	1	-4.75218	-7.08196	-5.48327	-3.13278	-4.66824	-5.15572	-5.04569	0.214045	0.334925	1.45427	1.42773
ENSMUSG00000097488	4732487G21Rik	132	122	109	117	156	126	0.975738	0.854679	0.706553	1.0433	1.29985	1.24231	1.0204	0.0487615	0.108882	0.351208	2.60987
ENSMUSG00000085421	4732490B19Rik	24	12	29	19	10	2	-1.4594	-2.4381	-1.18559	-1.54782	-2.59785	-4.41876	-2.27459	0.216271	0.33774	-1.13629	-1.41958
ENSMUSG00000097350	4732491K20Rik	72	75	79	93	60	69	0.105798	0.156445	0.244649	0.713676	-0.0713062	0.378258	0.254587	0.110219	0.200441	0.204275	1.94857
ENSMUSG00000097236	4831440E17Rik	3	6	1	20	13	10	-4.26676	-3.38152	-5.48327	-1.47567	-2.23528	-2.34837	-3.19848	0.00878999	0.0281594	2.35629	4.21662
ENSMUSG00000097779	4833407H14Rik	2	14	2	4	0	0	-4.75218	-2.22398	-4.74631	-3.66329	-6.99017	-6.74068	-4.85277	0.14297	0.2485	-1.92509	-1.7441
ENSMUSG00000097697	4833412C05Rik	4	15	8	27	42	18	-3.90419	-2.12776	-2.98077	-1.05186	-0.580779	-1.53123	-2.02943	0.0283756	0.0709449	1.96501	3.07834
ENSMUSG00000104018	4833412K13Rik	22	19	22	24	32	11	-1.58226	-1.79656	-1.57638	-1.21851	-0.967802	-2.21712	-1.55977	0.0330547	0.080097	0.444556	2.94324
ENSMUSG00000013562	4833413E03Rik	21	2	15	2	2	6	-1.64785	-4.76003	-2.11404	-4.51129	-4.66824	-3.04024	-3.45695	0.141681	0.246673	-1.50275	-1.75119
ENSMUSG00000086015	4833417C18Rik	22	10	13	27	39	11	-1.58226	-2.68964	-2.31335	-1.05186	-0.686389	-2.21712	-1.75677	0.179165	0.28933	0.901495	1.56739
ENSMUSG00000085287	4833418N02Rik	46	54	84	96	95	48	-0.534952	-0.313775	0.332645	0.759239	0.587259	-0.14077	0.114941	0.194883	0.309997	0.585879	1.50146
ENSMUSG00000052779	4833418N17Rik	0	2	0	1	4	2	-7.07411	-4.76003	-7.06823	-5.24826	-3.82024	-4.41876	-5.39827	0.0615172	0.129978	1.87156	2.41701
ENSMUSG00000062822	4833420G17Rik	2431	2229	2340	2789	2852	2448	5.17352	5.04055	5.12437	5.61257	5.48784	5.517	5.32597	0.00120859	0.00663486	0.425592	6.72213
ENSMUSG00000103996	4833421G17Rik	0	2	0	4	1	2	-7.07411	-4.76003	-7.06823	-3.66329	-5.40521	-4.41876	-5.39827	0.0999114	0.184994	1.80057	2.02625
ENSMUSG00000074782	4833422C13Rik	25	10	10	47	38	58	-1.40169	-2.68964	-2.67592	-0.263362	-0.723383	0.129682	-1.27072	0.0112226	0.0340293	1.95474	3.9626
ENSMUSG00000097619	4833422M21Rik	24	29	16	10	8	4	-1.4594	-1.19932	-2.02384	-2.4409	-2.90271	-3.57076	-2.26615	0.0368802	0.0871388	-1.40316	-2.84784
ENSMUSG00000075217	4833423E24Rik	9	2	1	0	0	0	-2.82618	-4.76003	-5.48327	-6.83322	-6.99017	-6.74068	-5.60559	0.00017173	0.00177695	-2.09477	-10.2719
ENSMUSG00000092171	4833427F10Rik	0	0	0	4	2	0	-7.07411	-7.08196	-7.06823	-3.66329	-4.66824	-6.74068	-6.04942	1.6079e-05	0.000466527	2.40657	16.8831
ENSMUSG00000032057	4833427G06Rik	25	18	5	1	3	0	-1.40169	-1.87251	-3.6088	-5.24826	-4.18281	-6.74068	-3.84246	0.0464061	0.10451	-3.09201	-2.65154
ENSMUSG00000097074	4833428L15Rik	2	3	4	0	0	0	-4.75218	-4.2746	-3.89831	-6.83322	-6.99017	-6.74068	-5.58153	3.70355e-05	0.000763587	-2.57999	-14.19
ENSMUSG00000025871	4833439L19Rik	6453	6824	6629	5389	5410	4697	6.58176	6.65455	6.62645	6.56272	6.41138	6.45699	6.54897	0.0192431	0.0520121	-0.149291	-3.43444
ENSMUSG00000103103	4833445I07Rik	39	50	60	25	14	13	-0.77033	-0.423748	-0.149371	-1.16079	-2.13219	-1.9858	-1.1037	0.01894	0.0513825	-1.31674	-3.4494
ENSMUSG00000097626	4921504A21Rik	5	0	3	10	23	7	-3.61468	-7.08196	-4.26088	-2.4409	-1.43558	-2.83379	-3.6113	0.0354694	0.0846913	2.63096	2.88167
ENSMUSG00000026734	4921504E06Rik	0	0	0	0	6	0	-7.07411	-7.08196	-7.06823	-6.83322	-3.28973	-6.74068	-6.34799	0.0622208	0.129978	0.334146	2.40768
ENSMUSG00000046782	4921506M07Rik	569	536	688	2217	910	318	3.07944	2.98548	3.35908	5.2815	3.84035	2.57447	3.52005	0.0289036	0.0719716	0.705969	3.06188
ENSMUSG00000097650	4921507G05Rik	2	0	2	2	2	2	-4.75218	-7.08196	-4.74631	-4.51129	-4.66824	-4.41876	-5.02979	0.124558	0.221366	0.335498	1.85225
ENSMUSG00000102898	4921507H08Rik	4	0	0	0	0	0	-3.90419	-7.08196	-7.06823	-6.83322	-6.99017	-6.74068	-6.43641	0.608205	0.7121	0.101166	0.547345
ENSMUSG00000027196	4921507L20Rik	50	41	61	64	21	41	-0.415899	-0.70692	-0.12572	0.178009	-1.5639	-0.365644	-0.500013	0.989545	0.99146	-0.0048783	-0.0137868
ENSMUSG00000029828	4921507P07Rik	135	170	183	190	138	86	1.00804	1.33167	1.4514	1.74043	1.12357	0.693945	1.22484	0.688271	0.779302	-0.109934	-0.42593
ENSMUSG00000091147	4921509A06Rik	0	0	0	0	0	2	-7.07411	-7.08196	-7.06823	-6.83322	-6.99017	-4.41876	-6.57774	0.151229	0.253136	0.241503	1.70011
ENSMUSG00000104133	4921511E07Rik	1	2	0	1	1	3	-5.48915	-4.76003	-7.06823	-5.24826	-5.40521	-3.93333	-5.31737	0.32075	0.462348	0.905974	1.10459
ENSMUSG00000066944	4921513D11Rik	26	44	50	9	4	2	-1.34619	-0.606226	-0.410023	-2.58529	-3.82024	-4.41876	-2.19779	0.00815751	0.0266679	-2.8191	-4.29625
ENSMUSG00000044544	4921513I03Rik	2	6	0	0	9	2	-4.75218	-3.38152	-7.06823	-6.83322	-2.74224	-4.41876	-4.86603	0.844562	0.890855	0.409437	0.206727
ENSMUSG00000097620	4921514A10Rik	87	43	96	31	44	12	0.3771	-0.639016	0.524223	-0.855938	-0.514436	-2.09683	-0.534149	0.0966922	0.180024	-1.21662	-2.05225
ENSMUSG00000049902	4921517D22Rik	1	2	1	0	0	1	-5.48915	-4.76003	-5.48327	-6.83322	-6.99017	-5.15572	-5.78526	0.0193024	0.0521254	-1.34006	-3.43155
ENSMUSG00000085851	4921518K17Rik	7	5	9	14	22	3	-3.16722	-3.62253	-2.82031	-1.97524	-1.49832	-3.93333	-2.83616	0.0555798	0.120864	1.12659	2.50072
ENSMUSG00000040467	4921522P10Rik	19	6	19	14	4	4	-1.78871	-3.38152	-1.78283	-1.97524	-3.82024	-3.57076	-2.71988	0.288936	0.426161	-0.813167	-1.18919
ENSMUSG00000093749	4921523L03Rik	0	1	0	4	4	14	-7.07411	-5.497	-7.06823	-3.66329	-3.82024	-1.8827	-4.83426	0.00385241	0.0151932	3.31765	5.15361
ENSMUSG00000036934	4921524J17Rik	1238	1415	1534	1172	1378	969	4.20027	4.38514	4.51532	4.36215	4.43871	4.18041	4.347	0.810354	0.868031	-0.0350505	-0.253293
ENSMUSG00000039540	4921524L21Rik	2	0	0	0	0	0	-4.75218	-7.08196	-7.06823	-6.83322	-6.99017	-6.74068	-6.57774	0.609244	0.7121	0.100675	0.545714
ENSMUSG00000085704	4921531C22Rik	55	43	57	88	95	93	-0.279695	-0.639016	-0.222744	0.634388	0.587259	0.806211	0.147734	0.000724558	0.00468685	1.0531	7.52855
ENSMUSG00000020434	4921536K21Rik	130	74	66	120	189	72	0.953795	0.137209	-0.0129518	1.07967	1.57588	0.439226	0.695472	0.231025	0.356222	0.692645	1.36749
ENSMUSG00000047720	4922502D21Rik	1	0	0	0	0	0	-5.48915	-7.08196	-7.06823	-6.83322	-6.99017	-6.74068	-6.70057	0.608151	0.7121	0.100378	0.54743
ENSMUSG00000086352	4930401G09Rik	0	1	0	0	0	10	-7.07411	-5.497	-7.06823	-6.83322	-6.99017	-2.34837	-5.96852	0.766914	0.83547	0.223203	0.313401
ENSMUSG00000085528	4930401O10Rik	0	0	2	0	0	0	-7.07411	-7.08196	-4.74631	-6.83322	-6.99017	-6.74068	-6.57774	0.583834	0.7121	0.106549	0.586106
ENSMUSG00000087460	4930401O12Rik	0	0	1	2	0	0	-7.07411	-7.08196	-5.48327	-4.51129	-6.99017	-6.74068	-6.31358	0.671033	0.765551	0.335551	0.451399
ENSMUSG00000027309	4930402H24Rik	1766	1813	1813	1897	1930	1551	4.71257	4.7426	4.75633	5.05667	4.92459	4.85876	4.84192	0.0022236	0.0100461	0.188233	5.85629
ENSMUSG00000045797	4930402K13Rik	0	0	2	0	0	0	-7.07411	-7.08196	-4.74631	-6.83322	-6.99017	-6.74068	-6.57774	0.583834	0.7121	0.106549	0.586106
ENSMUSG00000068638	4930403O15Rik	1	0	0	0	0	0	-5.48915	-7.08196	-7.06823	-6.83322	-6.99017	-6.74068	-6.70057	0.608151	0.7121	0.100378	0.54743
ENSMUSG00000102762	4930403P22Rik	9	0	7	2	20	1	-2.82618	-7.08196	-3.16134	-4.51129	-1.63262	-5.15572	-4.06152	0.721286	0.803945	0.60714	0.378015
ENSMUSG00000079001	4930404H24Rik	0	0	0	0	0	3	-7.07411	-7.08196	-7.06823	-6.83322	-6.99017	-3.93333	-6.49684	0.15076	0.253136	0.241494	1.70255
ENSMUSG00000087354	4930404I05Rik	69	38	81	113	100	82	0.0448304	-0.815173	0.280494	0.99333	0.660882	0.625639	0.298334	0.0181235	0.0496425	0.808503	3.49112
ENSMUSG00000020234	4930404N11Rik	90	87	207	24	27	18	0.425735	0.369252	1.62873	-1.21851	-1.20881	-1.53123	-0.255805	0.000102257	0.00130826	-1.80532	-11.4649
ENSMUSG00000086638	4930405A21Rik	25	41	40	16	36	13	-1.40169	-0.70692	-0.728384	-1.78882	-0.800345	-1.9858	-1.23533	0.211325	0.331482	-0.558407	-1.43779
ENSMUSG00000085940	4930405D11Rik	19	3	19	42	46	9	-1.78871	-4.2746	-1.78283	-0.423827	-0.451011	-2.49276	-1.86896	0.0219916	0.0579448	1.44877	3.30991
ENSMUSG00000090565	4930405O22Rik	0	0	1	1	0	0	-7.07411	-7.08196	-5.48327	-5.24826	-6.99017	-6.74068	-6.43641	0.754957	0.82687	0.219618	0.330172
ENSMUSG00000075524	4930407I10Rik	4	1	0	0	0	0	-3.90419	-5.497	-7.06823	-6.83322	-6.99017	-6.74068	-6.17225	0.00165924	0.00812711	-1.35776	-6.25997
ENSMUSG00000021101	4930408O17Rik	3	0	0	0	0	6	-4.26676	-7.08196	-7.06823	-6.83322	-6.99017	-3.04024	-5.8801	0.848965	0.894243	0.229937	0.200774
ENSMUSG00000085558	4930412C18Rik	40	38	30	41	40	22	-0.734261	-0.815173	-1.1375	-0.458179	-0.650319	-1.24883	-0.84071	0.56976	0.7121	0.142085	0.608947
ENSMUSG00000087192	4930412L05Rik	2	6	0	13	18	11	-4.75218	-3.38152	-7.06823	-2.07833	-1.78072	-2.21712	-3.54635	0.000753161	0.0048169	2.73387	7.46476
ENSMUSG00000051008	4930412M03Rik	16	18	25	21	23	8	-2.02972	-1.87251	-1.39581	-1.40695	-1.43558	-2.65322	-1.79896	0.81434	0.871072	0.0786405	0.247836
ENSMUSG00000025783	4930412O13Rik	96	107	126	184	70	69	0.518346	0.666234	0.914759	1.69426	0.149382	0.378258	0.720206	0.367833	0.51482	-0.238863	-0.991826
ENSMUSG00000020191	4930415F15Rik	0	0	0	0	3	0	-7.07411	-7.08196	-7.06823	-6.83322	-4.18281	-6.74068	-6.49684	0.0628097	0.129978	0.33413	2.39996
ENSMUSG00000022993	4930415O20Rik	26	21	31	21	21	18	-1.34619	-1.65569	-1.09095	-1.40695	-1.5639	-1.53123	-1.43249	0.24221	0.369846	-0.155066	-1.33006
ENSMUSG00000087017	4930417H01Rik	0	3	1	1	0	0	-7.07411	-4.2746	-5.48327	-5.24826	-6.99017	-6.74068	-5.96852	0.486338	0.642043	-0.716396	-0.75262
ENSMUSG00000071818	4930417O22Rik	0	5	2	2	2	2	-7.07411	-3.62253	-4.74631	-4.51129	-4.66824	-4.41876	-4.84021	0.374118	0.522479	0.212639	0.977704
ENSMUSG00000104199	4930420N18Rik	0	3	3	2	1	4	-7.07411	-4.2746	-4.26088	-4.51129	-5.40521	-3.57076	-4.84947	0.526239	0.682654	0.691968	0.681971
ENSMUSG00000086422	4930421P07Rik	15	13	21	5	16	7	-2.11991	-2.32707	-1.64197	-3.37379	-1.94578	-2.83379	-2.37372	0.171687	0.279558	-0.671223	-1.60079
ENSMUSG00000100281	4930422M22Rik	67	74	89	80	47	48	0.0027049	0.137209	0.415582	0.497699	-0.420314	-0.14077	0.0820184	0.357721	0.503594	-0.249832	-1.01497
ENSMUSG00000086066	4930423M02Rik	0	0	0	2	6	0	-7.07411	-7.08196	-7.06823	-4.51129	-3.28973	-6.74068	-5.961	1.18807e-05	0.000406783	2.5636	17.9772
ENSMUSG00000043168	4930426D05Rik	64	15	10	47	56	39	-0.0628834	-2.12776	-2.67592	-0.263362	-0.16999	-0.436902	-0.956136	0.00036188	0.00290587	1.84188	8.75627
ENSMUSG00000097323	4930426I24Rik	3	3	5	9	1	4	-4.26676	-4.2746	-3.6088	-2.58529	-5.40521	-3.57076	-3.9519	0.31191	0.452581	0.473794	1.12732
ENSMUSG00000026736	4930426L09Rik	0	1	5	6	2	8	-7.07411	-5.497	-3.6088	-3.13278	-4.66824	-2.65322	-4.43903	0.16195	0.266954	1.89888	1.6465
ENSMUSG00000037466	4930427A07Rik	4523	4307	4648	3649	2889	1904	6.06911	5.99068	6.11432	6.00027	5.50643	5.15451	5.80589	0.00171242	0.00830633	-0.549043	-6.21543
ENSMUSG00000089887	4930428N03Rik	0	1	0	6	0	0	-7.07411	-5.497	-7.06823	-3.13278	-6.99017	-6.74068	-6.08383	0.688753	0.779642	0.323331	0.425222
ENSMUSG00000086918	4930429F24Rik	11	8	0	30	47	23	-2.55055	-2.9945	-7.06823	-0.902481	-0.420314	-1.18609	-2.52036	0.0102477	0.0316904	2.58264	4.05595
ENSMUSG00000085295	4930430E12Rik	1	7	0	0	11	2	-5.48915	-3.17507	-7.06823	-6.83322	-2.46661	-4.41876	-4.90851	0.76154	0.831213	0.67947	0.320926
ENSMUSG00000046567	4930430F08Rik	640	593	592	388	533	427	3.24894	3.13114	3.14244	2.76855	3.06918	2.9991	3.05989	0.0437779	0.0998094	-0.202518	-2.70088
ENSMUSG00000075042	4930431P03Rik	0	2	0	0	0	0	-7.07411	-4.76003	-7.06823	-6.83322	-6.99017	-6.74068	-6.57774	0.602655	0.7121	0.100596	0.556088
ENSMUSG00000097007	4930432B10Rik	8	1	5	10	17	3	-2.98665	-5.497	-3.6088	-2.4409	-1.86089	-3.93333	-3.38793	0.26838	0.401401	1.3171	1.24838
ENSMUSG00000008129	4930432K21Rik	64	75	59	69	87	54	-0.0628834	0.156445	-0.173416	0.285723	0.461042	0.0275011	0.115735	0.177237	0.286783	0.292092	1.57587
ENSMUSG00000091692	4930433I11Rik	2	0	0	0	0	0	-4.75218	-7.08196	-7.06823	-6.83322	-6.99017	-6.74068	-6.57774	0.609244	0.7121	0.100675	0.545714
ENSMUSG00000103478	4930433J02Rik	1	0	1	0	0	1	-5.48915	-7.08196	-5.48327	-6.83322	-6.99017	-5.15572	-6.17225	0.661333	0.757943	-0.3094	-0.465879
ENSMUSG00000042360	4930433N12Rik	1	10	7	2	0	7	-5.48915	-2.68964	-3.16134	-4.51129	-6.99017	-2.83379	-4.27923	0.551282	0.706447	-1.01162	-0.639486
ENSMUSG00000100850	4930434B07Rik	0	2	0	1	0	0	-7.07411	-4.76003	-7.06823	-5.24826	-6.99017	-6.74068	-6.31358	0.916681	0.94169	0.082392	0.110138
ENSMUSG00000069873	4930438A08Rik	5	3	0	0	4	2	-3.61468	-4.2746	-7.06823	-6.83322	-3.82024	-4.41876	-5.00496	0.980911	0.985508	-0.0356301	-0.025175
ENSMUSG00000093472	4930438E09Rik	0	0	0	0	0	6	-7.07411	-7.08196	-7.06823	-6.83322	-6.99017	-3.04024	-6.34799	0.149551	0.253136	0.241483	1.70885
ENSMUSG00000086064	4930439A04Rik	0	0	0	0	4	0	-7.07411	-7.08196	-7.06823	-6.83322	-3.82024	-6.74068	-6.43641	0.0626023	0.129978	0.334136	2.40267
ENSMUSG00000101905	4930439D14Rik	6	14	5	9	12	1	-3.37367	-2.22398	-3.6088	-2.58529	-2.34631	-5.15572	-3.21563	0.921879	0.945323	-0.0786936	-0.103236
ENSMUSG00000100518	4930440C22Rik	1	0	0	0	0	0	-5.48915	-7.08196	-7.06823	-6.83322	-6.99017	-6.74068	-6.70057	0.608151	0.7121	0.100378	0.54743
ENSMUSG00000053603	4930442H23Rik	9	19	15	16	5	21	-2.82618	-1.79656	-2.11404	-1.78882	-3.53074	-1.31442	-2.22846	0.836707	0.884526	0.129247	0.217368
ENSMUSG00000087223	4930442L01Rik	16	17	31	3	6	0	-2.02972	-1.95268	-1.09095	-4.02586	-3.28973	-6.74068	-3.18827	0.0128373	0.0377553	-2.65781	-3.82692
ENSMUSG00000103608	4930442P19Rik	1	0	0	1	4	2	-5.48915	-7.08196	-7.06823	-5.24826	-3.82024	-4.41876	-5.5211	0.0293762	0.0729126	2.05357	3.04743
ENSMUSG00000086969	4930443O20Rik	6	1	7	2	1	7	-3.37367	-5.497	-3.16134	-4.51129	-5.40521	-2.83379	-4.13038	0.830338	0.87965	-0.248444	-0.226018
ENSMUSG00000101674	4930444A19Rik	2	2	0	5	7	6	-4.75218	-4.76003	-7.06823	-3.37379	-3.08328	-3.04024	-4.34629	0.00033372	0.00274581	1.73101	8.91053
ENSMUSG00000085127	4930444E06Rik	0	0	4	0	0	0	-7.07411	-7.08196	-3.89831	-6.83322	-6.99017	-6.74068	-6.43641	0.58284	0.7121	0.10703	0.587709
ENSMUSG00000069712	4930444G20Rik	2	2	2	2	0	0	-4.75218	-4.76003	-4.74631	-4.51129	-6.99017	-6.74068	-5.41678	3.93457e-05	0.000788767	-1.98787	-14.0117
ENSMUSG00000097172	4930444M15Rik	27	46	28	16	4	8	-1.29275	-0.5428	-1.23534	-1.78882	-3.82024	-2.65322	-1.88886	0.0206982	0.0552197	-1.75324	-3.36617
ENSMUSG00000067795	4930444P10Rik	22	29	3	28	8	15	-1.58226	-1.19932	-4.26088	-1.00033	-2.90271	-1.78649	-2.122	0.71001	0.794424	0.426138	0.39426
ENSMUSG00000091061	4930445B16Rik	0	0	2	0	0	0	-7.07411	-7.08196	-4.74631	-6.83322	-6.99017	-6.74068	-6.57774	0.583834	0.7121	0.106549	0.586106
ENSMUSG00000097738	4930445N18Rik	0	7	4	4	3	6	-7.07411	-3.17507	-3.89831	-3.66329	-4.18281	-3.04024	-4.17231	0.50276	0.659026	0.497092	0.723069
ENSMUSG00000021098	4930447C04Rik	301	296	263	383	509	481	2.1619	2.12993	1.97342	2.74986	3.00277	3.17071	2.53143	0.000343984	0.00280491	0.910962	8.85256
ENSMUSG00000102224	4930447F24Rik	2	0	0	1	0	0	-4.75218	-7.08196	-7.06823	-5.24826	-6.99017	-6.74068	-6.31358	0.916863	0.94169	0.0826695	0.109896
ENSMUSG00000087674	4930447M23Rik	0	0	6	0	2	4	-7.07411	-7.08196	-3.36779	-6.83322	-4.66824	-3.57076	-5.43268	0.60515	0.7121	0.81601	0.552152
ENSMUSG00000086824	4930448D08Rik	0	0	0	4	0	0	-7.07411	-7.08196	-7.06823	-3.66329	-6.99017	-6.74068	-6.43641	0.068432	0.13645	0.334048	2.32996
ENSMUSG00000097463	4930448E22Rik	5	15	17	4	44	25	-3.61468	-2.12776	-1.93895	-3.66329	-0.514436	-1.06826	-2.15456	0.296116	0.434937	1.04491	1.1694
ENSMUSG00000089879	4930448H16Rik	0	4	3	0	2	0	-7.07411	-3.91203	-4.26088	-6.83322	-4.66824	-6.74068	-5.58153	0.336436	0.480243	-1.08979	-1.06554
ENSMUSG00000104072	4930448I06Rik	0	2	1	0	2	1	-7.07411	-4.76003	-5.48327	-6.83322	-4.66824	-5.15572	-5.66243	0.840453	0.887548	0.221724	0.212291
ENSMUSG00000097922	4930448N21Rik	21	10	8	25	18	6	-1.64785	-2.68964	-2.98077	-1.16079	-1.78072	-3.04024	-2.21667	0.549096	0.704126	0.461866	0.643144
ENSMUSG00000022116	4930449E01Rik	0	0	0	0	1	2	-7.07411	-7.08196	-7.06823	-6.83322	-5.40521	-4.41876	-6.31358	9.71626e-05	0.00126299	1.66953	11.5893
ENSMUSG00000069223	4930451E10Rik	11	12	11	4	0	9	-2.55055	-2.4381	-2.54467	-3.66329	-6.99017	-2.49276	-3.44659	0.000853739	0.00526544	-1.15385	-7.26144
ENSMUSG00000022543	4930451G09Rik	82	85	58	126	79	37	0.292212	0.335893	-0.197869	1.14978	0.322714	-0.511864	0.23181	0.578974	0.7121	0.188719	0.593955
ENSMUSG00000021747	4930452B06Rik	1136	1086	1061	1269	1051	674	4.07627	4.00351	3.98365	4.47683	4.04806	3.65699	4.04089	0.688215	0.779268	0.0288298	0.426012
ENSMUSG00000087358	4930453H23Rik	0	0	2	0	0	0	-7.07411	-7.08196	-4.74631	-6.83322	-6.99017	-6.74068	-6.57774	0.583834	0.7121	0.106549	0.586106
ENSMUSG00000059920	4930453N24Rik	2250	2302	2081	2018	2793	2153	5.06192	5.08703	4.95517	5.14585	5.45769	5.33178	5.17324	0.0111833	0.0339443	0.298748	3.96619
ENSMUSG00000085420	4930453O03Rik	0	0	0	0	1	0	-7.07411	-7.08196	-7.06823	-6.83322	-5.40521	-6.74068	-6.70057	0.0631016	0.129978	0.334113	2.39616
ENSMUSG00000097898	4930455B14Rik	0	0	0	3	0	0	-7.07411	-7.08196	-7.06823	-4.02586	-6.99017	-6.74068	-6.49684	0.0686672	0.13645	0.33405	2.32717
ENSMUSG00000097553	4930455D15Rik	0	0	2	0	0	0	-7.07411	-7.08196	-4.74631	-6.83322	-6.99017	-6.74068	-6.57774	0.583834	0.7121	0.106549	0.586106
ENSMUSG00000085761	4930455G09Rik	21	19	4	6	9	11	-1.64785	-1.79656	-3.89831	-3.13278	-2.74224	-2.21712	-2.57248	0.310904	0.451513	-0.569891	-1.12995
ENSMUSG00000102985	4930456G14Rik	5	0	1	0	0	0	-3.61468	-7.08196	-5.48327	-6.83322	-6.99017	-6.74068	-6.124	0.00162411	0.00801385	-1.37137	-6.29033
ENSMUSG00000078618	4930456L15Rik	0	0	0	0	0	1	-7.07411	-7.08196	-7.06823	-6.83322	-6.99017	-5.15572	-6.70057	0.151565	0.253136	0.241525	1.69838
ENSMUSG00000087611	4930458D05Rik	31	30	17	10	21	18	-1.09683	-1.15122	-1.93895	-2.4409	-1.5639	-1.53123	-1.62051	0.244633	0.372827	-0.448137	-1.32216
ENSMUSG00000086827	4930461C15Rik	0	2	2	4	0	1	-7.07411	-4.76003	-4.74631	-3.66329	-6.99017	-5.15572	-5.39827	0.851931	0.896299	0.251492	0.196769
ENSMUSG00000097651	4930461G14Rik	16	18	10	2	0	0	-2.02972	-1.87251	-2.67592	-4.51129	-6.99017	-6.74068	-4.13671	0.00087777	0.00537468	-4.11047	-7.21707
ENSMUSG00000020033	4930463O16Rik	0	0	1	0	4	0	-7.07411	-7.08196	-5.48327	-6.83322	-3.82024	-6.74068	-6.17225	0.523149	0.679267	0.753786	0.687306
ENSMUSG00000056682	4930465K10Rik	33	39	21	33	35	41	-1.00802	-0.778179	-1.64197	-0.767129	-0.840422	-0.365644	-0.900227	0.142736	0.248179	0.475862	1.74538
ENSMUSG00000085641	4930465M20Rik	0	0	0	0	0	1	-7.07411	-7.08196	-7.06823	-6.83322	-6.99017	-5.15572	-6.70057	0.151565	0.253136	0.241525	1.69838
ENSMUSG00000087317	4930466I24Rik	0	2	0	0	1	0	-7.07411	-4.76003	-7.06823	-6.83322	-5.40521	-6.74068	-6.31358	0.702612	0.78885	0.239198	0.404983
ENSMUSG00000096265	4930467E23Rik	0	0	0	5	7	0	-7.07411	-7.08196	-7.06823	-3.37379	-3.08328	-6.74068	-5.73701	1.78681e-06	0.000171901	3.70112	26.5856
ENSMUSG00000097370	4930467K11Rik	5	16	2	10	4	8	-3.61468	-2.03757	-4.74631	-2.4409	-3.82024	-2.65322	-3.21882	0.575144	0.7121	0.472632	0.600167
ENSMUSG00000049160	4930469G21Rik	12	2	9	26	14	7	-2.43025	-4.76003	-2.82031	-1.1053	-2.13219	-2.83379	-2.68031	0.223032	0.3463	1.32192	1.3953
ENSMUSG00000085684	4930469K13Rik	0	0	1	2	1	3	-7.07411	-7.08196	-5.48327	-4.51129	-5.40521	-3.93333	-5.58153	0.0373204	0.0879643	1.92493	2.83758
ENSMUSG00000104365	4930470B04Rik	0	3	1	1	1	1	-7.07411	-4.2746	-5.48327	-5.24826	-5.40521	-5.15572	-5.44019	0.370521	0.518057	0.212893	0.985761
ENSMUSG00000085788	4930470G03Rik	6	5	9	7	6	9	-3.37367	-3.62253	-2.82031	-2.92633	-3.28973	-2.49276	-3.08755	0.426277	0.579323	0.357421	0.867382
ENSMUSG00000091686	4930471C04Rik	0	0	0	0	0	2	-7.07411	-7.08196	-7.06823	-6.83322	-6.99017	-4.41876	-6.57774	0.151229	0.253136	0.241503	1.70011
ENSMUSG00000097693	4930471M09Rik	2	0	0	2	4	2	-4.75218	-7.08196	-7.06823	-4.51129	-3.82024	-4.41876	-5.27544	0.000801733	0.00505118	2.54371	7.36279
ENSMUSG00000060029	4930473A02Rik	15	15	20	27	28	22	-2.11991	-2.12776	-1.71068	-1.05186	-1.15728	-1.24883	-1.56939	0.0015285	0.00770663	0.86303	6.37708
ENSMUSG00000103978	4930474B08Rik	1	1	1	0	0	0	-5.48915	-5.497	-5.48327	-6.83322	-6.99017	-6.74068	-6.17225	0.000201294	0.00195882	-1.34341	-9.93017
ENSMUSG00000087109	4930474H06Rik	0	0	0	0	2	0	-7.07411	-7.08196	-7.06823	-6.83322	-4.66824	-6.74068	-6.57774	0.0630122	0.129978	0.334121	2.39732
ENSMUSG00000096405	4930474N05Rik	1	0	0	0	0	0	-5.48915	-7.08196	-7.06823	-6.83322	-6.99017	-6.74068	-6.70057	0.608151	0.7121	0.100378	0.54743
ENSMUSG00000097539	4930477E14Rik	2	0	0	0	0	0	-4.75218	-7.08196	-7.06823	-6.83322	-6.99017	-6.74068	-6.57774	0.609244	0.7121	0.100675	0.545714
ENSMUSG00000097847	4930478K11Rik	8	6	4	4	8	7	-2.98665	-3.38152	-3.89831	-3.66329	-2.90271	-2.83379	-3.27771	0.508966	0.665072	0.290935	0.712078
ENSMUSG00000085238	4930479D17Rik	0	3	0	3	10	2	-7.07411	-4.2746	-7.06823	-4.02586	-2.59785	-4.41876	-4.9099	0.0316537	0.0774183	2.59497	2.98131
ENSMUSG00000086332	4930480G23Rik	2	0	0	0	0	0	-4.75218	-7.08196	-7.06823	-6.83322	-6.99017	-6.74068	-6.57774	0.609244	0.7121	0.100675	0.545714
ENSMUSG00000097284	4930480K23Rik	175	129	94	223	169	84	1.38122	0.934849	0.494008	1.97091	1.41497	0.660196	1.14269	0.417524	0.570136	0.422172	0.885117
ENSMUSG00000086938	4930481A15Rik	58	55	54	83	77	76	-0.203746	-0.287543	-0.30005	0.550486	0.285955	0.516705	0.0936344	0.00016448	0.00173566	0.752008	10.3666
ENSMUSG00000085956	4930481B07Rik	64	102	52	139	76	58	-0.0628834	0.597521	-0.353989	1.2909	0.267218	0.129682	0.311409	0.328108	0.47074	0.500145	1.08607
ENSMUSG00000047938	4930483J18Rik	0	0	4	6	0	0	-7.07411	-7.08196	-3.89831	-3.13278	-6.99017	-6.74068	-5.81967	0.811076	0.868649	0.330768	0.252304
ENSMUSG00000086241	4930483K19Rik	23	7	13	23	43	12	-1.51952	-3.17507	-2.31335	-1.27863	-0.547226	-2.09683	-1.82177	0.268737	0.401862	1.05517	1.24732
ENSMUSG00000050345	4930486L24Rik	6	0	4	5	13	15	-3.37367	-7.08196	-3.89831	-3.37379	-2.23528	-1.78649	-3.62492	0.0854595	0.162677	2.1299	2.15071
ENSMUSG00000092578	4930488B22Rik	0	0	0	1	0	0	-7.07411	-7.08196	-7.06823	-5.24826	-6.99017	-6.74068	-6.70057	0.06902	0.13645	0.334063	2.323
ENSMUSG00000099476	4930488N24Rik	5	0	1	4	0	2	-3.61468	-7.08196	-5.48327	-3.66329	-6.99017	-4.41876	-5.20869	0.838036	0.885587	0.361428	0.215566
ENSMUSG00000097592	4930500F10Rik	18	7	7	4	17	5	-1.86466	-3.17507	-3.16134	-3.66329	-1.86089	-3.28125	-2.83442	0.799	0.859352	-0.175699	-0.26889
ENSMUSG00000086454	4930500J02Rik	321	159	157	59	53	47	2.25456	1.23545	1.23097	0.0615997	-0.248702	-0.170828	0.727177	0.000159155	0.00170069	-1.44264	-10.4394
ENSMUSG00000044306	4930500M09Rik	3	0	0	1	2	0	-4.26676	-7.08196	-7.06823	-5.24826	-4.66824	-6.74068	-5.84569	0.549029	0.7041	0.634972	0.643256
ENSMUSG00000086799	4930502E09Rik	8	10	9	0	10	7	-2.98665	-2.68964	-2.82031	-6.83322	-2.59785	-2.83379	-3.46024	0.813783	0.87074	-0.0553008	-0.248599
ENSMUSG00000055555	4930502E18Rik	23	82	39	14	6	6	-1.51952	0.284363	-0.764453	-1.97524	-3.28973	-3.04024	-1.71747	0.0215205	0.056875	-2.05119	-3.32996
ENSMUSG00000072595	4930503E14Rik	2	0	0	1	1	2	-4.75218	-7.08196	-7.06823	-5.24826	-5.40521	-4.41876	-5.66243	0.0172094	0.04759	1.65379	3.54044
ENSMUSG00000044906	4930503L19Rik	1577	1549	1473	1557	2807	2473	4.54931	4.51563	4.4568	4.7718	5.4649	5.53165	4.88168	1.45851e-05	0.000450891	0.948427	17.2284
ENSMUSG00000040919	4930505A04Rik	3	4	4	0	12	6	-4.26676	-3.91203	-3.89831	-6.83322	-2.34631	-3.04024	-4.04948	0.0148871	0.0424095	0.9883	3.68057
ENSMUSG00000093540	4930505M18Rik	0	0	0	0	0	1	-7.07411	-7.08196	-7.06823	-6.83322	-6.99017	-5.15572	-6.70057	0.151565	0.253136	0.241525	1.69838
ENSMUSG00000097690	4930505N22Rik	5	1	2	0	10	4	-3.61468	-5.497	-4.74631	-6.83322	-2.59785	-3.57076	-4.47664	0.594305	0.7121	0.606972	0.569334
ENSMUSG00000087478	4930506C21Rik	4	5	8	2	11	11	-3.90419	-3.62253	-2.98077	-4.51129	-2.46661	-2.21712	-3.28375	0.236113	0.362397	0.714246	1.35026
ENSMUSG00000041362	4930506M07Rik	959	939	1324	1180	688	309	3.83203	3.79379	4.303	4.37196	3.43714	2.53311	3.71184	0.173948	0.282531	-0.526215	-1.59054
ENSMUSG00000097129	4930507D05Rik	57	64	45	61	52	28	-0.228621	-0.070732	-0.56044	0.109296	-0.275924	-0.907793	-0.322369	0.864082	0.905088	-0.0510926	-0.180401
ENSMUSG00000086703	4930507D10Rik	0	0	1	0	0	0	-7.07411	-7.08196	-5.48327	-6.83322	-6.99017	-6.74068	-6.70057	0.582763	0.7121	0.106247	0.587832
ENSMUSG00000096986	4930509E16Rik	8	6	6	4	3	8	-2.98665	-3.38152	-3.36779	-3.66329	-4.18281	-2.65322	-3.37255	0.167633	0.274425	-0.423644	-1.6195
ENSMUSG00000096959	4930509G22Rik	8	13	10	10	15	8	-2.98665	-2.32707	-2.67592	-2.4409	-2.03597	-2.65322	-2.51996	0.424529	0.577554	0.296291	0.870901
ENSMUSG00000097841	4930511A02Rik	2	0	0	0	0	0	-4.75218	-7.08196	-7.06823	-6.83322	-6.99017	-6.74068	-6.57774	0.609244	0.7121	0.100675	0.545714
ENSMUSG00000086607	4930511M06Rik	9	5	20	15	0	11	-2.82618	-3.62253	-1.71068	-1.87902	-6.99017	-2.21712	-3.20762	0.717993	0.801386	-0.458091	-0.382747
ENSMUSG00000020992	4930512B01Rik	32	15	9	17	30	16	-1.05174	-2.12776	-2.82031	-1.70394	-1.05943	-1.69629	-1.74324	0.155974	0.258951	0.652003	1.67593
ENSMUSG00000086866	4930512H18Rik	6	7	0	19	6	4	-3.37367	-3.17507	-7.06823	-1.54782	-3.28973	-3.57076	-3.67088	0.223644	0.347161	1.42139	1.39314
ENSMUSG00000062511	4930512M02Rik	0	2	0	0	0	0	-7.07411	-4.76003	-7.06823	-6.83322	-6.99017	-6.74068	-6.57774	0.602655	0.7121	0.100596	0.556088
ENSMUSG00000074136	4930513N10Rik	357	361	329	354	249	173	2.40769	2.41589	2.2959	2.63642	1.97273	1.69811	2.23779	0.00713521	0.0240482	-0.397981	-4.44148
ENSMUSG00000031270	4930513O06Rik	0	0	0	1	0	0	-7.07411	-7.08196	-7.06823	-5.24826	-6.99017	-6.74068	-6.70057	0.06902	0.13645	0.334063	2.323
ENSMUSG00000092183	4930515G01Rik	26	33	24	24	20	38	-1.34619	-1.01587	-1.45352	-1.21851	-1.63262	-0.473897	-1.1901	0.854331	0.898069	0.0498722	0.193531
ENSMUSG00000097504	4930516B21Rik	1328	1364	1218	1464	1471	1148	4.30147	4.3322	4.18266	4.68297	4.5329	4.42485	4.40951	0.0218944	0.0577273	0.275942	3.31401
ENSMUSG00000085496	4930517E11Rik	0	0	1	0	4	0	-7.07411	-7.08196	-5.48327	-6.83322	-3.82024	-6.74068	-6.17225	0.523149	0.679267	0.753786	0.687306
ENSMUSG00000102880	4930517J16Rik	0	0	0	0	4	0	-7.07411	-7.08196	-7.06823	-6.83322	-3.82024	-6.74068	-6.43641	0.0626023	0.129978	0.334136	2.40267
ENSMUSG00000054391	4930517O19Rik	1	2	4	0	0	0	-5.48915	-4.76003	-3.89831	-6.83322	-6.99017	-6.74068	-5.78526	0.000154467	0.00166853	-2.09462	-10.5059
ENSMUSG00000092309	4930518C09Rik	0	1	0	0	0	1	-7.07411	-5.497	-7.06823	-6.83322	-6.99017	-5.15572	-6.43641	0.754291	0.82687	0.218708	0.331109
ENSMUSG00000074629	4930518I15Rik	85	86	43	81	74	57	0.343742	0.352669	-0.625291	0.51551	0.228999	0.104807	0.153406	0.612377	0.715049	0.11513	0.540804
ENSMUSG00000103705	4930518J20Rik	3	1	1	1	0	0	-4.26676	-5.497	-5.48327	-5.24826	-6.99017	-6.74068	-5.70436	0.0930918	0.174531	-1.24452	-2.08242
ENSMUSG00000097627	4930519A11Rik	8	0	0	0	0	0	-2.98665	-7.08196	-7.06823	-6.83322	-6.99017	-6.74068	-6.28349	0.605609	0.7121	0.101848	0.551429
ENSMUSG00000086263	4930519D14Rik	0	1	0	0	0	0	-7.07411	-5.497	-7.06823	-6.83322	-6.99017	-6.74068	-6.70057	0.601601	0.7121	0.100307	0.557754
ENSMUSG00000090126	4930519F09Rik	147	204	154	97	117	71	1.13046	1.594	1.20323	0.774112	0.886347	0.419188	1.00122	0.0337837	0.0814366	-0.608359	-2.92413
ENSMUSG00000031325	4930519F16Rik	1	0	0	0	0	0	-5.48915	-7.08196	-7.06823	-6.83322	-6.99017	-6.74068	-6.70057	0.608151	0.7121	0.100378	0.54743
ENSMUSG00000097602	4930519P11Rik	2	0	1	0	0	4	-4.75218	-7.08196	-5.48327	-6.83322	-6.99017	-3.57076	-5.78526	0.969899	0.978893	-0.0479565	-0.0397059
ENSMUSG00000074039	4930520O04Rik	47	44	51	79	81	16	-0.504255	-0.606226	-0.381734	0.479665	0.358559	-1.69629	-0.391713	0.00284442	0.0120824	0.807987	5.53295
ENSMUSG00000101701	4930521E06Rik	4	4	2	5	18	3	-3.90419	-3.91203	-4.74631	-3.37379	-1.78072	-3.93333	-3.60839	0.103991	0.190911	0.947841	1.99455
ENSMUSG00000072762	4930522L14Rik	336	335	381	319	317	213	2.32035	2.30821	2.50731	2.48645	2.32044	1.99741	2.32336	0.537114	0.693407	-0.0794725	-0.66336
ENSMUSG00000090394	4930523C07Rik	65	83	42	166	206	153	-0.0406877	0.301745	-0.658843	1.54616	1.69983	1.52141	0.728269	0.000101621	0.00130124	1.63264	11.48
ENSMUSG00000020299	4930524B15Rik	15	7	5	8	6	8	-2.11991	-3.17507	-3.6088	-2.74576	-3.28973	-2.65322	-2.93208	0.65722	0.754976	0.173776	0.472053
ENSMUSG00000035364	4930524J08Rik	159	144	162	111	132	117	1.2433	1.09297	1.27606	0.967682	1.05968	1.13583	1.12925	0.162254	0.267353	-0.150464	-1.64503
ENSMUSG00000090207	4930524O07Rik	20	29	15	24	45	15	-1.71656	-1.19932	-2.11404	-1.21851	-0.482375	-1.78649	-1.41955	0.326104	0.46847	0.535695	1.09108
ENSMUSG00000098627	4930524O08Rik	0	2	0	0	0	0	-7.07411	-4.76003	-7.06823	-6.83322	-6.99017	-6.74068	-6.57774	0.602655	0.7121	0.100596	0.556088
ENSMUSG00000097276	4930525G20Rik	37	41	31	23	41	37	-0.845292	-0.70692	-1.09095	-1.27863	-0.61513	-0.511864	-0.841465	0.619962	0.721065	0.119375	0.528978
ENSMUSG00000085521	4930526A20Rik	1763	1731	1607	1310	1417	1176	4.71012	4.67585	4.58237	4.52268	4.47896	4.4596	4.5716	0.00574177	0.0204849	-0.177267	-4.68409
ENSMUSG00000097091	4930526L06Rik	15	7	0	0	0	2	-2.11991	-3.17507	-7.06823	-6.83322	-6.99017	-4.41876	-5.10089	0.169375	0.276572	-2.24471	-1.6114
ENSMUSG00000086764	4930527A07Rik	0	0	1	2	0	0	-7.07411	-7.08196	-5.48327	-4.51129	-6.99017	-6.74068	-6.31358	0.671033	0.765551	0.335551	0.451399
ENSMUSG00000085491	4930527E20Rik	0	0	0	1	1	0	-7.07411	-7.08196	-7.06823	-5.24826	-5.40521	-6.74068	-6.43641	8.79836e-05	0.00120813	1.66958	11.8344
ENSMUSG00000070489	4930527J03Rik	0	3	1	0	1	2	-7.07411	-4.2746	-5.48327	-6.83322	-5.40521	-4.41876	-5.58153	0.967383	0.977371	0.0568628	0.0430274
ENSMUSG00000097502	4930528D03Rik	0	0	2	0	0	0	-7.07411	-7.08196	-4.74631	-6.83322	-6.99017	-6.74068	-6.57774	0.583834	0.7121	0.106549	0.586106
ENSMUSG00000086377	4930529C04Rik	5	4	3	4	1	2	-3.61468	-3.91203	-4.26088	-3.66329	-5.40521	-4.41876	-4.21247	0.262146	0.39392	-0.494284	-1.26715
ENSMUSG00000085350	4930529I22Rik	0	0	2	0	0	0	-7.07411	-7.08196	-4.74631	-6.83322	-6.99017	-6.74068	-6.57774	0.583834	0.7121	0.106549	0.586106
ENSMUSG00000097261	4930532G15Rik	9	22	13	16	24	19	-2.82618	-1.59011	-2.31335	-1.78882	-1.37546	-1.45528	-1.89153	0.0327832	0.0795933	0.775248	2.95047
ENSMUSG00000084798	4930533B01Rik	2	2	12	0	4	5	-4.75218	-4.76003	-2.42438	-6.83322	-3.82024	-3.28125	-4.31188	0.603565	0.7121	-0.643997	-0.554652
ENSMUSG00000099491	4930533D04Rik	0	0	0	0	0	1	-7.07411	-7.08196	-7.06823	-6.83322	-6.99017	-5.15572	-6.70057	0.151565	0.253136	0.241525	1.69838
ENSMUSG00000047692	4930533K18Rik	4	4	13	10	8	4	-3.90419	-3.91203	-2.31335	-2.4409	-2.90271	-3.57076	-3.17399	0.511451	0.667361	0.414004	0.707704
ENSMUSG00000104236	4930533L02Rik	0	2	0	0	0	0	-7.07411	-4.76003	-7.06823	-6.83322	-6.99017	-6.74068	-6.57774	0.602655	0.7121	0.100596	0.556088
ENSMUSG00000100589	4930533P14Rik	0	1	0	0	2	1	-7.07411	-5.497	-7.06823	-6.83322	-4.66824	-5.15572	-6.04942	0.260155	0.391541	0.995736	1.27323
ENSMUSG00000097761	4930534D22Rik	2	2	0	2	0	4	-4.75218	-4.76003	-7.06823	-4.51129	-6.99017	-3.57076	-5.27544	0.705218	0.790446	0.492771	0.4012
ENSMUSG00000104201	4930535G08Rik	2	3	4	2	0	1	-4.75218	-4.2746	-3.89831	-4.51129	-6.99017	-5.15572	-4.93038	0.117708	0.21124	-0.976118	-1.89675
ENSMUSG00000096969	4930535I16Rik	2	0	2	4	0	0	-4.75218	-7.08196	-4.74631	-3.66329	-6.99017	-6.74068	-5.66243	0.691291	0.78175	-0.429199	-0.4215
ENSMUSG00000093619	4930535L15Rik	7	7	3	0	6	5	-3.16722	-3.17507	-4.26088	-6.83322	-3.28973	-3.28125	-4.00123	0.775495	0.841888	-0.139184	-0.301429
ENSMUSG00000085516	4930538E20Rik	0	0	0	1	2	2	-7.07411	-7.08196	-7.06823	-5.24826	-4.66824	-4.41876	-5.92659	1.42071e-05	0.000447361	2.40648	17.3226
ENSMUSG00000028642	4930538K18Rik	5	2	0	6	11	2	-3.61468	-4.76003	-7.06823	-3.13278	-2.46661	-4.41876	-4.24351	0.165528	0.271557	1.82039	1.62939
ENSMUSG00000048905	4930539E08Rik	85	100	133	124	17	32	0.343742	0.569092	0.992462	1.12678	-1.86089	-0.718315	0.0754797	0.0324316	0.0789053	-1.38336	-2.95994
ENSMUSG00000097032	4930539J05Rik	521	560	549	415	427	330	2.95241	3.04861	3.03374	2.86549	2.74961	2.62782	2.87961	0.00917429	0.0290927	-0.259889	-4.17142
ENSMUSG00000097831	4930540M05Rik	6	3	6	3	6	4	-3.37367	-4.2746	-3.36779	-4.02586	-3.28973	-3.57076	-3.6504	0.906376	0.9372	0.0452123	0.123839
ENSMUSG00000048628	4930542C16Rik	0	0	0	1	0	0	-7.07411	-7.08196	-7.06823	-5.24826	-6.99017	-6.74068	-6.70057	0.06902	0.13645	0.334063	2.323
ENSMUSG00000087279	4930544D05Rik	0	1	0	1	1	0	-7.07411	-5.497	-7.06823	-5.24826	-5.40521	-6.74068	-6.17225	0.266273	0.398745	0.750263	1.25468
ENSMUSG00000097071	4930544I03Rik	0	0	0	0	0	1	-7.07411	-7.08196	-7.06823	-6.83322	-6.99017	-5.15572	-6.70057	0.151565	0.253136	0.241525	1.69838
ENSMUSG00000073803	4930544L04Rik	21	10	2	0	0	9	-1.64785	-2.68964	-4.74631	-6.83322	-6.99017	-2.49276	-4.23332	0.195498	0.310826	-2.42115	-1.49898
ENSMUSG00000086687	4930547E08Rik	1	8	2	1	4	4	-5.48915	-2.9945	-4.74631	-5.24826	-3.82024	-3.57076	-4.31153	0.839548	0.886812	0.196638	0.213516
ENSMUSG00000097890	4930547M16Rik	25	8	15	25	26	14	-1.40169	-2.9945	-2.11404	-1.16079	-1.26225	-1.8827	-1.80266	0.14579	0.252496	0.724396	1.7288
ENSMUSG00000029138	4930548H24Rik	0	2	3	5	0	2	-7.07411	-4.76003	-4.26088	-3.37379	-6.99017	-4.41876	-5.14629	0.781644	0.84633	0.428787	0.292882
ENSMUSG00000005131	4930550C14Rik	26	27	16	12	29	17	-1.34619	-1.3006	-2.02384	-2.18936	-1.10753	-1.6114	-1.59649	0.874352	0.913075	-0.0689232	-0.166611
ENSMUSG00000097361	4930550C17Rik	0	0	0	2	0	0	-7.07411	-7.08196	-7.06823	-4.51129	-6.99017	-6.74068	-6.57774	0.0688986	0.13645	0.334053	2.32443
ENSMUSG00000046180	4930550L24Rik	0	0	0	0	4	0	-7.07411	-7.08196	-7.06823	-6.83322	-3.82024	-6.74068	-6.43641	0.0626023	0.129978	0.334136	2.40267
ENSMUSG00000085377	4930551L18Rik	0	1	0	0	0	0	-7.07411	-5.497	-7.06823	-6.83322	-6.99017	-6.74068	-6.70057	0.601601	0.7121	0.100307	0.557754
ENSMUSG00000086430	4930551O13Rik	3	8	5	2	2	0	-4.26676	-2.9945	-3.6088	-4.51129	-4.66824	-6.74068	-4.46504	0.0766296	0.148768	-1.65176	-2.23832
ENSMUSG00000097632	4930552P12Rik	34	18	36	20	2	9	-0.965586	-1.87251	-0.87841	-1.47567	-4.66824	-2.49276	-2.05886	0.0896559	0.16934	-1.48427	-2.1124
ENSMUSG00000031559	4930555F03Rik	12	18	19	10	3	2	-2.43025	-1.87251	-1.78283	-2.4409	-4.18281	-4.41876	-2.85468	0.00964305	0.0302156	-1.84057	-4.11916
ENSMUSG00000096197	4930555G01Rik	1	1	0	2	0	0	-5.48915	-5.497	-7.06823	-4.51129	-6.99017	-6.74068	-6.04942	0.801846	0.861282	-0.195562	-0.264972
ENSMUSG00000048559	4930555K19Rik	21	16	15	4	18	19	-1.64785	-2.03757	-2.11404	-3.66329	-1.78072	-1.45528	-2.11646	0.876775	0.914907	0.0496055	0.163363
ENSMUSG00000085676	4930555O08Rik	0	0	0	1	0	0	-7.07411	-7.08196	-7.06823	-5.24826	-6.99017	-6.74068	-6.70057	0.06902	0.13645	0.334063	2.323
ENSMUSG00000101764	4930556G22Rik	1	1	2	1	4	0	-5.48915	-5.497	-4.74631	-5.24826	-3.82024	-6.74068	-5.25694	0.997884	0.998249	0.00132033	0.00279087
ENSMUSG00000089767	4930556I23Rik	0	0	0	3	4	4	-7.07411	-7.08196	-7.06823	-4.02586	-3.82024	-3.57076	-5.44019	2.66744e-06	0.000198833	3.25447	24.4792
ENSMUSG00000034493	4930556J24Rik	19	8	17	5	13	6	-1.78871	-2.9945	-1.93895	-3.37379	-2.23528	-3.04024	-2.56191	0.29377	0.43196	-0.626511	-1.17582
ENSMUSG00000096971	4930556M19Rik	331	336	318	259	129	135	2.29875	2.3125	2.24692	2.18637	1.02664	1.34147	1.90211	4.27946e-05	0.000836947	-0.947655	-13.7676
ENSMUSG00000097058	4930556M19Rik	38	30	47	15	13	23	-0.807324	-1.15122	-0.498379	-1.87902	-2.23528	-1.18609	-1.29289	0.068173	0.13645	-0.963844	-2.33304
ENSMUSG00000092399	4930556N13Rik	1	2	12	3	5	9	-5.48915	-4.76003	-2.42438	-4.02586	-3.53074	-2.49276	-3.78715	0.310974	0.451593	0.982177	1.12976
ENSMUSG00000085488	4930557F10Rik	0	3	0	2	6	4	-7.07411	-4.2746	-7.06823	-4.51129	-3.28973	-3.57076	-4.96479	0.00701836	0.023753	2.74053	4.45962
ENSMUSG00000097519	4930558J18Rik	143	133	171	124	148	167	1.0908	0.978737	1.35383	1.12678	1.22415	1.64733	1.23694	0.399183	0.550483	0.185339	0.92325
ENSMUSG00000075029	4930558J22Rik	2	0	4	0	0	4	-4.75218	-7.08196	-3.89831	-6.83322	-6.99017	-3.57076	-5.5211	0.705563	0.790656	-0.558523	-0.400699
ENSMUSG00000086277	4930558K02Rik	1	0	0	0	0	0	-5.48915	-7.08196	-7.06823	-6.83322	-6.99017	-6.74068	-6.70057	0.608151	0.7121	0.100378	0.54743
ENSMUSG00000022518	4930562C15Rik	10	16	14	30	8	40	-2.68179	-2.03757	-2.21025	-0.902481	-2.90271	-0.400833	-1.85594	0.0140065	0.0404224	1.35701	3.74041
ENSMUSG00000086608	4930562D21Rik	0	0	0	0	2	0	-7.07411	-7.08196	-7.06823	-6.83322	-4.66824	-6.74068	-6.57774	0.0630122	0.129978	0.334121	2.39732
ENSMUSG00000026729	4930562F07Rik	0	0	0	3	0	2	-7.07411	-7.08196	-7.06823	-4.02586	-6.99017	-4.41876	-6.10985	1.00688e-05	0.000384077	2.65595	18.6044
ENSMUSG00000104014	4930562F17Rik	0	0	1	1	0	1	-7.07411	-7.08196	-5.48327	-5.24826	-6.99017	-5.15572	-6.17225	0.315301	0.456279	0.745157	1.11853
ENSMUSG00000051728	4930563D23Rik	0	4	4	8	0	5	-7.07411	-3.91203	-3.89831	-2.74576	-6.99017	-3.28125	-4.65027	0.699297	0.786358	0.606805	0.409806
ENSMUSG00000097387	4930563E18Rik	2	2	1	0	0	0	-4.75218	-4.76003	-5.48327	-6.83322	-6.99017	-6.74068	-5.92659	0.000100568	0.00129326	-1.98568	-11.5053
ENSMUSG00000053574	4930563E22Rik	85	59	64	136	152	31	0.343742	-0.187141	-0.0570069	1.25954	1.2625	-0.763403	0.309704	0.00954508	0.0299962	1.03648	4.12984
ENSMUSG00000050702	4930563M21Rik	13	6	13	17	14	6	-2.31922	-3.38152	-2.31335	-1.70394	-2.13219	-3.04024	-2.48174	0.484532	0.640218	0.392102	0.755913
ENSMUSG00000022002	4930564B18Rik	0	2	5	0	0	0	-7.07411	-4.76003	-3.6088	-6.83322	-6.99017	-6.74068	-6.00117	0.00022012	0.00206315	-2.09458	-9.74243
ENSMUSG00000084834	4930565N06Rik	213	134	184	169	150	142	1.66398	0.989503	1.45924	1.57192	1.24345	1.41413	1.39037	0.983834	0.987747	0.00395745	0.0213197
ENSMUSG00000086967	4930566F21Rik	8	1	0	0	0	4	-2.98665	-5.497	-7.06823	-6.83322	-6.99017	-3.57076	-5.491	0.729525	0.810651	-0.619396	-0.366218
ENSMUSG00000101223	4930568A12Rik	0	5	2	2	0	3	-7.07411	-3.62253	-4.74631	-4.51129	-6.99017	-3.93333	-5.14629	0.997056	0.997587	-0.00584329	-0.00388217
ENSMUSG00000102408	4930568G15Rik	4	0	1	7	4	6	-3.90419	-7.08196	-5.48327	-2.92633	-3.82024	-3.04024	-4.37604	0.0124249	0.03682	2.214	3.85962
ENSMUSG00000085084	4930570G19Rik	2	4	0	0	2	17	-4.75218	-3.91203	-7.06823	-6.83322	-4.66824	-1.6114	-4.80755	0.635373	0.735486	0.864003	0.505206
ENSMUSG00000069720	4930572O03Rik	0	1	0	0	0	0	-7.07411	-5.497	-7.06823	-6.83322	-6.99017	-6.74068	-6.70057	0.601601	0.7121	0.100307	0.557754
ENSMUSG00000087440	4930577N17Rik	21	45	42	46	32	39	-1.64785	-0.574165	-0.658843	-0.294059	-0.967802	-0.436902	-0.76327	0.355618	0.501373	0.372226	1.01985
ENSMUSG00000037358	4930578C19Rik	0	0	0	0	2	22	-7.07411	-7.08196	-7.06823	-6.83322	-4.66824	-1.24883	-5.66243	1.46099e-05	0.000450891	2.40647	17.2223
ENSMUSG00000054885	4930578G10Rik	1	2	0	1	6	6	-5.48915	-4.76003	-7.06823	-5.24826	-3.28973	-3.04024	-4.81594	0.116108	0.20906	1.91341	1.90753
ENSMUSG00000021961	4930578I06Rik	1	0	0	0	0	0	-5.48915	-7.08196	-7.06823	-6.83322	-6.99017	-6.74068	-6.70057	0.608151	0.7121	0.100378	0.54743
ENSMUSG00000104220	4930578I07Rik	0	0	0	2	0	0	-7.07411	-7.08196	-7.06823	-4.51129	-6.99017	-6.74068	-6.57774	0.0688986	0.13645	0.334053	2.32443
ENSMUSG00000097587	4930578M01Rik	2	4	0	6	20	4	-4.75218	-3.91203	-7.06823	-3.13278	-1.63262	-3.57076	-4.01143	0.0858309	0.163301	2.49661	2.14724
ENSMUSG00000074146	4930579C12Rik	0	0	0	0	0	2	-7.07411	-7.08196	-7.06823	-6.83322	-6.99017	-4.41876	-6.57774	0.151229	0.253136	0.241503	1.70011
ENSMUSG00000084971	4930579D09Rik	2	0	0	0	0	0	-4.75218	-7.08196	-7.06823	-6.83322	-6.99017	-6.74068	-6.57774	0.609244	0.7121	0.100675	0.545714
ENSMUSG00000012042	4930579F01Rik	0	0	0	1	0	0	-7.07411	-7.08196	-7.06823	-5.24826	-6.99017	-6.74068	-6.70057	0.06902	0.13645	0.334063	2.323
ENSMUSG00000040840	4930579G18Rik	816	804	736	782	697	594	3.5992	3.56999	3.45631	3.77873	3.45588	3.47485	3.55583	0.927426	0.949316	-0.00782342	-0.0958783
ENSMUSG00000027811	4930579G24Rik	783	865	886	607	755	594	3.53968	3.67543	3.72374	3.41352	3.57112	3.47485	3.56639	0.129397	0.22876	-0.157436	-1.82232
ENSMUSG00000101636	4930579H20Rik	0	0	0	0	1	0	-7.07411	-7.08196	-7.06823	-6.83322	-5.40521	-6.74068	-6.70057	0.0631016	0.129978	0.334113	2.39616
ENSMUSG00000051074	4930579K19Rik	24	24	34	28	7	20	-1.4594	-1.46725	-0.95971	-1.00033	-3.08328	-1.38313	-1.55885	0.571176	0.7121	-0.201915	-0.606634
ENSMUSG00000070315	4930581F22Rik	90	67	63	81	130	119	0.425735	-0.00514366	-0.0795495	0.51551	1.03774	1.16018	0.509079	0.0256389	0.0652983	0.790554	3.16956
ENSMUSG00000055159	4930583K01Rik	1	2	0	0	0	0	-5.48915	-4.76003	-7.06823	-6.83322	-6.99017	-6.74068	-6.31358	0.00135896	0.00715443	-1.36557	-6.54794
ENSMUSG00000086009	4930587A21Rik	0	0	2	0	1	0	-7.07411	-7.08196	-4.74631	-6.83322	-5.40521	-6.74068	-6.31358	0.696079	0.783753	0.24536	0.414499
ENSMUSG00000075335	4930588K23Rik	0	6	3	3	0	0	-7.07411	-3.38152	-4.26088	-4.02586	-6.99017	-6.74068	-5.4122	0.510514	0.666486	-1.01487	-0.70935
ENSMUSG00000068957	4930589L23Rik	3	2	4	8	0	0	-4.26676	-4.76003	-3.89831	-2.74576	-6.99017	-6.74068	-4.90028	0.0116411	0.0349963	-2.10593	-3.92537
ENSMUSG00000034063	4930590J08Rik	4	2	6	0	1	2	-3.90419	-4.76003	-3.36779	-6.83322	-5.40521	-4.41876	-4.78153	0.111741	0.20276	-1.54262	-1.93775
ENSMUSG00000102368	4930590L20Rik	4	0	0	0	0	0	-3.90419	-7.08196	-7.06823	-6.83322	-6.99017	-6.74068	-6.43641	0.608205	0.7121	0.101166	0.547345
ENSMUSG00000097725	4930593A02Rik	0	2	0	0	0	0	-7.07411	-4.76003	-7.06823	-6.83322	-6.99017	-6.74068	-6.57774	0.602655	0.7121	0.100596	0.556088
ENSMUSG00000086365	4930593C16Rik	0	2	0	0	0	0	-7.07411	-4.76003	-7.06823	-6.83322	-6.99017	-6.74068	-6.57774	0.602655	0.7121	0.100596	0.556088
ENSMUSG00000087233	4930594C11Rik	71	91	95	64	62	73	0.0857606	0.433741	0.509195	0.178009	-0.0243852	0.458989	0.273552	0.531537	0.687774	-0.147272	-0.672872
ENSMUSG00000075463	4930594M22Rik	79	41	75	30	67	35	0.238772	-0.70692	0.170171	-0.902481	0.0866461	-0.590936	-0.284125	0.449524	0.603155	-0.354522	-0.821604
ENSMUSG00000085677	4930594O21Rik	0	0	2	0	0	0	-7.07411	-7.08196	-4.74631	-6.83322	-6.99017	-6.74068	-6.57774	0.583834	0.7121	0.106549	0.586106
ENSMUSG00000083193	4930595D18Rik	1	0	4	1	0	0	-5.48915	-7.08196	-3.89831	-5.24826	-6.99017	-6.74068	-5.90809	0.41985	0.572428	-0.836647	-0.880375
ENSMUSG00000053442	4930597O21Rik	5	0	10	4	6	0	-3.61468	-7.08196	-2.67592	-3.66329	-3.28973	-6.74068	-4.51104	0.956974	0.969986	-0.095215	-0.0567743
ENSMUSG00000097005	4930598A11Rik	2	0	0	4	6	0	-4.75218	-7.08196	-7.06823	-3.66329	-3.28973	-6.74068	-5.43268	0.134282	0.235773	1.9071	1.79324
ENSMUSG00000101600	4930599A14Rik	0	0	0	2	1	0	-7.07411	-7.08196	-7.06823	-4.51129	-5.40521	-6.74068	-6.31358	9.6805e-05	0.00126299	1.66959	11.5983
ENSMUSG00000073144	4930599N23Rik	0	4	3	4	29	4	-7.07411	-3.91203	-4.26088	-3.66329	-1.10753	-3.57076	-3.93143	0.0982528	0.182429	2.34377	2.03953
ENSMUSG00000093772	4931403E22Rik	9	4	10	8	10	10	-2.82618	-3.91203	-2.67592	-2.74576	-2.59785	-2.34837	-2.85102	0.180639	0.291287	0.393482	1.56098
ENSMUSG00000097329	4931403G20Rik	2	7	3	18	3	20	-4.75218	-3.17507	-4.26088	-1.62376	-4.18281	-1.38313	-3.22964	0.0733838	0.1435	1.86896	2.27328
ENSMUSG00000038792	4931403M11Rik	0	0	0	0	1	0	-7.07411	-7.08196	-7.06823	-6.83322	-5.40521	-6.74068	-6.70057	0.0631016	0.129978	0.334113	2.39616
ENSMUSG00000031938	4931406C07Rik	1143	1159	1376	808	882	914	4.08513	4.09733	4.35855	3.82589	3.79528	4.09616	4.04306	0.0574991	0.124246	-0.279704	-2.47263
ENSMUSG00000085398	4931406G06Rik	2	0	2	0	0	5	-4.75218	-7.08196	-4.74631	-6.83322	-6.99017	-3.28125	-5.61418	0.613083	0.715613	-0.52875	-0.5397
ENSMUSG00000066571	4931406P16Rik	3240	3141	3222	2600	3122	2868	5.58789	5.53528	5.58573	5.51136	5.61832	5.7454	5.59733	0.248208	0.377222	0.0478011	1.31064
ENSMUSG00000073722	4931408C20Rik	9	1	3	0	1	3	-2.82618	-5.497	-4.26088	-6.83322	-5.40521	-3.93333	-4.79264	0.462814	0.617707	-1.19796	-0.796236
ENSMUSG00000038199	4931409K22Rik	2	0	0	4	4	4	-4.75218	-7.08196	-7.06823	-3.66329	-3.82024	-3.57076	-4.99278	1.41897e-05	0.000447361	3.25857	17.327
ENSMUSG00000092602	4931413I07Rik	0	0	0	0	0	1	-7.07411	-7.08196	-7.06823	-6.83322	-6.99017	-5.15572	-6.70057	0.151565	0.253136	0.241525	1.69838
ENSMUSG00000085088	4931413K12Rik	25	27	28	16	64	22	-1.40169	-1.3006	-1.23534	-1.78882	0.0210578	-1.24883	-1.15904	0.633842	0.733997	0.0693776	0.507552
ENSMUSG00000022179	4931414P19Rik	660	601	605	568	517	519	3.2933	3.15046	3.17375	3.3178	3.02525	3.2803	3.20681	0.888868	0.923899	0.012747	0.147183
ENSMUSG00000054910	4931415C17Rik	54	49	33	52	84	36	-0.305926	-0.452603	-1.00215	-0.118973	0.41071	-0.550859	-0.336633	0.225749	0.34967	0.517505	1.38574
ENSMUSG00000046085	4931422A03Rik	35	29	53	25	42	25	-0.924364	-1.19932	-0.326767	-1.16079	-0.580779	-1.06826	-0.876713	0.74424	0.822788	-0.109409	-0.345298
ENSMUSG00000026774	4931423N10Rik	0	0	0	0	0	2	-7.07411	-7.08196	-7.06823	-6.83322	-6.99017	-4.41876	-6.57774	0.151229	0.253136	0.241503	1.70011
ENSMUSG00000014837	4931428F04Rik	698	585	489	840	794	524	3.37401	3.11157	2.86693	3.88189	3.64373	3.29412	3.36204	0.127987	0.226587	0.494211	1.83092
ENSMUSG00000032023	4931429I11Rik	4	11	18	12	12	27	-3.90419	-2.5584	-1.85878	-2.18936	-2.34631	-0.959323	-2.30273	0.287391	0.424299	0.921624	1.1935
ENSMUSG00000056617	4931429L15Rik	14	6	12	6	8	3	-2.21613	-3.38152	-2.42438	-3.13278	-2.90271	-3.93333	-2.99847	0.251665	0.381433	-0.641497	-1.29965
ENSMUSG00000055061	4931431C16Rik	2	0	0	0	0	0	-4.75218	-7.08196	-7.06823	-6.83322	-6.99017	-6.74068	-6.57774	0.609244	0.7121	0.100675	0.545714
ENSMUSG00000078157	4931440F15Rik	37	19	13	10	17	19	-0.845292	-1.79656	-2.31335	-2.4409	-1.86089	-1.45528	-1.78538	0.61987	0.720986	-0.271847	-0.529121
ENSMUSG00000097775	4931440J10Rik	1	0	2	3	0	1	-5.48915	-7.08196	-4.74631	-4.02586	-6.99017	-5.15572	-5.58153	0.780475	0.845842	0.377155	0.294504
ENSMUSG00000074580	4931440P22Rik	47	36	64	55	78	48	-0.504255	-0.892135	-0.0570069	-0.0388022	0.304451	-0.14077	-0.22142	0.0947187	0.177145	0.535358	2.06864
ENSMUSG00000047490	4932411E22Rik	70	41	14	51	26	53	0.0654407	-0.70692	-2.21025	-0.146718	-1.26225	0.000783796	-0.709986	0.554744	0.710035	0.455955	0.633715
ENSMUSG00000100733	4932411K12Rik	0	0	0	2	0	0	-7.07411	-7.08196	-7.06823	-4.51129	-6.99017	-6.74068	-6.57774	0.0688986	0.13645	0.334053	2.32443
ENSMUSG00000075070	4932412D23Rik	2	0	0	0	0	0	-4.75218	-7.08196	-7.06823	-6.83322	-6.99017	-6.74068	-6.57774	0.609244	0.7121	0.100675	0.545714
ENSMUSG00000099616	4932413F04Rik	0	2	0	0	0	0	-7.07411	-4.76003	-7.06823	-6.83322	-6.99017	-6.74068	-6.57774	0.602655	0.7121	0.100596	0.556088
ENSMUSG00000079324	4932414N04Rik	0	4	0	0	0	2	-7.07411	-3.91203	-7.06823	-6.83322	-6.99017	-4.41876	-6.04942	0.936623	0.955133	0.0850811	0.0836912
ENSMUSG00000044581	4932415D10Rik	0	0	2	0	0	0	-7.07411	-7.08196	-4.74631	-6.83322	-6.99017	-6.74068	-6.57774	0.583834	0.7121	0.106549	0.586106
ENSMUSG00000048038	4932418E24Rik	74	55	6	6	2	6	0.145058	-0.287543	-3.36779	-3.13278	-4.66824	-3.04024	-2.39192	0.012002	0.0358318	-3.03707	-3.89449
ENSMUSG00000097135	4932430I15Rik	0	0	0	6	2	1	-7.07411	-7.08196	-7.06823	-3.13278	-4.66824	-5.15572	-5.69684	1.41629e-05	0.000447361	2.40658	17.3338
ENSMUSG00000074224	4932431P20Rik	1	0	0	3	0	0	-5.48915	-7.08196	-7.06823	-4.02586	-6.99017	-6.74068	-6.23268	0.677134	0.770642	0.334265	0.442347
ENSMUSG00000062391	4932435O22Rik	2	2	0	4	0	0	-4.75218	-4.76003	-7.06823	-3.66329	-6.99017	-6.74068	-5.66243	0.68488	0.777103	-0.43608	-0.430914
ENSMUSG00000037270	4932438A13Rik	6497	6093	8135	4139	5156	4714	6.59156	6.4911	6.92178	6.18202	6.34201	6.46221	6.49845	0.0684968	0.13645	-0.337429	-2.32919
ENSMUSG00000039851	4932438H23Rik	8	4	2	6	2	2	-2.98665	-3.91203	-4.74631	-3.13278	-4.66824	-4.41876	-3.97746	0.820031	0.874404	-0.19391	-0.24006
ENSMUSG00000097216	4932441J04Rik	111	137	102	108	71	69	0.726789	1.02133	0.611246	0.928333	0.169702	0.378258	0.639276	0.269994	0.403269	-0.300802	-1.24359
ENSMUSG00000104443	4932442E05Rik	127	87	147	140	265	177	0.920243	0.369252	1.13634	1.30121	2.0624	1.73099	1.25341	0.0690371	0.136475	0.898596	2.3228
ENSMUSG00000043549	4932442L08Rik	6	0	2	6	10	2	-3.37367	-7.08196	-4.74631	-3.13278	-2.59785	-4.41876	-4.22522	0.173507	0.28192	1.66164	1.59253
ENSMUSG00000090336	4932443I19Rik	1	3	2	4	0	2	-5.48915	-4.2746	-4.74631	-3.66329	-6.99017	-4.41876	-4.93038	0.813485	0.870546	0.176678	0.249006
ENSMUSG00000086805	4932443L11Rik	3	1	2	6	4	6	-4.26676	-5.497	-4.74631	-3.13278	-3.82024	-3.04024	-4.08389	0.0221614	0.0582695	1.49975	3.30281
ENSMUSG00000086796	4932702P03Rik	53	23	34	60	51	37	-0.332644	-1.52737	-0.95971	0.0856452	-0.303669	-0.511864	-0.591602	0.099548	0.184435	0.699285	2.02914
ENSMUSG00000055357	4933400A11Rik	2	0	0	0	0	0	-4.75218	-7.08196	-7.06823	-6.83322	-6.99017	-6.74068	-6.57774	0.609244	0.7121	0.100675	0.545714
ENSMUSG00000102009	4933400F21Rik	6	1	0	4	14	3	-3.37367	-5.497	-7.06823	-3.66329	-2.13219	-3.93333	-4.27795	0.10326	0.189894	2.08687	2.00013
ENSMUSG00000102693	4933401J01Rik	0	0	0	1	0	0	-7.07411	-7.08196	-7.06823	-5.24826	-6.99017	-6.74068	-6.70057	0.06902	0.13645	0.334063	2.323
ENSMUSG00000102004	4933402C06Rik	0	2	0	0	0	0	-7.07411	-4.76003	-7.06823	-6.83322	-6.99017	-6.74068	-6.57774	0.602655	0.7121	0.100596	0.556088
ENSMUSG00000025961	4933402D24Rik	14	16	13	29	22	26	-2.21613	-2.03757	-2.31335	-0.950575	-1.49832	-1.01276	-1.67145	0.00121516	0.00666119	1.08411	6.714
ENSMUSG00000045330	4933402E13Rik	6116	6132	9516	1313	1433	830	6.50438	6.5003	7.14798	4.52598	4.49516	3.95715	5.52183	6.22469e-05	0.000988435	-2.28052	-12.7279
ENSMUSG00000069971	4933402J07Rik	0	0	0	4	0	0	-7.07411	-7.08196	-7.06823	-3.66329	-6.99017	-6.74068	-6.43641	0.068432	0.13645	0.334048	2.32996
ENSMUSG00000013668	4933402N03Rik	0	0	0	4	0	0	-7.07411	-7.08196	-7.06823	-3.66329	-6.99017	-6.74068	-6.43641	0.068432	0.13645	0.334048	2.32996
ENSMUSG00000044084	4933402P03Rik	0	1	0	2	6	4	-7.07411	-5.497	-7.06823	-4.51129	-3.28973	-3.57076	-5.16852	0.00515835	0.0188949	2.75786	4.80703
ENSMUSG00000103321	4933403L11Rik	0	0	1	0	0	0	-7.07411	-7.08196	-5.48327	-6.83322	-6.99017	-6.74068	-6.70057	0.582763	0.7121	0.106247	0.587832
ENSMUSG00000079460	4933403O08Rik	6	3	4	4	20	7	-3.37367	-4.2746	-3.89831	-3.66329	-1.63262	-2.83379	-3.27938	0.0897736	0.169471	1.0393	2.11135
ENSMUSG00000097908	4933404O12Rik	261	203	218	298	415	374	1.95656	1.58693	1.70326	2.38837	2.70854	2.80814	2.19196	0.00531866	0.0193195	0.885699	4.77168
ENSMUSG00000097852	4933405D12Rik	10	1	11	2	8	3	-2.68179	-5.497	-2.54467	-4.51129	-2.90271	-3.93333	-3.67846	0.68684	0.778758	-0.382235	-0.428032
ENSMUSG00000086209	4933405E24Rik	0	0	0	0	1	0	-7.07411	-7.08196	-7.06823	-6.83322	-5.40521	-6.74068	-6.70057	0.0631016	0.129978	0.334113	2.39616
ENSMUSG00000013158	4933405L10Rik	2	9	12	8	22	14	-4.75218	-2.83403	-2.42438	-2.74576	-1.49832	-1.8827	-2.68956	0.154619	0.257098	1.3041	1.68276
ENSMUSG00000084234	4933405O20Rik	1	0	0	0	0	0	-5.48915	-7.08196	-7.06823	-6.83322	-6.99017	-6.74068	-6.70057	0.608151	0.7121	0.100378	0.54743
ENSMUSG00000097494	4933406C10Rik	20	15	8	16	24	8	-1.71656	-2.12776	-2.98077	-1.78882	-1.37546	-2.65322	-2.1071	0.589504	0.7121	0.355199	0.577002
ENSMUSG00000086025	4933406G16Rik	1	0	1	0	5	2	-5.48915	-7.08196	-5.48327	-6.83322	-3.53074	-4.41876	-5.47285	0.214491	0.335466	1.27024	1.42609
ENSMUSG00000087475	4933406I18Rik	2	2	3	3	10	6	-4.75218	-4.76003	-4.26088	-4.02586	-2.59785	-3.04024	-3.90618	0.00356738	0.0143613	1.5472	5.24783
ENSMUSG00000027229	4933406J08Rik	5	0	0	0	2	0	-3.61468	-7.08196	-7.06823	-6.83322	-4.66824	-6.74068	-6.00117	0.790489	0.852529	0.244521	0.28063
ENSMUSG00000086690	4933406J10Rik	1	0	2	0	0	0	-5.48915	-7.08196	-4.74631	-6.83322	-6.99017	-6.74068	-6.31358	0.00137	0.00717231	-1.36542	-6.53607
ENSMUSG00000085820	4933406K04Rik	1	0	0	0	0	0	-5.48915	-7.08196	-7.06823	-6.83322	-6.99017	-6.74068	-6.70057	0.608151	0.7121	0.100378	0.54743
ENSMUSG00000050526	4933406M09Rik	0	5	3	0	2	2	-7.07411	-3.62253	-4.26088	-6.83322	-4.66824	-4.41876	-5.14629	0.80622	0.864836	-0.320551	-0.258963
ENSMUSG00000069713	4933406P04Rik	37	30	34	58	53	25	-0.845292	-1.15122	-0.95971	0.0371467	-0.248702	-1.06826	-0.706006	0.0099961	0.031082	0.739694	4.08171
ENSMUSG00000084959	4933407I08Rik	0	0	2	0	0	0	-7.07411	-7.08196	-4.74631	-6.83322	-6.99017	-6.74068	-6.57774	0.583834	0.7121	0.106549	0.586106
ENSMUSG00000087396	4933407K13Rik	854	782	870	986	975	716	3.66483	3.52999	3.69747	4.11296	3.93983	3.74414	3.78153	0.0221066	0.0581813	0.312478	3.3051
ENSMUSG00000026224	4933407L21Rik	21	3	2	24	8	9	-1.64785	-4.2746	-4.74631	-1.21851	-2.90271	-2.49276	-2.88045	0.250966	0.380721	1.34056	1.30186
ENSMUSG00000049357	4933408B17Rik	64	46	92	77	84	58	-0.0628834	-0.5428	0.463147	0.442906	0.41071	0.129682	0.140127	0.0953051	0.178001	0.396052	2.06373
ENSMUSG00000097407	4933408J17Rik	18	10	9	5	6	5	-1.86466	-2.68964	-2.82031	-3.37379	-3.28973	-3.28125	-2.88656	0.00271162	0.0116684	-0.625229	-5.59463
ENSMUSG00000104366	4933409D19Rik	0	3	1	0	0	0	-7.07411	-4.2746	-5.48327	-6.83322	-6.99017	-6.74068	-6.23268	0.0015194	0.00767107	-1.37146	-6.38566
ENSMUSG00000099608	4933411E06Rik	0	1	0	0	0	1	-7.07411	-5.497	-7.06823	-6.83322	-6.99017	-5.15572	-6.43641	0.754291	0.82687	0.218708	0.331109
ENSMUSG00000062224	4933411G06Rik	0	1	0	0	0	0	-7.07411	-5.497	-7.06823	-6.83322	-6.99017	-6.74068	-6.70057	0.601601	0.7121	0.100307	0.557754
ENSMUSG00000029586	4933411G11Rik	0	2	1	0	0	0	-7.07411	-4.76003	-5.48327	-6.83322	-6.99017	-6.74068	-6.31358	0.00133142	0.00708517	-1.37145	-6.57809
ENSMUSG00000090369	4933411K16Rik	18	14	42	27	22	13	-1.86466	-2.22398	-0.658843	-1.05186	-1.49832	-1.9858	-1.54724	0.859354	0.90165	0.0940372	0.186763
ENSMUSG00000043623	4933412A08Rik	2	4	4	9	1	3	-4.75218	-3.91203	-3.89831	-2.58529	-5.40521	-3.93333	-4.08106	0.654554	0.7527	0.247087	0.476066
ENSMUSG00000071749	4933412E24Rik	0	0	1	0	0	1	-7.07411	-7.08196	-5.48327	-6.83322	-6.99017	-5.15572	-6.43641	0.755652	0.82687	0.218826	0.329193
ENSMUSG00000089952	4933413C19Rik	2	2	9	8	4	6	-4.75218	-4.76003	-2.82031	-2.74576	-3.82024	-3.04024	-3.65646	0.113027	0.204525	1.05756	1.92872
ENSMUSG00000079304	4933413G19Rik	52	17	8	14	18	35	-0.359865	-1.95268	-2.98077	-1.97524	-1.78072	-0.590936	-1.6067	0.702528	0.78885	0.306853	0.405106
ENSMUSG00000021874	4933413J09Rik	36	14	17	26	19	52	-0.884286	-2.22398	-1.93895	-1.1053	-1.70477	-0.0264377	-1.31395	0.359375	0.505532	0.709036	1.01115
ENSMUSG00000072983	4933414I15Rik	0	0	1	0	1	0	-7.07411	-7.08196	-5.48327	-6.83322	-5.40521	-6.74068	-6.43641	0.687704	0.778925	0.243956	0.426761
ENSMUSG00000045877	4933415A04Rik	130	181	139	132	167	164	0.953795	1.42187	1.05589	1.21663	1.39785	1.62126	1.27788	0.268742	0.401862	0.264585	1.24731
ENSMUSG00000073730	4933415F23Rik	3	1	5	2	1	2	-4.26676	-5.497	-3.6088	-4.51129	-5.40521	-4.41876	-4.61797	0.539742	0.695933	-0.361797	-0.6589
ENSMUSG00000074734	4933416C03Rik	0	0	0	0	0	1	-7.07411	-7.08196	-7.06823	-6.83322	-6.99017	-5.15572	-6.70057	0.151565	0.253136	0.241525	1.69838
ENSMUSG00000071763	4933416I08Rik	15	19	31	4	0	0	-2.11991	-1.79656	-1.09095	-3.66329	-6.99017	-6.74068	-3.7336	0.00251695	0.0110169	-4.40087	-5.69178
ENSMUSG00000097262	4933416M07Rik	23	45	22	13	20	10	-1.51952	-0.574165	-1.57638	-2.07833	-1.63262	-2.34837	-1.62156	0.0979894	0.182007	-0.753441	-2.04166
ENSMUSG00000021415	4933417A18Rik	3	2	3	2	0	0	-4.26676	-4.76003	-4.26088	-4.51129	-6.99017	-6.74068	-5.25497	0.00122301	0.00669323	-2.17322	-6.70434
ENSMUSG00000103006	4933417C20Rik	29	18	16	18	14	18	-1.19147	-1.87251	-2.02384	-1.62376	-2.13219	-1.53123	-1.72917	0.818482	0.873524	-0.0770136	-0.242175
ENSMUSG00000097637	4933417D19Rik	6	11	14	21	20	12	-3.37367	-2.5584	-2.21025	-1.40695	-1.63262	-2.09683	-2.21312	0.0587404	0.126419	1.0084	2.45501
ENSMUSG00000101848	4933417E11Rik	9	18	10	2	8	2	-2.82618	-1.87251	-2.67592	-4.51129	-2.90271	-4.41876	-3.20123	0.0392644	0.0915478	-1.47965	-2.79382
ENSMUSG00000101360	4933417O13Rik	12	10	7	4	2	2	-2.43025	-2.68964	-3.16134	-3.66329	-4.66824	-4.41876	-3.50525	0.0170784	0.0473148	-1.49164	-3.54775
ENSMUSG00000086443	4933421A08Rik	0	0	0	13	28	8	-7.07411	-7.08196	-7.06823	-2.07833	-1.15728	-2.65322	-4.51886	1.67844e-07	7.75698e-05	4.99691	43.2213
ENSMUSG00000085037	4933421O10Rik	261	226	249	283	392	151	1.95656	1.74141	1.89466	2.31399	2.62638	1.50249	2.00591	0.0199552	0.0535467	0.461929	3.40032
ENSMUSG00000085471	4933423P22Rik	2	4	0	0	2	6	-4.75218	-3.91203	-7.06823	-6.83322	-4.66824	-3.04024	-5.04569	0.828437	0.878132	0.393339	0.228604
ENSMUSG00000102416	4933424G06Rik	0	2	4	3	2	2	-7.07411	-4.76003	-3.89831	-4.02586	-4.66824	-4.41876	-4.80755	0.390997	0.54122	0.38806	0.940721
ENSMUSG00000085719	4933424L21Rik	0	4	0	0	10	0	-7.07411	-3.91203	-7.06823	-6.83322	-2.59785	-6.74068	-5.70436	0.698059	0.785269	0.637459	0.41161
ENSMUSG00000087289	4933424M12Rik	0	0	0	0	0	5	-7.07411	-7.08196	-7.06823	-6.83322	-6.99017	-3.28125	-6.38816	0.149924	0.253136	0.241485	1.7069
ENSMUSG00000021718	4933425L06Rik	0	0	0	0	6	0	-7.07411	-7.08196	-7.06823	-6.83322	-3.28973	-6.74068	-6.34799	0.0622208	0.129978	0.334146	2.40768
ENSMUSG00000086933	4933426K07Rik	4	3	8	0	0	0	-3.90419	-4.2746	-2.98077	-6.83322	-6.99017	-6.74068	-5.28727	2.12785e-05	0.000560216	-2.95036	-15.9279
ENSMUSG00000055403	4933427D06Rik	6	4	0	0	0	0	-3.37367	-3.91203	-7.06823	-6.83322	-6.99017	-6.74068	-5.81967	3.35615e-05	0.000720183	-2.94268	-14.4849
ENSMUSG00000020807	4933427D14Rik	1897	1796	1989	2318	2573	1636	4.81577	4.72901	4.88996	5.34576	5.33935	4.93571	5.00926	0.00386351	0.015223	0.459688	5.15011
ENSMUSG00000044276	4933427E11Rik	4	9	5	4	12	4	-3.90419	-2.83403	-3.6088	-3.66329	-2.34631	-3.57076	-3.32123	0.627477	0.72817	0.270118	0.517343
ENSMUSG00000033015	4933427E13Rik	0	1	0	0	0	0	-7.07411	-5.497	-7.06823	-6.83322	-6.99017	-6.74068	-6.70057	0.601601	0.7121	0.100307	0.557754
ENSMUSG00000030877	4933427G17Rik	16	11	2	11	17	6	-2.02972	-2.5584	-4.74631	-2.30966	-1.86089	-3.04024	-2.75753	0.468287	0.622945	0.55141	0.785946
ENSMUSG00000086697	4933427G23Rik	10	12	15	20	21	23	-2.68179	-2.4381	-2.11404	-1.47567	-1.5639	-1.18609	-1.90993	0.00859528	0.0276774	0.996996	4.24041
ENSMUSG00000073761	4933427I04Rik	4	0	2	4	0	0	-3.90419	-7.08196	-4.74631	-3.66329	-6.99017	-6.74068	-5.5211	0.707075	0.791671	-0.554996	-0.398508
ENSMUSG00000085928	4933427I22Rik	0	13	0	1	0	0	-7.07411	-2.32707	-7.06823	-5.24826	-6.99017	-6.74068	-5.90809	0.90927	0.93917	0.0935898	0.119989
ENSMUSG00000087267	4933427J07Rik	0	2	0	0	0	2	-7.07411	-4.76003	-7.06823	-6.83322	-6.99017	-4.41876	-6.19075	0.824274	0.87562	0.217168	0.234272
ENSMUSG00000047988	4933428G20Rik	11	9	9	18	5	24	-2.55055	-2.83403	-2.82031	-1.62376	-3.53074	-1.12597	-2.41423	0.00284605	0.0120859	1.09852	5.53221
ENSMUSG00000042525	4933428M09Rik	0	2	4	12	0	0	-7.07411	-4.76003	-3.89831	-2.18936	-6.99017	-6.74068	-5.27544	0.931461	0.951998	-0.147493	-0.090529
ENSMUSG00000097786	4933429H19Rik	0	3	4	4	0	4	-7.07411	-4.2746	-3.89831	-3.66329	-6.99017	-3.57076	-4.91187	0.809935	0.867736	0.32926	0.253867
ENSMUSG00000058046	4933430I17Rik	81	65	67	153	66	79	0.274617	-0.0485363	0.0085814	1.42888	0.065113	0.5722	0.383475	0.0591758	0.127162	0.483357	2.44892
ENSMUSG00000086892	4933430M04Rik	0	1	0	0	1	0	-7.07411	-5.497	-7.06823	-6.83322	-5.40521	-6.74068	-6.43641	0.694125	0.783273	0.237859	0.417354
ENSMUSG00000086968	4933431E20Rik	478	480	429	345	379	385	2.82826	2.82643	2.67828	2.59932	2.57779	2.8499	2.72667	0.143406	0.249185	-0.129602	-1.74171
ENSMUSG00000103715	4933431K14Rik	40	67	76	99	149	62	-0.734261	-0.00514366	0.189154	0.803407	1.23383	0.225101	0.285348	0.100346	0.185569	0.955679	2.02281
ENSMUSG00000086451	4933431K23Rik	7	21	23	35	37	39	-3.16722	-1.65569	-1.51365	-0.683471	-0.761351	-0.436902	-1.36971	0.00453116	0.0171237	1.16053	4.95879
ENSMUSG00000036770	4933433C11Rik	44	44	39	17	16	15	-0.598377	-0.606226	-0.764453	-1.70394	-1.94578	-1.78649	-1.23421	0.000156364	0.00168358	-1.15896	-10.4787
ENSMUSG00000097021	4933433G15Rik	25	13	20	37	12	10	-1.40169	-2.32707	-1.71068	-0.604399	-2.34631	-2.34837	-1.78975	0.833574	0.882144	-0.107505	-0.221621
ENSMUSG00000027942	4933434E20Rik	2991	2900	3098	2548	2823	2243	5.47254	5.42013	5.52912	5.48221	5.4731	5.39085	5.46133	0.649906	0.748359	-0.0238902	-0.483083
ENSMUSG00000020624	4933434M16Rik	2	6	6	1	0	2	-4.75218	-3.38152	-3.36779	-5.24826	-6.99017	-4.41876	-4.69311	0.083688	0.159902	-1.72396	-2.16748
ENSMUSG00000103844	4933436E23Rik	0	4	0	0	0	0	-7.07411	-3.91203	-7.06823	-6.83322	-6.99017	-6.74068	-6.43641	0.601444	0.7121	0.101102	0.558003
ENSMUSG00000104380	4933436F18Rik	1	0	0	0	0	0	-5.48915	-7.08196	-7.06823	-6.83322	-6.99017	-6.74068	-6.70057	0.608151	0.7121	0.100378	0.54743
ENSMUSG00000100580	4933436I20Rik	1	0	1	1	0	0	-5.48915	-7.08196	-5.48327	-5.24826	-6.99017	-6.74068	-6.17225	0.662329	0.758552	-0.308608	-0.464387
ENSMUSG00000093617	4933438K21Rik	0	1	0	0	0	6	-7.07411	-5.497	-7.06823	-6.83322	-6.99017	-3.04024	-6.08383	0.762012	0.831517	0.226998	0.320263
ENSMUSG00000072893	4933439C10Rik	726	596	739	463	455	271	3.43071	3.13842	3.46217	3.02321	2.84114	2.34413	3.03996	0.0305261	0.0751458	-0.599207	-3.01336
ENSMUSG00000085184	4933439K11Rik	99	99	77	67	24	24	0.562514	0.554665	0.20789	0.243598	-1.37546	-1.12597	-0.155461	0.00244945	0.0108128	-1.46241	-5.72755
ENSMUSG00000097082	4933440J02Rik	11	9	9	0	0	1	-2.55055	-2.83403	-2.82031	-6.83322	-6.99017	-5.15572	-4.53067	1.15699e-05	0.000406783	-3.99723	-18.0763
ENSMUSG00000045928	4933440M02Rik	4	2	8	8	4	6	-3.90419	-4.76003	-2.98077	-2.74576	-3.82024	-3.04024	-3.54187	0.323529	0.465438	0.67011	1.09755
ENSMUSG00000042087	4933440N22Rik	22	28	18	17	15	29	-1.58226	-1.24907	-1.85878	-1.70394	-2.03597	-0.85804	-1.54801	0.976636	0.983314	-0.0107734	-0.0308149
ENSMUSG00000034959	5031414D18Rik	12	33	4	10	14	5	-2.43025	-1.01587	-3.89831	-2.4409	-2.13219	-3.28125	-2.53313	0.797453	0.858281	-0.173667	-0.27102
ENSMUSG00000097282	5031415H12Rik	25	18	15	26	4	6	-1.40169	-1.87251	-2.11404	-1.1053	-3.82024	-3.04024	-2.22567	0.0502434	0.111323	-1.21933	-2.58478
ENSMUSG00000073147	5031425E22Rik	895	654	898	1396	1151	935	3.73244	3.27229	3.74314	4.61438	4.17913	4.12891	3.94505	0.0118197	0.0353841	0.724696	3.90995
ENSMUSG00000085129	5031425F14Rik	4	2	0	5	4	4	-3.90419	-4.76003	-7.06823	-3.37379	-3.82024	-3.57076	-4.41621	0.0149661	0.0425982	1.17039	3.6754
ENSMUSG00000044574	5031434C07Rik	0	0	4	0	0	8	-7.07411	-7.08196	-3.89831	-6.83322	-6.99017	-2.65322	-5.75516	0.866552	0.90698	0.226098	0.17708
ENSMUSG00000097885	5031434O11Rik	21	32	25	113	67	39	-1.64785	-1.05959	-1.39581	0.99333	0.0866461	-0.436902	-0.576695	0.00515452	0.0188854	1.46229	4.80789
ENSMUSG00000036046	5031439G07Rik	5869	6574	7628	6788	6163	4499	6.44491	6.60071	6.82895	6.89566	6.59936	6.39487	6.62741	0.974019	0.981764	0.00736346	0.0342689
ENSMUSG00000096932	5033403F01Rik	49	36	32	24	25	16	-0.444754	-0.892135	-1.04587	-1.21851	-1.31774	-1.69629	-1.10255	0.0564494	0.122423	-0.61127	-2.48787
ENSMUSG00000102185	5033404E19Rik	1	0	0	2	0	0	-5.48915	-7.08196	-7.06823	-4.51129	-6.99017	-6.74068	-6.31358	0.671055	0.765551	0.335548	0.451366
ENSMUSG00000097251	5033417F24Rik	29	26	31	45	20	30	-1.19147	-1.35404	-1.09095	-0.325423	-1.63262	-0.809946	-1.06741	0.0802361	0.154492	0.393446	2.20129
ENSMUSG00000081618	5033423K11Rik	2	2	6	2	0	0	-4.75218	-4.76003	-3.36779	-4.51129	-6.99017	-6.74068	-5.18703	0.0367674	0.0869542	-1.95372	-2.85049
ENSMUSG00000097097	5033426O07Rik	0	0	0	0	0	4	-7.07411	-7.08196	-7.06823	-6.83322	-6.99017	-3.57076	-6.43641	0.150321	0.253136	0.241489	1.70483
ENSMUSG00000097910	5033428I22Rik	1	17	2	71	187	153	-5.48915	-1.95268	-4.74631	0.326653	1.56058	1.52141	-1.46325	0.00452716	0.017115	5.20315	4.95984
ENSMUSG00000038152	5033430I15Rik	33	22	29	62	58	53	-1.00802	-1.59011	-1.18559	0.132566	-0.119805	0.000783796	-0.628362	0.000750326	0.00480564	1.25767	7.47096
ENSMUSG00000086646	5133400J02Rik	94	55	93	9	2	1	0.488132	-0.287543	0.47866	-2.58529	-4.66824	-5.15572	-1.955	0.00149463	0.00758041	-4.36187	-6.40935
ENSMUSG00000087455	5330411J11Rik	9	2	0	1	0	0	-2.82618	-4.76003	-7.06823	-5.24826	-6.99017	-6.74068	-5.60559	0.170824	0.278419	-1.56703	-1.60473
ENSMUSG00000086822	5330413P13Rik	16	6	5	0	10	0	-2.02972	-3.38152	-3.6088	-6.83322	-2.59785	-6.74068	-4.19863	0.0733294	0.143412	-2.65712	-2.27388
ENSMUSG00000054944	5330416C01Rik	0	0	0	2	6	26	-7.07411	-7.08196	-7.06823	-4.51129	-3.28973	-1.01276	-5.00635	1.06599e-06	0.000137102	3.78485	29.5671
ENSMUSG00000040412	5330417C22Rik	73	53	62	94	45	32	0.125562	-0.340492	-0.10245	0.729024	-0.482375	-0.718315	-0.131508	0.428372	0.581355	-0.244023	-0.863178
ENSMUSG00000049740	5330417H12Rik	0	4	0	0	0	0	-7.07411	-3.91203	-7.06823	-6.83322	-6.99017	-6.74068	-6.43641	0.601444	0.7121	0.101102	0.558003
ENSMUSG00000022639	5330426P16Rik	299	410	354	265	365	396	2.1523	2.59928	2.40141	2.21935	2.52356	2.89049	2.4644	0.561068	0.7121	0.154662	0.623232
ENSMUSG00000087620	5330434G04Rik	19	2	4	49	56	28	-1.78871	-4.76003	-3.89831	-0.203861	-0.16999	-0.907793	-1.95478	0.00294051	0.0123785	3.28365	5.49041
ENSMUSG00000052291	5330438D12Rik	199	152	156	187	170	105	1.56613	1.17071	1.22178	1.71753	1.42346	0.980416	1.34667	0.797185	0.858085	0.0606644	0.27139
ENSMUSG00000091393	5330438I03Rik	4	7	6	14	33	13	-3.90419	-3.17507	-3.36779	-1.97524	-0.92408	-1.9858	-2.55536	0.00836128	0.0271421	1.84154	4.26984
ENSMUSG00000097827	5330439K02Rik	8	5	4	7	10	2	-2.98665	-3.62253	-3.89831	-2.92633	-2.59785	-4.41876	-3.4084	0.593556	0.7121	0.296031	0.570529
ENSMUSG00000097699	5430400D12Rik	12	6	8	11	9	3	-2.43025	-3.38152	-2.98077	-2.30966	-2.74224	-3.93333	-2.96296	0.932897	0.952751	-0.0480992	-0.0886262
ENSMUSG00000085776	5430402O13Rik	4	17	9	4	12	5	-3.90419	-1.95268	-2.82031	-3.66329	-2.34631	-3.28125	-2.99467	0.800107	0.860213	-0.189109	-0.267366
ENSMUSG00000072763	5430403G16Rik	257	207	192	249	203	116	1.93432	1.61501	1.52048	2.12968	1.67872	1.1235	1.66695	0.990393	0.992097	-0.00304303	-0.0126688
ENSMUSG00000085741	5430405H02Rik	125	115	94	171	187	174	0.897433	0.76979	0.494008	1.58885	1.56058	1.7064	1.16951	0.000333984	0.0027472	0.866359	8.90901
ENSMUSG00000097772	5430416N02Rik	1344	1019	1067	1201	1638	1021	4.31874	3.91169	3.99179	4.3974	4.68799	4.25579	4.26057	0.11162	0.202566	0.381428	1.9386
ENSMUSG00000028475	5430416O09Rik	18	12	18	0	8	4	-1.86466	-2.4381	-1.85878	-6.83322	-2.90271	-3.57076	-3.2447	0.0154674	0.0437639	-1.57667	-3.64331
ENSMUSG00000006204	5430419D17Rik	0	2	0	2	8	5	-7.07411	-4.76003	-7.06823	-4.51129	-2.90271	-3.28125	-4.93294	0.016453	0.0459681	2.78258	3.58357
ENSMUSG00000102808	5430420F09Rik	2	0	2	2	6	5	-4.75218	-7.08196	-4.74631	-4.51129	-3.28973	-3.28125	-4.61045	0.0321242	0.0783224	1.49468	2.96832
ENSMUSG00000067613	5430421N21Rik	45	60	79	0	16	4	-0.566316	-0.163096	0.244649	-6.83322	-1.94578	-3.57076	-2.13909	0.00710157	0.0239671	-3.39692	-4.44667
ENSMUSG00000025058	5430427O19Rik	4	22	0	0	0	4	-3.90419	-1.59011	-7.06823	-6.83322	-6.99017	-3.57076	-4.99278	0.41522	0.567842	-1.61691	-0.889833
ENSMUSG00000052688	5430435G22Rik	18	23	12	29	42	11	-1.86466	-1.52737	-2.42438	-0.950575	-0.580779	-2.21712	-1.59415	0.16406	0.269621	0.789482	1.63636
ENSMUSG00000102404	5530400K19Rik	0	0	0	0	0	1	-7.07411	-7.08196	-7.06823	-6.83322	-6.99017	-5.15572	-6.70057	0.151565	0.253136	0.241525	1.69838
ENSMUSG00000020703	5530401A14Rik	4	0	1	3	1	24	-3.90419	-7.08196	-5.48327	-4.02586	-5.40521	-1.12597	-4.50441	0.299224	0.438601	1.95201	1.16096
ENSMUSG00000087174	5530601H04Rik	946	755	882	1128	1273	926	3.81235	3.47933	3.71722	4.30697	4.32441	4.11496	3.95921	0.00480897	0.0178988	0.583096	4.88871
ENSMUSG00000099170	5730403I07Rik	63	47	75	6	14	9	-0.085426	-0.512104	0.170171	-3.13278	-2.13219	-2.49276	-1.36418	0.00314059	0.013033	-2.43476	-5.40684
ENSMUSG00000087424	5730405O15Rik	19	21	21	22	24	12	-1.78871	-1.65569	-1.64197	-1.34136	-1.37546	-2.09683	-1.65	0.0561266	0.121834	0.270987	2.49261
ENSMUSG00000104343	5730408A14Rik	0	0	1	0	0	0	-7.07411	-7.08196	-5.48327	-6.83322	-6.99017	-6.74068	-6.70057	0.582763	0.7121	0.106247	0.587832
ENSMUSG00000073755	5730409E04Rik	239	291	267	206	268	230	1.82977	2.10539	1.99516	1.85678	2.07861	2.10794	1.99561	0.773956	0.840464	0.0378229	0.303572
ENSMUSG00000087553	5730412P04Rik	0	2	0	1	0	0	-7.07411	-4.76003	-7.06823	-5.24826	-6.99017	-6.74068	-6.31358	0.916681	0.94169	0.082392	0.110138
ENSMUSG00000081793	5730416F02Rik	0	0	2	3	0	2	-7.07411	-7.08196	-4.74631	-4.02586	-6.99017	-4.41876	-5.72286	0.325624	0.467937	1.14854	1.09228
ENSMUSG00000099364	5730419F03Rik	154	134	200	6	24	7	1.19735	0.989503	1.57922	-3.13278	-1.37546	-2.83379	-0.595992	0.00132373	0.0070736	-3.67578	-6.58663
ENSMUSG00000097766	5730420D15Rik	4	6	0	0	2	0	-3.90419	-3.38152	-7.06823	-6.83322	-4.66824	-6.74068	-5.43268	0.252511	0.382446	-1.45602	-1.29698
ENSMUSG00000097191	5730422E09Rik	7	1	6	7	7	3	-3.16722	-5.497	-3.36779	-2.92633	-3.08328	-3.93333	-3.66249	0.462179	0.617032	0.44901	0.797436
ENSMUSG00000091370	5730435O14Rik	0	0	3	0	8	2	-7.07411	-7.08196	-4.26088	-6.83322	-2.90271	-4.41876	-5.4286	0.392581	0.543012	1.42771	0.937318
ENSMUSG00000085121	5730437C11Rik	0	2	0	0	0	0	-7.07411	-4.76003	-7.06823	-6.83322	-6.99017	-6.74068	-6.57774	0.602655	0.7121	0.100596	0.556088
ENSMUSG00000057181	5730455P16Rik	1232	1131	1032	1745	2082	1598	4.19326	4.06206	3.94369	4.93621	5.03393	4.90182	4.51183	0.000119997	0.00143268	0.893287	11.0837
ENSMUSG00000086126	5730457N03Rik	840	1277	1001	49	344	77	3.64099	4.23715	3.89971	-0.203861	2.43819	0.535441	2.4246	0.00272474	0.0117084	-3.10993	-5.58837
ENSMUSG00000062046	5730460C07Rik	259	246	350	46	86	89	1.94548	1.86348	2.38504	-0.294059	0.444459	0.743133	1.18126	0.00402721	0.015691	-1.76868	-5.0998
ENSMUSG00000093459	5730480H06Rik	138	82	91	109	116	122	1.03963	0.284363	0.447466	0.941569	0.874017	1.19595	0.797167	0.0589451	0.126742	0.465881	2.45214
ENSMUSG00000103995	5730488B01Rik	0	1	0	0	4	2	-7.07411	-5.497	-7.06823	-6.83322	-3.82024	-4.41876	-5.78526	0.116327	0.209312	1.66599	1.90604
ENSMUSG00000073197	5730507C01Rik	202	128	171	170	172	89	1.58767	0.923665	1.35383	1.58041	1.44028	0.743133	1.2715	0.950149	0.96499	-0.0222224	-0.0657948
ENSMUSG00000050549	5730508B09Rik	191	225	286	251	149	386	1.50709	1.73502	2.09416	2.1412	1.23383	2.85364	1.92749	0.375032	0.523539	0.330135	0.975667
ENSMUSG00000032985	5730522E02Rik	27	33	39	76	57	45	-1.29275	-1.01587	-0.764453	0.42417	-0.144679	-0.232889	-0.504412	0.0129496	0.0380186	1.03959	3.81823
ENSMUSG00000041605	5730559C18Rik	2799	2674	2646	3568	2384	1519	5.37684	5.30309	5.30164	5.96788	5.2293	4.8287	5.33458	0.151898	0.253571	-0.0965148	-1.69666
ENSMUSG00000102297	5730585A16Rik	22	6	24	28	76	35	-1.58226	-3.38152	-1.45352	-1.00033	0.267218	-0.590936	-1.29022	0.0606859	0.129705	1.71756	2.42819
ENSMUSG00000056468	5730596B20Rik	148	169	193	308	510	294	1.14021	1.32318	1.52796	2.43591	3.0056	2.46144	1.98238	0.00140494	0.00727276	1.27928	6.49921
ENSMUSG00000054672	5830411N06Rik	0	0	3	0	0	0	-7.07411	-7.08196	-4.26088	-6.83322	-6.99017	-6.74068	-6.49684	0.583456	0.7121	0.106809	0.586715
ENSMUSG00000103910	5830415B17Rik	2	3	3	5	3	2	-4.75218	-4.2746	-4.26088	-3.37379	-4.18281	-4.41876	-4.2105	0.260449	0.391881	0.371668	1.27233
ENSMUSG00000028331	5830415F09Rik	677	571	656	415	505	361	3.32997	3.07665	3.29042	2.86549	2.9914	2.75717	3.05185	0.0317358	0.0775896	-0.356134	-2.97903
ENSMUSG00000097636	5830416P10Rik	17	41	31	35	18	11	-1.94483	-0.70692	-1.09095	-0.683471	-1.78072	-2.21712	-1.404	0.654869	0.752919	-0.310234	-0.475591
ENSMUSG00000078684	5830417I10Rik	7285	6914	7208	5733	6567	5103	6.7567	6.67345	6.74725	6.65198	6.69096	6.57659	6.68282	0.127177	0.225405	-0.0841204	-1.83591
ENSMUSG00000086236	5830418P13Rik	2	1	0	0	0	2	-4.75218	-5.497	-7.06823	-6.83322	-6.99017	-4.41876	-5.92659	0.781503	0.84633	-0.311139	-0.293077
ENSMUSG00000074733	5830428H23Rik	1140	882	1216	780	860	523	4.08134	3.70349	4.18029	3.77504	3.75886	3.29136	3.7984	0.117081	0.210315	-0.371154	-1.90095
ENSMUSG00000097471	5830432E09Rik	1	5	2	0	4	4	-5.48915	-3.62253	-4.74631	-6.83322	-3.82024	-3.57076	-4.68037	0.985901	0.989162	-0.0194675	-0.0185939
ENSMUSG00000084803	5830444B04Rik	43	38	26	4	16	4	-0.631167	-0.815173	-1.34031	-3.66329	-1.94578	-3.57076	-1.99441	0.0114736	0.034605	-2.10466	-3.94009
ENSMUSG00000052658	5830454E08Rik	23	17	24	24	22	12	-1.51952	-1.95268	-1.45352	-1.21851	-1.49832	-2.09683	-1.62323	0.879098	0.916757	0.0459118	0.160251
ENSMUSG00000091102	5830462I19Rik	33	21	18	52	9	24	-1.00802	-1.65569	-1.85878	-0.118973	-2.74224	-1.12597	-1.41828	0.516756	0.672764	0.352745	0.698413
ENSMUSG00000098322	5830468F06Rik	0	0	0	0	1	0	-7.07411	-7.08196	-7.06823	-6.83322	-5.40521	-6.74068	-6.70057	0.0631016	0.129978	0.334113	2.39616
ENSMUSG00000070690	5830473C10Rik	5	3	7	8	0	1	-3.61468	-4.2746	-3.16134	-2.74576	-6.99017	-5.15572	-4.32371	0.0913741	0.171952	-1.4782	-2.09726
ENSMUSG00000046463	5930403N24Rik	84	102	108	233	266	206	0.326769	0.597521	0.693317	2.03406	2.06782	1.94931	1.27813	1.77353e-05	0.000496522	1.45162	16.5427
ENSMUSG00000103477	5930409G06Rik	19	17	36	24	22	6	-1.78871	-1.95268	-0.87841	-1.21851	-1.49832	-3.04024	-1.72948	0.575572	0.7121	-0.356336	-0.599472
ENSMUSG00000072591	5930412G12Rik	95	168	143	72	276	258	0.503318	1.31465	1.09667	0.346691	2.12097	2.27334	1.27594	0.115757	0.20855	0.853616	1.90991
ENSMUSG00000048544	5930422O12Rik	6	0	2	14	10	8	-3.37367	-7.08196	-4.74631	-1.97524	-2.59785	-2.65322	-3.73804	0.00534118	0.0193802	2.33684	4.76682
ENSMUSG00000100301	6030407O03Rik	7	1	12	20	9	25	-3.16722	-5.497	-2.42438	-1.47567	-2.74224	-1.06826	-2.72913	0.13775	0.240792	1.90623	1.77325
ENSMUSG00000075408	6030408B16Rik	0	0	6	3	4	10	-7.07411	-7.08196	-3.36779	-4.02586	-3.82024	-2.34837	-4.61972	0.0116945	0.0351162	2.994	3.92073
ENSMUSG00000066607	6030419C18Rik	123	87	81	213	275	248	0.874257	0.369252	0.280494	1.90487	2.11574	2.21642	1.29351	0.000606486	0.00416528	1.57002	7.82772
ENSMUSG00000097760	6030442K20Rik	45	32	24	36	43	17	-0.566316	-1.05959	-1.45352	-0.643393	-0.547226	-1.6114	-0.980242	0.816752	0.872647	0.109137	0.244538
ENSMUSG00000097207	6030443J06Rik	590	571	607	372	403	351	3.13168	3.07665	3.17851	2.70788	2.66626	2.7167	2.91295	8.89337e-05	0.00121545	-0.435629	-11.8076
ENSMUSG00000066178	6030445D17Rik	2	16	6	0	14	2	-4.75218	-2.03757	-3.36779	-6.83322	-2.13219	-4.41876	-3.92362	0.522644	0.678959	-1.06579	-0.688179
ENSMUSG00000054069	6030452D12Rik	0	0	0	0	1	1	-7.07411	-7.08196	-7.06823	-6.83322	-5.40521	-5.15572	-6.43641	9.27167e-05	0.00123787	1.66954	11.7043
ENSMUSG00000022195	6030458C11Rik	5210	5179	5152	3281	3739	2976	6.2731	6.25664	6.26282	5.84692	5.87846	5.79872	6.05278	3.57958e-06	0.00023275	-0.416346	-23.0386
ENSMUSG00000103822	6030460B20Rik	5	1	5	1	11	2	-3.61468	-5.497	-3.6088	-5.24826	-2.46661	-4.41876	-4.14235	0.847524	0.893132	0.205568	0.202722
ENSMUSG00000025573	6030468B19Rik	3	1	8	55	64	538	-4.26676	-5.497	-2.98077	-0.0388022	0.0210578	3.33212	-1.57169	0.00729799	0.024476	4.71453	4.41679
ENSMUSG00000051361	6030498E09Rik	6	4	10	4	2	27	-3.37367	-3.91203	-2.67592	-3.66329	-4.66824	-0.959323	-3.20875	0.726564	0.808361	-0.265104	-0.370451
ENSMUSG00000097577	6230400D17Rik	130	122	132	127	156	128	0.953795	0.854679	0.981614	1.16114	1.29985	1.26494	1.086	0.00742111	0.0247791	0.313133	4.39854
ENSMUSG00000100214	6230415J03Rik	291	264	253	421	507	326	2.11324	1.96516	1.91761	2.88617	2.99709	2.61026	2.41492	0.000514502	0.00371084	0.864728	8.11355
ENSMUSG00000053963	6330403A02Rik	85	64	55	108	262	241	0.343742	-0.070732	-0.273818	0.928333	2.046	2.1752	0.858121	0.00182443	0.00867455	1.88773	6.12674
ENSMUSG00000018451	6330403K07Rik	511	519	386	1667	1554	1164	2.92448	2.93902	2.52609	4.87025	4.61207	4.44481	3.71945	0.000251112	0.00226325	1.84735	9.47175
ENSMUSG00000075585	6330403L08Rik	359	362	275	334	223	157	2.41574	2.41988	2.03767	2.55264	1.81396	1.55852	2.13307	0.15977	0.264013	-0.385556	-1.65711
ENSMUSG00000097912	6330403N20Rik	3	0	12	2	16	4	-4.26676	-7.08196	-2.42438	-4.51129	-1.94578	-3.57076	-3.96682	0.425717	0.578772	1.26383	0.868506
ENSMUSG00000070814	6330408A02Rik	744	697	657	693	910	811	3.46602	3.36409	3.29261	3.60453	3.84035	3.92376	3.58189	0.00741015	0.0247555	0.423759	4.40015
ENSMUSG00000009551	6330409D20Rik	0	0	2	8	4	21	-7.07411	-7.08196	-4.74631	-2.74576	-3.82024	-1.31442	-4.4638	0.0238674	0.0617286	3.63634	3.23469
ENSMUSG00000045917	6330416G13Rik	918	869	918	652	828	712	3.76903	3.68208	3.7749	3.51662	3.70419	3.73606	3.69715	0.276049	0.410657	-0.0718197	-1.22583
ENSMUSG00000085227	6330418K02Rik	42	56	30	29	27	44	-0.66472	-0.26178	-1.1375	-0.950575	-1.20881	-0.26495	-0.748055	0.776174	0.842404	-0.136724	-0.300484
ENSMUSG00000045327	6330549D23Rik	1362	1438	1339	1286	1512	1428	4.33793	4.40839	4.31924	4.49602	4.57255	4.7396	4.47896	0.00947946	0.0298431	0.222317	4.13706
ENSMUSG00000093424	6330562C20Rik	31	37	37	13	30	36	-1.09683	-0.853141	-0.839416	-2.07833	-1.05943	-0.550859	-1.07967	0.501032	0.657364	-0.134633	-0.726145
ENSMUSG00000053545	6430503K07Rik	8	7	11	2	17	5	-2.98665	-3.17507	-2.54467	-4.51129	-1.86089	-3.28125	-3.05997	0.425098	0.578113	-0.364347	-0.869754
ENSMUSG00000102555	6430511E19Rik	369	250	283	186	171	108	2.45532	1.88671	2.07897	1.70981	1.4319	1.02087	1.76393	0.0650662	0.133346	-0.746709	-2.37108
ENSMUSG00000073795	6430531B16Rik	73	20	31	28	5	4	0.125562	-1.72441	-1.09095	-1.00033	-3.53074	-3.57076	-1.7986	0.123303	0.219425	-1.80936	-1.86021
ENSMUSG00000031824	6430548M08Rik	125	189	126	163	275	239	0.897433	1.48409	0.914759	1.51993	2.11574	2.1632	1.51586	0.0151899	0.0431128	0.848263	3.66092
ENSMUSG00000074646	6430550D23Rik	116	58	105	78	37	85	0.790075	-0.211595	0.652865	0.461403	-0.761351	0.677169	0.268095	0.573265	0.7121	-0.311558	-0.603225
ENSMUSG00000097828	6430562O15Rik	130	97	105	142	103	133	0.953795	0.525371	0.652865	1.3216	0.703318	1.32001	0.912827	0.169562	0.276802	0.392126	1.61054
ENSMUSG00000037977	6430571L13Rik	13	9	21	67	46	22	-2.31922	-2.83403	-1.64197	0.243598	-0.451011	-1.24883	-1.37524	0.0272396	0.0686763	1.79112	3.11494
ENSMUSG00000039620	6430573F11Rik	651	594	520	920	753	533	3.27351	3.13357	2.95552	4.01306	3.56729	3.31866	3.37694	0.0420628	0.0967365	0.475351	2.73489
ENSMUSG00000102545	6430573P05Rik	24	21	17	8	34	8	-1.4594	-1.65569	-1.93895	-2.74576	-0.881645	-2.65322	-1.88911	0.0674583	0.13645	-0.731232	-2.34162
ENSMUSG00000097583	6430590A07Rik	25	22	37	31	12	25	-1.40169	-1.59011	-0.839416	-0.855938	-2.34631	-1.06826	-1.35029	0.816356	0.872344	-0.107756	-0.245079
ENSMUSG00000034185	6430628N08Rik	4	4	0	0	0	2	-3.90419	-3.91203	-7.06823	-6.83322	-6.99017	-4.41876	-5.5211	0.253473	0.383535	-1.29983	-1.29395
ENSMUSG00000085427	6430710C18Rik	2	12	14	7	0	1	-4.75218	-2.4381	-2.21025	-2.92633	-6.99017	-5.15572	-4.07879	0.26354	0.39554	-1.89719	-1.26292
ENSMUSG00000091947	6530401F13Rik	1	0	0	10	4	0	-5.48915	-7.08196	-7.06823	-2.4409	-3.82024	-6.74068	-5.44019	0.0313501	0.0767777	2.66671	2.98981
ENSMUSG00000079499	6530402F18Rik	87	110	75	115	423	303	0.3771	0.705943	0.170171	1.01853	2.73605	2.50487	1.25211	0.000789481	0.00498655	2.01653	7.3878
ENSMUSG00000043340	6530409C15Rik	36	38	64	37	93	55	-0.884286	-0.815173	-0.0570069	-0.604399	0.556725	0.0537327	-0.291735	0.230678	0.3558	0.600382	1.36868
ENSMUSG00000097049	6530411M01Rik	2	4	0	0	3	4	-4.75218	-3.91203	-7.06823	-6.83322	-4.18281	-3.57076	-5.05321	0.801623	0.861258	0.381343	0.265279
ENSMUSG00000097375	6720427I07Rik	284	266	282	556	651	224	2.07817	1.97603	2.07387	3.28702	3.35745	2.06989	2.47374	8.43276e-06	0.000379009	1.23929	19.3002
ENSMUSG00000103432	6720464F23Rik	0	0	3	2	0	8	-7.07411	-7.08196	-4.26088	-4.51129	-6.99017	-2.65322	-5.4286	0.398943	0.550292	1.40706	0.923758
ENSMUSG00000097934	6720483E21Rik	10	11	16	18	16	14	-2.68179	-2.5584	-2.02384	-1.62376	-1.94578	-1.8827	-2.11938	0.0277053	0.0696167	0.626825	3.09973
ENSMUSG00000072066	6720489N17Rik	95	116	79	103	109	81	0.503318	0.782227	0.244649	0.860269	0.784618	0.608045	0.630521	0.145671	0.252319	0.249516	1.72944
ENSMUSG00000103706	6820402A03Rik	8	24	24	26	31	18	-2.98665	-1.46725	-1.45352	-1.1053	-1.01289	-1.53123	-1.59281	0.132086	0.232632	0.480649	1.80617
ENSMUSG00000032680	6820408C15Rik	142	120	39	47	29	43	1.08071	0.83093	-0.764453	-0.263362	-1.10753	-0.29774	-0.0869074	0.0431572	0.098669	-1.19509	-2.71302
ENSMUSG00000071796	6820431F20Rik	1701	1556	2130	2548	2725	2230	4.65848	4.52213	4.98874	5.48221	5.42214	5.38247	5.07603	8.79711e-05	0.00120813	0.771182	11.8347
ENSMUSG00000084942	7330404K18Rik	4	2	0	0	0	0	-3.90419	-4.76003	-7.06823	-6.83322	-6.99017	-6.74068	-6.04942	0.000203906	0.00196812	-2.09467	-9.90289
ENSMUSG00000074123	7420426K07Rik	0	1	0	2	0	0	-7.07411	-5.497	-7.06823	-4.51129	-6.99017	-6.74068	-6.31358	0.675001	0.76871	0.327744	0.445506
ENSMUSG00000091060	7420461P10Rik	0	0	2	2	1	2	-7.07411	-7.08196	-4.74631	-4.51129	-5.40521	-4.41876	-5.5396	0.00804241	0.0263778	1.92074	4.31152
ENSMUSG00000096607	7530416G11Rik	0	0	0	0	0	2	-7.07411	-7.08196	-7.06823	-6.83322	-6.99017	-4.41876	-6.57774	0.151229	0.253136	0.241503	1.70011
ENSMUSG00000103441	7530428D23Rik	0	0	0	0	4	0	-7.07411	-7.08196	-7.06823	-6.83322	-3.82024	-6.74068	-6.43641	0.0626023	0.129978	0.334136	2.40267
ENSMUSG00000027444	8030411F24Rik	8	4	8	0	0	6	-2.98665	-3.91203	-2.98077	-6.83322	-6.99017	-3.04024	-4.45718	0.00147496	0.00751491	-3.19022	-6.4285
ENSMUSG00000052295	8030423F21Rik	0	1	0	3	8	2	-7.07411	-5.497	-7.06823	-4.02586	-2.90271	-4.41876	-5.16444	0.00846695	0.027385	2.77087	4.25643
ENSMUSG00000102674	8030442B05Rik	4	0	0	4	1	0	-3.90419	-7.08196	-7.06823	-3.66329	-5.40521	-6.74068	-5.64393	0.61349	0.716004	0.750424	0.539063
ENSMUSG00000086483	8030443G20Rik	0	2	0	0	0	0	-7.07411	-4.76003	-7.06823	-6.83322	-6.99017	-6.74068	-6.57774	0.602655	0.7121	0.100596	0.556088
ENSMUSG00000103563	8030445P17Rik	2	10	4	2	2	7	-4.75218	-2.68964	-3.89831	-4.51129	-4.66824	-2.83379	-3.89224	0.807582	0.86594	-0.231875	-0.257094
ENSMUSG00000073821	8030451A03Rik	0	4	3	20	5	21	-7.07411	-3.91203	-4.26088	-1.47567	-3.53074	-1.31442	-3.59464	0.0447024	0.101503	2.9369	2.68316
ENSMUSG00000085058	8030453O22Rik	3	1	0	3	0	0	-4.26676	-5.497	-7.06823	-4.02586	-6.99017	-6.74068	-5.76478	0.825108	0.875746	-0.309666	-0.233136
ENSMUSG00000047466	8030462N17Rik	1826	1778	1982	1654	1951	1437	4.76076	4.71449	4.88487	4.85896	4.9402	4.74866	4.81799	0.497391	0.653386	0.0660808	0.732653
ENSMUSG00000046774	8030474K03Rik	153	149	118	28	10	21	1.18798	1.14204	0.820509	-1.00033	-2.59785	-1.31442	-0.293677	0.000565813	0.00396663	-2.56256	-7.94725
ENSMUSG00000048489	8430408G22Rik	121	115	163	191	134	94	0.850702	0.76979	1.28491	1.74798	1.08129	0.821559	1.09271	0.433317	0.586555	0.242926	0.853321
ENSMUSG00000085743	8430419K02Rik	4	4	0	58	48	39	-3.90419	-3.91203	-7.06823	0.0371467	-0.390257	-0.436902	-2.61241	8.72103e-05	0.00120813	3.97095	11.8564
ENSMUSG00000030207	8430419L09Rik	1210	1176	1335	1107	1348	1465	4.16728	4.11833	4.31493	4.27987	4.40697	4.77649	4.34398	0.0895024	0.169098	0.237369	2.11377
ENSMUSG00000079069	8430423G03Rik	0	0	3	0	4	0	-7.07411	-7.08196	-4.26088	-6.83322	-3.82024	-6.74068	-5.96852	0.764505	0.833693	0.346464	0.316771
ENSMUSG00000034587	8430429K09Rik	388	423	346	540	440	350	2.52766	2.64426	2.36848	3.24493	2.79283	2.71259	2.71512	0.0613578	0.129978	0.371452	2.41914
ENSMUSG00000041878	8430432A02Rik	10	8	12	22	19	4	-2.68179	-2.9945	-2.42438	-1.34136	-1.70477	-3.57076	-2.45293	0.0422914	0.0971398	0.914025	2.73027
ENSMUSG00000086070	8430436N08Rik	0	0	0	2	1	4	-7.07411	-7.08196	-7.06823	-4.51129	-5.40521	-3.57076	-5.78526	1.11125e-05	0.00039883	2.56334	18.2281
ENSMUSG00000097343	9030407P20Rik	120	89	65	134	122	70	0.838779	0.401857	-0.0348112	1.23824	0.946468	0.398868	0.631567	0.339727	0.483875	0.466913	1.05755
ENSMUSG00000045008	9030612E09Rik	7	6	5	12	14	17	-3.16722	-3.38152	-3.6088	-2.18936	-2.13219	-1.6114	-2.68175	0.00209958	0.00963363	1.39462	5.93374
ENSMUSG00000097691	9030616G12Rik	0	1	0	0	0	0	-7.07411	-5.497	-7.06823	-6.83322	-6.99017	-6.74068	-6.70057	0.601601	0.7121	0.100307	0.557754
ENSMUSG00000021185	9030617O03Rik	87	54	67	28	53	33	0.3771	-0.313775	0.0085814	-1.00033	-0.248702	-0.674594	-0.30862	0.151429	0.253136	-0.655549	-1.69908
ENSMUSG00000053168	9030619P08Rik	10	0	0	0	0	0	-2.68179	-7.08196	-7.06823	-6.83322	-6.99017	-6.74068	-6.23268	0.604265	0.7121	0.102151	0.553547
ENSMUSG00000086141	9030622O22Rik	799	628	730	1197	504	317	3.56884	3.21381	3.44451	4.39259	2.98854	2.56993	3.36304	0.123841	0.220234	-0.412502	-1.85679
ENSMUSG00000073158	9030624G23Rik	96	84	94	73	113	53	0.518346	0.31892	0.494008	0.366454	0.836379	0.000783796	0.422482	0.64957	0.748	-0.0655585	-0.483592
ENSMUSG00000030982	9030624J02Rik	4835	4770	5626	3180	3225	2669	6.16534	6.13797	6.38979	5.80182	5.66514	5.64167	5.96695	0.00145765	0.00745834	-0.513647	-6.44561
ENSMUSG00000054951	9130008F23Rik	163	130	172	161	92	113	1.27904	0.945947	1.36222	1.50217	0.541212	1.08587	1.11941	0.602708	0.7121	-0.135998	-0.556005
ENSMUSG00000039901	9130011E15Rik	1733	1875	2151	1160	1257	1146	4.68536	4.7911	5.00289	4.34731	4.30617	4.42234	4.59253	0.00122342	0.0066942	-0.434505	-6.70384
ENSMUSG00000055134	9130017K11Rik	71	99	68	56	23	10	0.0857606	0.554665	0.0297979	-0.0130391	-1.43558	-2.34837	-0.521127	0.0087786	0.028136	-1.6464	-4.218
ENSMUSG00000030823	9130019O22Rik	314	235	218	213	283	168	2.22281	1.79762	1.70326	1.90487	2.15704	1.65592	1.90692	0.977756	0.983881	0.00733295	0.0293374
ENSMUSG00000073067	9130019P16Rik	5	14	4	5	2	8	-3.61468	-2.22398	-3.89831	-3.37379	-4.66824	-2.65322	-3.40537	0.717466	0.800918	-0.330308	-0.383504
ENSMUSG00000086568	9130020K20Rik	51	10	26	79	28	20	-0.38761	-2.68964	-1.34031	0.479665	-1.15728	-1.38313	-1.07972	0.451332	0.605106	0.785161	0.81812
ENSMUSG00000062944	9130023H24Rik	198	261	197	265	368	181	1.55888	1.94871	1.55747	2.21935	2.53535	1.76314	1.93049	0.0599725	0.128552	0.519526	2.43791
ENSMUSG00000087022	9130024F11Rik	62	47	72	53	59	48	-0.108326	-0.512104	0.111675	-0.091751	-0.0953517	-0.14077	-0.139438	0.998999	0.999165	-9.32295903773306e-05	-0.00132004
ENSMUSG00000102996	9130025I19Rik	0	0	0	1	2	2	-7.07411	-7.08196	-7.06823	-5.24826	-4.66824	-4.41876	-5.92659	1.42071e-05	0.000447361	2.40648	17.3226
ENSMUSG00000086474	9130204K15Rik	7	0	0	0	0	12	-3.16722	-7.08196	-7.06823	-6.83322	-6.99017	-2.09683	-5.5396	0.891819	0.926229	0.220443	0.143242
ENSMUSG00000086513	9130208D14Rik	26	30	2	2	6	12	-1.34619	-1.15122	-4.74631	-4.51129	-3.28973	-2.09683	-2.85693	0.423673	0.576619	-1.06999	-0.872628
ENSMUSG00000097386	9130213A22Rik	31	29	22	1	4	11	-1.09683	-1.19932	-1.57638	-5.24826	-3.82024	-2.21712	-2.52636	0.00176531	0.00847828	-2.53318	-6.17272
ENSMUSG00000090330	9130221H12Rik	190	208	199	179	176	143	1.49954	1.62194	1.57201	1.65462	1.47335	1.42422	1.54095	0.545703	0.701122	-0.0503597	-0.648837
ENSMUSG00000099950	9130227L01Rik	2	0	0	0	2	1	-4.75218	-7.08196	-7.06823	-6.83322	-4.66824	-5.15572	-5.92659	0.452214	0.606046	0.75017	0.816424
ENSMUSG00000054598	9130230L23Rik	52	47	68	77	36	15	-0.359865	-0.512104	0.0297979	0.442906	-0.800345	-1.78649	-0.497683	0.216302	0.337753	-0.507796	-1.41946
ENSMUSG00000092626	9130230N09Rik	13	11	28	8	2	3	-2.31922	-2.5584	-1.23534	-2.74576	-4.66824	-3.93333	-2.91005	0.0738047	0.144173	-1.74806	-2.26865
ENSMUSG00000101892	9130401M01Rik	1129	1257	1108	707	880	726	4.06736	4.21438	4.04616	3.63337	3.79201	3.76414	3.91957	0.00362578	0.0145244	-0.378554	-5.22782
ENSMUSG00000038768	9130409I23Rik	0	0	0	2	2	0	-7.07411	-7.08196	-7.06823	-4.51129	-4.66824	-6.74068	-6.19075	1.47395e-05	0.000450891	2.40656	17.1908
ENSMUSG00000085683	9130409J20Rik	2	4	0	2	0	0	-4.75218	-3.91203	-7.06823	-4.51129	-6.99017	-6.74068	-5.66243	0.528362	0.684786	-0.838024	-0.678318
ENSMUSG00000085323	9130410C08Rik	11	33	13	76	99	47	-2.55055	-1.01587	-2.31335	0.42417	0.646455	-0.170828	-0.829995	0.00757579	0.0251856	2.2728	4.3761
ENSMUSG00000072982	9230009I02Rik	0	0	1	0	0	0	-7.07411	-7.08196	-5.48327	-6.83322	-6.99017	-6.74068	-6.70057	0.582763	0.7121	0.106247	0.587832
ENSMUSG00000071434	9230019H11Rik	1	0	1	1	0	0	-5.48915	-7.08196	-5.48327	-5.24826	-6.99017	-6.74068	-6.17225	0.662329	0.758552	-0.308608	-0.464387
ENSMUSG00000072753	9230020A06Rik	0	2	0	0	0	0	-7.07411	-4.76003	-7.06823	-6.83322	-6.99017	-6.74068	-6.57774	0.602655	0.7121	0.100596	0.556088
ENSMUSG00000079602	9230102O04Rik	13	9	14	19	5	3	-2.31922	-2.83403	-2.21025	-1.54782	-3.53074	-3.93333	-2.72923	0.075253	0.146621	-0.911361	-2.25295
ENSMUSG00000027446	9230104L09Rik	0	0	1	0	0	1	-7.07411	-7.08196	-5.48327	-6.83322	-6.99017	-5.15572	-6.43641	0.755652	0.82687	0.218826	0.329193
ENSMUSG00000097100	9230104M06Rik	2	0	0	8	7	2	-4.75218	-7.08196	-7.06823	-2.74576	-3.08328	-4.41876	-4.85836	0.0139061	0.0402019	2.93009	3.74752
ENSMUSG00000090191	9230105E05Rik	18	23	24	17	4	22	-1.86466	-1.52737	-1.45352	-1.70394	-3.82024	-1.24883	-1.93643	0.688839	0.779683	-0.120395	-0.425096
ENSMUSG00000042940	9230106D20Rik	0	0	0	1	0	0	-7.07411	-7.08196	-7.06823	-5.24826	-6.99017	-6.74068	-6.70057	0.06902	0.13645	0.334063	2.323
ENSMUSG00000051237	9230109A22Rik	1	2	2	1	0	0	-5.48915	-4.76003	-4.74631	-5.24826	-6.99017	-6.74068	-5.66243	0.02098	0.0558031	-1.48344	-3.35357
ENSMUSG00000053070	9230110C19Rik	591	570	391	486	514	387	3.13412	3.07412	2.54463	3.09308	3.01686	2.85737	2.95336	0.992922	0.994296	-0.00124233	-0.00933317
ENSMUSG00000087624	9230111E07Rik	37	47	41	72	29	37	-0.845292	-0.512104	-0.693195	0.346691	-1.10753	-0.511864	-0.553882	0.491074	0.64666	0.159799	0.744026
ENSMUSG00000021797	9230112D13Rik	0	0	0	0	1	0	-7.07411	-7.08196	-7.06823	-6.83322	-5.40521	-6.74068	-6.70057	0.0631016	0.129978	0.334113	2.39616
ENSMUSG00000070461	9230112E08Rik	155	139	143	191	159	155	1.20666	1.04216	1.09667	1.74798	1.32724	1.54009	1.3268	0.00900827	0.0286753	0.419177	4.19067
ENSMUSG00000097145	9230114K14Rik	126	94	116	45	117	95	0.908883	0.480283	0.795952	-0.325423	0.886347	0.836746	0.597131	0.7374	0.817731	-0.0907122	-0.354999
ENSMUSG00000097403	9230116N13Rik	48	24	33	52	28	62	-0.474198	-1.46725	-1.00215	-0.118973	-1.15728	0.225101	-0.665791	0.302037	0.441797	0.605473	1.1534
ENSMUSG00000089874	9230117E06Rik	6	3	5	10	2	1	-3.37367	-4.2746	-3.6088	-2.4409	-4.66824	-5.15572	-3.92032	0.253765	0.383861	-0.695242	-1.29304
ENSMUSG00000091050	9330020H09Rik	62	41	61	65	59	46	-0.108326	-0.70692	-0.12572	0.200205	-0.0953517	-0.201524	-0.17294	0.250421	0.379959	0.262352	1.30359
ENSMUSG00000097842	9330104G04Rik	102	93	94	154	148	115	0.605369	0.464935	0.494008	1.43824	1.22415	1.11107	0.889629	0.000461786	0.00343623	0.711212	8.30637
ENSMUSG00000097098	9330111N05Rik	2	0	1	1	4	6	-4.75218	-7.08196	-5.48327	-5.24826	-3.82024	-3.04024	-4.90436	0.179477	0.289718	1.73457	1.56603
ENSMUSG00000103502	9330121J05Rik	0	4	0	4	0	0	-7.07411	-3.91203	-7.06823	-3.66329	-6.99017	-6.74068	-5.90809	0.866966	0.90735	0.218299	0.176524
ENSMUSG00000043498	9330132A10Rik	2	10	2	14	40	14	-4.75218	-2.68964	-4.74631	-1.97524	-0.650319	-1.8827	-2.78273	0.0121054	0.0360689	2.58226	3.88583
ENSMUSG00000103515	9330133O14Rik	165	131	165	390	320	239	1.29658	0.95696	1.30245	2.77596	2.33401	2.1632	1.80486	0.00116532	0.00646468	1.20423	6.77706
ENSMUSG00000097781	9330136K24Rik	65	54	39	51	47	25	-0.0406877	-0.313775	-0.764453	-0.146718	-0.420314	-1.06826	-0.459034	0.698569	0.78575	-0.163114	-0.410867
ENSMUSG00000097061	9330151L19Rik	308	178	264	278	334	240	2.19502	1.39782	1.97889	2.28832	2.39569	2.16921	2.07082	0.0702983	0.138513	0.320423	2.30809
ENSMUSG00000056031	9330154J02Rik	12	21	23	13	26	11	-2.43025	-1.65569	-1.51365	-2.07833	-1.26225	-2.21712	-1.85955	0.9425	0.959265	0.0306165	0.0759111
ENSMUSG00000047807	9330154K18Rik	0	0	0	0	0	4	-7.07411	-7.08196	-7.06823	-6.83322	-6.99017	-3.57076	-6.43641	0.150321	0.253136	0.241489	1.70483
ENSMUSG00000073154	9330158H04Rik	11	10	4	0	3	2	-2.55055	-2.68964	-3.89831	-6.83322	-4.18281	-4.41876	-4.09555	0.0462383	0.104231	-1.94948	-2.6546
ENSMUSG00000004360	9330159F19Rik	46	31	37	68	148	142	-0.534952	-1.10468	-0.839416	0.264814	1.22415	1.41413	0.0706753	0.00113613	0.00636267	1.94045	6.81551
ENSMUSG00000097177	9330159M07Rik	83	86	89	125	134	77	0.309594	0.352669	0.415582	1.13833	1.08129	0.535441	0.638817	0.000265653	0.00235404	0.702967	9.35819
ENSMUSG00000097198	9330159N05Rik	64	60	59	19	6	15	-0.0628834	-0.163096	-0.173416	-1.54782	-3.28973	-1.78649	-1.17057	5.17744e-05	0.000896428	-1.65899	-13.2294
ENSMUSG00000072809	9330160F10Rik	18	21	22	2	27	18	-1.86466	-1.65569	-1.57638	-4.51129	-1.20881	-1.53123	-2.05801	0.467767	0.622474	0.165926	0.78692
ENSMUSG00000055271	9330161L09Rik	18	15	15	30	6	24	-1.86466	-2.12776	-2.11404	-0.902481	-3.28973	-1.12597	-1.90411	0.00435118	0.0166403	0.886109	5.00694
ENSMUSG00000086448	9330162012Rik	25	26	23	32	14	9	-1.40169	-1.35404	-1.51365	-0.81085	-2.13219	-2.49276	-1.61753	0.00398135	0.0155688	-0.706168	-5.11365
ENSMUSG00000103577	9330162B11Rik	2	8	0	0	2	3	-4.75218	-2.9945	-7.06823	-6.83322	-4.66824	-3.93333	-5.04162	0.900363	0.932716	-0.207933	-0.131847
ENSMUSG00000039133	9330171B17Rik	14	21	2	18	10	18	-2.21613	-1.65569	-4.74631	-1.62376	-2.59785	-1.53123	-2.39516	0.40201	0.553632	0.614256	0.917282
ENSMUSG00000097194	9330175E14Rik	2	0	0	0	4	0	-4.75218	-7.08196	-7.06823	-6.83322	-3.82024	-6.74068	-6.04942	0.662622	0.758552	0.508102	0.463948
ENSMUSG00000101799	9330175M20Rik	3	1	0	2	2	1	-4.26676	-5.497	-7.06823	-4.51129	-4.66824	-5.15572	-5.19454	0.1465	0.253136	0.719836	1.72499
ENSMUSG00000097166	9330179D12Rik	10	10	18	44	25	20	-2.68179	-2.68964	-1.85878	-0.357485	-1.31774	-1.38313	-1.71476	0.0102983	0.0318108	1.30501	4.05086
ENSMUSG00000056004	9330182L06Rik	115	136	119	147	265	247	0.777638	1.0108	0.832633	1.37135	2.0624	2.2106	1.37757	0.000338694	0.00277521	1.16178	8.88218
ENSMUSG00000094112	9330182O14Rik	0	0	3	0	0	0	-7.07411	-7.08196	-4.26088	-6.83322	-6.99017	-6.74068	-6.49684	0.583456	0.7121	0.106809	0.586715
ENSMUSG00000097648	9330185C12Rik	2	0	0	0	0	1	-4.75218	-7.08196	-7.06823	-6.83322	-6.99017	-5.15572	-6.31358	0.916734	0.94169	0.0827091	0.110068
ENSMUSG00000086405	9330198N18Rik	2	2	4	2	0	1	-4.75218	-4.76003	-3.89831	-4.51129	-6.99017	-5.15572	-5.01128	0.177191	0.286728	-0.814907	-1.57607
ENSMUSG00000062704	9430002A10Rik	42	20	29	14	29	34	-0.66472	-1.72441	-1.18559	-1.97524	-1.10753	-0.632159	-1.21494	0.93615	0.955133	-0.0506096	-0.0843167
ENSMUSG00000059939	9430015G10Rik	4608	4364	4513	5081	4728	4030	6.09597	6.00964	6.0718	6.47782	6.217	6.23606	6.18471	0.0102175	0.0316134	0.209409	4.059
ENSMUSG00000025971	9430016H08Rik	1423	1399	1601	1280	1302	1064	4.40112	4.36874	4.57697	4.48927	4.3569	4.31528	4.41805	0.501173	0.657463	-0.0613471	-0.725893
ENSMUSG00000033960	9430020K01Rik	2245	2111	2173	1596	2735	2063	5.05871	4.96209	5.01757	4.80748	5.42742	5.27019	5.09058	0.0100487	0.031188	0.260747	4.07626
ENSMUSG00000054457	9430021M05Rik	10	16	7	28	3	7	-2.68179	-2.03757	-3.16134	-1.00033	-4.18281	-2.83379	-2.64961	0.731526	0.812296	-0.243024	-0.363363
ENSMUSG00000085463	9430024E24Rik	5	0	10	8	46	58	-3.61468	-7.08196	-2.67592	-2.74576	-0.451011	0.129682	-2.73994	0.09187	0.172669	3.43468	2.09295
ENSMUSG00000055216	9430025C20Rik	2	4	5	0	6	6	-4.75218	-3.91203	-3.6088	-6.83322	-3.28973	-3.04024	-4.23937	0.638549	0.73811	0.34166	0.500347
ENSMUSG00000102964	9430034N14Rik	30	32	30	39	78	48	-1.14337	-1.05959	-1.1375	-0.529437	0.304451	-0.14077	-0.617703	0.000110624	0.00137093	0.975196	11.276
ENSMUSG00000097073	9430037G07Rik	69	51	49	50	36	27	0.0448304	-0.395459	-0.438878	-0.175007	-0.800345	-0.959323	-0.45403	0.213478	0.33423	-0.381288	-1.42981
ENSMUSG00000102246	9430037O13Rik	12	19	22	39	46	51	-2.43025	-1.79656	-1.57638	-0.529437	-0.451011	-0.0541827	-1.13964	0.00320332	0.013229	1.58352	5.38193
ENSMUSG00000040139	9430038I01Rik	435	483	423	373	540	391	2.69242	2.83541	2.65798	2.71175	3.08798	2.87219	2.80962	0.187447	0.300107	0.156991	1.53198
ENSMUSG00000086155	9430041J12Rik	12	10	11	4	11	2	-2.43025	-2.68964	-2.54467	-3.66329	-2.46661	-4.41876	-3.03554	0.00410725	0.0159376	-1.10395	-5.07606
ENSMUSG00000102344	9430053O09Rik	0	0	0	8	32	15	-7.07411	-7.08196	-7.06823	-2.74576	-0.967802	-1.78649	-4.45406	1.25523e-07	6.75709e-05	5.28859	45.8756
ENSMUSG00000100632	9430060I03Rik	13	12	6	8	6	3	-2.31922	-2.4381	-3.36779	-2.74576	-3.28973	-3.93333	-3.01566	0.301213	0.440872	-0.612833	-1.15561
ENSMUSG00000104263	9430062P05Rik	16	10	22	39	33	27	-2.02972	-2.68964	-1.57638	-0.529437	-0.92408	-0.959323	-1.45143	0.00623084	0.0217644	1.26206	4.59178
ENSMUSG00000097360	9430065F17Rik	18	22	38	10	17	6	-1.86466	-1.59011	-0.801448	-2.4409	-1.86089	-3.04024	-1.93304	0.138572	0.242061	-1.00923	-1.76858
ENSMUSG00000094447	9430069I07Rik	2	0	0	0	0	0	-4.75218	-7.08196	-7.06823	-6.83322	-6.99017	-6.74068	-6.57774	0.609244	0.7121	0.100675	0.545714
ENSMUSG00000085479	9430073C21Rik	0	0	1	0	0	0	-7.07411	-7.08196	-5.48327	-6.83322	-6.99017	-6.74068	-6.70057	0.582763	0.7121	0.106247	0.587832
ENSMUSG00000102701	9430083B18Rik	0	0	0	0	1	0	-7.07411	-7.08196	-7.06823	-6.83322	-5.40521	-6.74068	-6.70057	0.0631016	0.129978	0.334113	2.39616
ENSMUSG00000103522	9430087J23Rik	0	0	0	3	0	2	-7.07411	-7.08196	-7.06823	-4.02586	-6.99017	-4.41876	-6.10985	1.00688e-05	0.000384077	2.65595	18.6044
ENSMUSG00000084808	9430091E24Rik	168	196	170	129	133	102	1.32249	1.53643	1.34539	1.18359	1.07053	0.938797	1.23287	0.031906	0.0778915	-0.335551	-2.97432
ENSMUSG00000102205	9430092D12Rik	0	0	0	10	22	10	-7.07411	-7.08196	-7.06823	-2.4409	-1.49832	-2.34837	-4.58531	2.19171e-07	8.27797e-05	4.72672	40.9187
ENSMUSG00000075405	9430097D07Rik	0	6	0	0	3	9	-7.07411	-3.38152	-7.06823	-6.83322	-4.18281	-2.49276	-5.17211	0.488942	0.644457	1.33449	0.747888
ENSMUSG00000020177	9530003J23Rik	0	6	4	0	4	0	-7.07411	-3.38152	-3.89831	-6.83322	-3.82024	-6.74068	-5.29135	0.488405	0.64412	-1.00823	-0.748862
ENSMUSG00000102267	9530003O04Rik	0	0	2	12	0	1	-7.07411	-7.08196	-4.74631	-2.18936	-6.99017	-5.15572	-5.5396	0.343848	0.488263	1.34322	1.04763
ENSMUSG00000102373	9530018H14Rik	4	6	4	4	9	0	-3.90419	-3.38152	-3.89831	-3.66329	-2.74224	-6.74068	-4.05504	0.852472	0.896711	0.0705049	0.196039
ENSMUSG00000102369	9530022L04Rik	2	0	0	0	0	0	-4.75218	-7.08196	-7.06823	-6.83322	-6.99017	-6.74068	-6.57774	0.609244	0.7121	0.100675	0.545714
ENSMUSG00000085447	9530026F06Rik	0	0	2	0	3	0	-7.07411	-7.08196	-4.74631	-6.83322	-4.18281	-6.74068	-6.10985	0.70479	0.790157	0.386208	0.40182
ENSMUSG00000097462	9530026P05Rik	23	11	11	19	10	16	-1.51952	-2.5584	-2.54467	-1.54782	-2.59785	-1.69629	-2.07742	0.592031	0.7121	0.243877	0.572961
ENSMUSG00000097197	9530027J09Rik	24	23	9	25	46	31	-1.4594	-1.52737	-2.82031	-1.16079	-0.451011	-0.763403	-1.36371	0.0505319	0.111863	1.13926	2.57999
ENSMUSG00000086554	9530034E10Rik	0	2	0	0	0	2	-7.07411	-4.76003	-7.06823	-6.83322	-6.99017	-4.41876	-6.19075	0.824274	0.87562	0.217168	0.234272
ENSMUSG00000087670	9530036M11Rik	0	0	0	0	0	6	-7.07411	-7.08196	-7.06823	-6.83322	-6.99017	-3.04024	-6.34799	0.149551	0.253136	0.241483	1.70885
ENSMUSG00000097726	9530036O11Rik	115	61	60	85	34	2	0.777638	-0.139445	-0.149371	0.584634	-0.881645	-4.41876	-0.70449	0.209054	0.32852	-1.02089	-1.4463
ENSMUSG00000086047	9530046B11Rik	19	15	36	32	17	15	-1.78871	-2.12776	-0.87841	-0.81085	-1.86089	-1.78649	-1.54218	0.837501	0.88519	0.108881	0.216292
ENSMUSG00000085982	9530051G07Rik	42	31	25	35	45	33	-0.66472	-1.10468	-1.39581	-0.683471	-0.482375	-0.674594	-0.834275	0.0170472	0.0472665	0.494623	3.5495
ENSMUSG00000097858	9530052C20Rik	72	77	84	94	93	62	0.105798	0.194165	0.332645	0.729024	0.556725	0.225101	0.357243	0.0614074	0.129978	0.323394	2.41848
ENSMUSG00000096938	9530052E02Rik	4	2	4	7	2	8	-3.90419	-4.76003	-3.89831	-2.92633	-4.66824	-2.65322	-3.80172	0.113941	0.205919	0.964934	1.92237
ENSMUSG00000078776	9530053A07Rik	33	27	24	8	2	16	-1.00802	-1.3006	-1.45352	-2.74576	-4.66824	-1.69629	-2.14541	0.00980409	0.0306053	-1.52154	-4.10189
ENSMUSG00000045345	9530056K15Rik	52	37	23	38	57	24	-0.359865	-0.853141	-1.51365	-0.566431	-0.144679	-1.12597	-0.760623	0.591163	0.7121	0.312938	0.574349
ENSMUSG00000097736	9530059O14Rik	6	8	12	4	6	0	-3.37367	-2.9945	-2.42438	-3.66329	-3.28973	-6.74068	-3.74771	0.135654	0.237875	-1.09445	-1.78527
ENSMUSG00000036275	9530068E07Rik	8226	9111	9036	9787	9308	8449	6.93195	7.07151	7.07331	7.42351	7.19416	7.30397	7.1664	0.0161736	0.0453436	0.279322	3.60008
ENSMUSG00000036411	9530077C05Rik	139	127	133	134	158	118	1.05001	0.912394	0.992462	1.23824	1.31817	1.14806	1.10989	0.0305685	0.0752244	0.253053	3.01213
ENSMUSG00000044125	9530080O11Rik	6	3	4	12	6	6	-3.37367	-4.2746	-3.89831	-2.18936	-3.28973	-3.04024	-3.34432	0.0928789	0.174228	1.00241	2.08425
ENSMUSG00000097006	9530082P21Rik	1893	1881	1639	2036	2188	1836	4.81273	4.79571	4.61081	5.15866	5.10556	5.10206	4.93092	0.000263094	0.00233574	0.346092	9.37763
ENSMUSG00000097825	9630001P10Rik	2	0	0	2	2	4	-4.75218	-7.08196	-7.06823	-4.51129	-4.66824	-3.57076	-5.27544	0.00601116	0.0212042	2.37604	4.63216
ENSMUSG00000103867	9630010A21Rik	0	0	0	1	0	0	-7.07411	-7.08196	-7.06823	-5.24826	-6.99017	-6.74068	-6.70057	0.06902	0.13645	0.334063	2.323
ENSMUSG00000059027	9630013D21Rik	0	1	0	0	0	2	-7.07411	-5.497	-7.06823	-6.83322	-6.99017	-4.41876	-6.31358	0.749972	0.82687	0.23313	0.337196
ENSMUSG00000086359	9630013K17Rik	56	12	42	63	62	42	-0.253932	-2.4381	-0.658843	0.155467	-0.0243852	-0.331292	-0.591848	0.0866467	0.164603	0.679517	2.13967
ENSMUSG00000051295	9630028B13Rik	7	2	0	5	3	9	-3.16722	-4.76003	-7.06823	-3.37379	-4.18281	-2.49276	-4.17414	0.18662	0.2991	1.50798	1.53544
ENSMUSG00000085631	9630028H03Rik	0	0	0	4	0	0	-7.07411	-7.08196	-7.06823	-3.66329	-6.99017	-6.74068	-6.43641	0.068432	0.13645	0.334048	2.32996
ENSMUSG00000057710	9630041A04Rik	0	6	0	6	10	1	-7.07411	-3.38152	-7.06823	-3.13278	-2.59785	-5.15572	-4.73504	0.107811	0.196783	2.34424	1.96602
ENSMUSG00000099552	9830004L10Rik	1	0	0	0	1	0	-5.48915	-7.08196	-7.06823	-6.83322	-5.40521	-6.74068	-6.43641	0.696117	0.783753	0.237945	0.414443
ENSMUSG00000073386	9830107B12Rik	0	1	0	0	0	0	-7.07411	-5.497	-7.06823	-6.83322	-6.99017	-6.74068	-6.70057	0.601601	0.7121	0.100307	0.557754
ENSMUSG00000087528	9830144P21Rik	163	96	130	150	211	228	1.27904	0.510498	0.959672	1.4004	1.73434	2.09537	1.32989	0.0877669	0.166373	0.82263	2.1294
ENSMUSG00000074158	9830147E19Rik	1251	1137	1195	922	801	578	4.21533	4.06969	4.15516	4.01619	3.65639	3.43549	3.92471	0.00426441	0.016399	-0.486813	-5.03099
ENSMUSG00000096052	9930004E17Rik	0	0	0	0	5	0	-7.07411	-7.08196	-7.06823	-6.83322	-3.53074	-6.74068	-6.38816	0.0624014	0.129978	0.334143	2.4053
ENSMUSG00000044551	9930012K11Rik	243	247	170	206	352	261	1.85367	1.86933	1.34539	1.85678	2.47131	2.28998	1.94774	0.0918813	0.17268	0.521357	2.09285
ENSMUSG00000097493	9930014A18Rik	308	292	302	270	296	251	2.19502	2.11033	2.17256	2.24627	2.22172	2.23373	2.1966	0.132992	0.233931	0.0618405	1.80081
ENSMUSG00000046138	9930021J03Rik	2919	2741	3030	2701	2977	2507	5.43739	5.33879	5.49711	5.56633	5.54972	5.55135	5.49011	0.0024947	0.010943	0.118373	5.70344
ENSMUSG00000045065	9930022D16Rik	0	0	0	0	2	0	-7.07411	-7.08196	-7.06823	-6.83322	-4.66824	-6.74068	-6.57774	0.0630122	0.129978	0.334121	2.39732
ENSMUSG00000042976	9930038B18Rik	0	3	0	0	1	8	-7.07411	-4.2746	-7.06823	-6.83322	-5.40521	-2.65322	-5.55143	0.477013	0.632229	1.1686	0.769721
ENSMUSG00000044730	9930104L06Rik	1342	1310	1301	1290	1541	1224	4.3166	4.27394	4.27773	4.5005	4.59995	4.51729	4.41433	0.000563544	0.00395625	0.24174	7.95422
ENSMUSG00000100217	9930111H07Rik	5	4	2	0	0	1	-3.61468	-3.91203	-4.74631	-6.83322	-6.99017	-5.15572	-5.20869	0.0169777	0.0471403	-2.23686	-3.55341
ENSMUSG00000069893	9930111J21Rik1	17	69	4	11	1	0	-1.94483	0.0369818	-3.89831	-2.30966	-5.40521	-6.74068	-3.37695	0.227168	0.351386	-2.88478	-1.38079
ENSMUSG00000069892	9930111J21Rik2	6	54	5	5	7	17	-3.37367	-0.313775	-3.6088	-3.37379	-3.08328	-1.6114	-2.56079	0.947186	0.962762	0.0601125	0.0697123
ENSMUSG00000027596	A	1	0	0	13	20	18	-5.48915	-7.08196	-7.06823	-2.07833	-1.63262	-1.53123	-4.14692	2.72118e-05	0.000637821	5.01039	15.1327
ENSMUSG00000104423	A030005K14Rik	1	0	0	0	3	0	-5.48915	-7.08196	-7.06823	-6.83322	-4.18281	-6.74068	-6.23268	0.541255	0.697279	0.63173	0.656339
ENSMUSG00000069136	A130006I12Rik	22	7	7	17	6	3	-1.58226	-3.17507	-3.16134	-1.70394	-3.28973	-3.93333	-2.80761	0.698089	0.785269	-0.331444	-0.411567
ENSMUSG00000079144	A130010J15Rik	838	853	841	547	652	664	3.63756	3.65529	3.64859	3.2635	3.35966	3.63544	3.53334	0.000279597	0.00243799	-0.287885	-9.25605
ENSMUSG00000097944	A130014A01Rik	196	143	131	172	195	124	1.54427	1.08295	0.970685	1.59723	1.62086	1.21932	1.33922	0.220417	0.342897	0.286537	1.40461
ENSMUSG00000102642	A130048G24Rik	11	7	18	10	9	8	-2.55055	-3.17507	-1.85878	-2.4409	-2.74224	-2.65322	-2.57013	0.771224	0.838441	-0.0629749	-0.307381
ENSMUSG00000102277	A130050O07Rik	1	5	11	4	4	5	-5.48915	-3.62253	-2.54467	-3.66329	-3.82024	-3.28125	-3.73686	0.932216	0.952412	0.0321737	0.0895283
ENSMUSG00000097643	A130051J06Rik	56	52	50	54	47	58	-0.253932	-0.367714	-0.410023	-0.0650337	-0.420314	0.129682	-0.231222	0.0549601	0.119759	0.270353	2.51002
ENSMUSG00000097298	A130057D12Rik	2	0	2	2	1	6	-4.75218	-7.08196	-4.74631	-4.51129	-5.40521	-3.04024	-4.92286	0.297778	0.436929	1.19952	1.16488
ENSMUSG00000104291	A130071D04Rik	5	0	4	3	2	1	-3.61468	-7.08196	-3.89831	-4.02586	-4.66824	-5.15572	-4.7408	0.674041	0.768315	-0.296296	-0.446931
ENSMUSG00000022347	A1Bg	0	0	1	0	0	0	-7.07411	-7.08196	-5.48327	-6.83322	-6.99017	-6.74068	-6.70057	0.582763	0.7121	0.106247	0.587832
ENSMUSG00000052595	A1Cf	712	652	1196	94	93	79	3.40264	3.26787	4.15637	0.729024	0.556725	0.5722	2.11414	7.39098e-07	0.000119056	-2.78392	-31.8794
ENSMUSG00000087306	A230004M16Rik	3	0	1	0	2	0	-4.26676	-7.08196	-5.48327	-6.83322	-4.66824	-6.74068	-5.84569	0.703427	0.789587	-0.46702	-0.4038
ENSMUSG00000087612	A230005M16Rik	0	1	2	4	0	5	-7.07411	-5.497	-4.74631	-3.66329	-6.99017	-3.28125	-5.20869	0.40286	0.5546	1.15984	0.915495
ENSMUSG00000089633	A230009B12Rik	0	0	3	1	0	2	-7.07411	-7.08196	-4.26088	-5.24826	-6.99017	-4.41876	-5.84569	0.633274	0.73348	0.581416	0.508425
ENSMUSG00000097845	A230020J21Rik	6	2	0	10	0	0	-3.37367	-4.76003	-7.06823	-2.4409	-6.99017	-6.74068	-5.22895	0.864186	0.905166	-0.326045	-0.18026
ENSMUSG00000096960	A230028O05Rik	2	0	0	0	2	3	-4.75218	-7.08196	-7.06823	-6.83322	-4.66824	-3.93333	-5.72286	0.34154	0.485858	1.15526	1.05317
ENSMUSG00000034560	A230046K03Rik	7261	7119	8126	3859	5306	3653	6.75194	6.7156	6.92018	6.08098	6.38338	6.09438	6.49108	0.002386	0.0105966	-0.604393	-5.76226
ENSMUSG00000038884	A230050P20Rik	137	52	39	76	50	53	1.02918	-0.367714	-0.764453	0.42417	-0.331958	0.000783796	-0.00166574	0.631235	0.731611	0.21985	0.511556
ENSMUSG00000020887	A230052G05Rik	34	26	14	94	36	37	-0.965586	-1.35404	-2.21025	0.729024	-0.800345	-0.511864	-0.852177	0.0897811	0.169475	1.30497	2.11129
ENSMUSG00000087178	A230056P14Rik	77	169	112	149	226	149	0.202014	1.32318	0.745547	1.39078	1.8332	1.48332	1.16301	0.0288825	0.0719562	0.829953	3.06253
ENSMUSG00000087627	A230059L01Rik	8	6	2	4	18	9	-2.98665	-3.38152	-4.74631	-3.66329	-1.78072	-2.49276	-3.17521	0.279929	0.415242	1.07407	1.21464
ENSMUSG00000097692	A230060F14Rik	12	8	6	20	4	8	-2.43025	-2.9945	-3.36779	-1.47567	-3.82024	-2.65322	-2.79028	0.663193	0.758916	0.249648	0.463094
ENSMUSG00000087075	A230065H16Rik	5	8	2	0	1	1	-3.61468	-2.9945	-4.74631	-6.83322	-5.40521	-5.15572	-4.7916	0.053653	0.117414	-2.0132	-2.53001
ENSMUSG00000092071	A230065N10Rik	0	0	0	0	4	0	-7.07411	-7.08196	-7.06823	-6.83322	-3.82024	-6.74068	-6.43641	0.0626023	0.129978	0.334136	2.40267
ENSMUSG00000086877	A230072C01Rik	162	157	166	151	230	125	1.27019	1.21725	1.31114	1.40996	1.85845	1.23086	1.38297	0.0988245	0.183366	0.149068	2.03493
ENSMUSG00000084771	A230072E10Rik	16	6	20	18	27	6	-2.02972	-3.38152	-1.71068	-1.62376	-1.20881	-3.04024	-2.16579	0.589777	0.7121	0.445984	0.576565
ENSMUSG00000100600	A230077H06Rik	70	58	76	6	10	5	0.0654407	-0.211595	0.189154	-3.13278	-2.59785	-3.28125	-1.49481	0.000137206	0.00154358	-3.00653	-10.7734
ENSMUSG00000055818	A230083G16Rik	68	35	74	138	161	85	0.0239214	-0.932212	0.150934	1.28052	1.34522	0.677169	0.42426	0.0121985	0.0362671	1.3658	3.87811
ENSMUSG00000085482	A230083N12Rik	1	4	5	9	21	7	-5.48915	-3.91203	-3.6088	-2.58529	-1.5639	-2.83379	-3.33216	0.0324222	0.078889	2.03036	2.9602
ENSMUSG00000097381	A230087F16Rik	6	12	11	7	5	9	-3.37367	-2.4381	-2.54467	-2.92633	-3.53074	-2.49276	-2.88438	0.666212	0.761472	-0.21458	-0.458581
ENSMUSG00000087026	A230103J11Rik	93	87	103	65	60	71	0.472784	0.369252	0.625253	0.200205	-0.0713062	0.419188	0.335896	0.0997467	0.184712	-0.315113	-2.02756
ENSMUSG00000097292	A230107N01Rik	20	35	18	18	15	18	-1.71656	-0.932212	-1.85878	-1.62376	-2.03597	-1.53123	-1.61642	0.54206	0.697993	-0.183903	-0.654979
ENSMUSG00000087125	A230108P19Rik	4	0	2	8	8	6	-3.90419	-7.08196	-4.74631	-2.74576	-2.90271	-3.04024	-4.07019	0.000691353	0.00454149	1.85172	7.60647
ENSMUSG00000030111	A2M	278	228	225	128	234	178	2.04742	1.75409	1.74875	1.17241	1.88327	1.7391	1.72417	0.32462	0.466762	-0.19836	-1.0948
ENSMUSG00000052479	A330008L17Rik	2	3	0	6	11	3	-4.75218	-4.2746	-7.06823	-3.13278	-2.46661	-3.93333	-4.27129	0.0546116	0.119152	2.16106	2.5153
ENSMUSG00000097915	A330009N23Rik	112	42	22	38	36	51	0.73967	-0.672568	-1.57638	-0.566431	-0.800345	-0.0541827	-0.488373	0.686426	0.778327	0.185219	0.42864
ENSMUSG00000104093	A330015K06Rik	3	4	12	6	2	11	-4.26676	-3.91203	-2.42438	-3.13278	-4.66824	-2.21712	-3.43688	0.867129	0.907387	0.178556	0.176305
ENSMUSG00000073388	A330017A19Rik	5	14	22	10	12	9	-3.61468	-2.22398	-1.57638	-2.4409	-2.34631	-2.49276	-2.44917	0.218667	0.340721	-0.200102	-1.41089
ENSMUSG00000096929	A330023F24Rik	6	14	10	4	7	9	-3.37367	-2.22398	-2.67592	-3.66329	-3.08328	-2.49276	-2.91882	0.615796	0.717999	-0.326841	-0.535462
ENSMUSG00000097622	A330033J07Rik	13	16	14	33	32	12	-2.31922	-2.03757	-2.21025	-0.767129	-0.967802	-2.09683	-1.73313	0.000998247	0.0058981	1.20123	7.01445
ENSMUSG00000085615	A330035P11Rik	255	202	196	208	202	159	1.92307	1.57982	1.55015	1.87069	1.67161	1.57673	1.69534	0.882503	0.919319	0.0228832	0.155693
ENSMUSG00000086213	A330040F15Rik	3	9	20	17	18	13	-4.26676	-2.83403	-1.71068	-1.70394	-1.78072	-1.9858	-2.38032	0.00742059	0.0247791	1.0137	4.39862
ENSMUSG00000087466	A330041J22Rik	14	2	5	4	2	4	-2.21613	-4.76003	-3.6088	-3.66329	-4.66824	-3.57076	-3.74788	0.582215	0.7121	-0.362952	-0.588716
ENSMUSG00000097326	A330048O09Rik	6	11	1	12	6	2	-3.37367	-2.5584	-5.48327	-2.18936	-3.28973	-4.41876	-3.5522	0.696012	0.783753	0.509184	0.414597
ENSMUSG00000091636	A330050F15Rik	0	0	0	1	0	0	-7.07411	-7.08196	-7.06823	-5.24826	-6.99017	-6.74068	-6.70057	0.06902	0.13645	0.334063	2.323
ENSMUSG00000097868	A330069E16Rik	29	35	30	55	52	42	-1.19147	-0.932212	-1.1375	-0.0388022	-0.275924	-0.331292	-0.651199	0.00133078	0.00708517	0.871602	6.5788
ENSMUSG00000052014	A330070K13Rik	1	0	0	0	0	2	-5.48915	-7.08196	-7.06823	-6.83322	-6.99017	-4.41876	-6.31358	0.744809	0.822788	0.240908	0.344491
ENSMUSG00000102995	A330074H02Rik	0	0	0	6	9	2	-7.07411	-7.08196	-7.06823	-3.13278	-2.74224	-4.41876	-5.25301	1.12491e-06	0.000140801	3.94218	29.2417
ENSMUSG00000097960	A330074K22Rik	6	20	2	13	51	52	-3.37367	-1.72441	-4.74631	-2.07833	-0.303669	-0.0264377	-2.04214	0.0990523	0.183692	2.47753	2.0331
ENSMUSG00000097225	A330076H08Rik	5	13	18	40	76	49	-3.61468	-2.32707	-1.85878	-0.493368	0.267218	-0.111327	-1.35633	0.00712952	0.0240344	2.49671	4.44236
ENSMUSG00000098284	A330093E20Rik	0	0	4	10	8	2	-7.07411	-7.08196	-3.89831	-2.4409	-2.90271	-4.41876	-4.63612	0.0282803	0.0707361	2.9435	3.08134
ENSMUSG00000097666	A330094K24Rik	120	62	110	79	50	48	0.838779	-0.116175	0.719668	0.479665	-0.331958	-0.14077	0.241535	0.269648	0.402855	-0.483463	-1.24462
ENSMUSG00000086363	A330102I10Rik	0	4	4	2	5	0	-7.07411	-3.91203	-3.89831	-4.51129	-3.53074	-6.74068	-4.94453	0.975986	0.982824	0.042727	0.0316728
ENSMUSG00000028794	A3Galt2	24	22	17	44	102	61	-1.4594	-1.59011	-1.93895	-0.357485	0.689311	0.201831	-0.742467	0.000695603	0.00456442	1.87664	7.59625
ENSMUSG00000047613	A430005L14Rik	1476	1530	1531	1277	1475	1179	4.45385	4.49783	4.5125	4.48589	4.53682	4.46328	4.49169	0.817327	0.873102	0.00869032	0.243753
ENSMUSG00000097603	A430010J10Rik	0	0	0	0	3	0	-7.07411	-7.08196	-7.06823	-6.83322	-4.18281	-6.74068	-6.49684	0.0628097	0.129978	0.33413	2.39996
ENSMUSG00000085315	A430018G15Rik	5	7	6	9	2	11	-3.61468	-3.17507	-3.36779	-2.58529	-4.66824	-2.21712	-3.27137	0.0440792	0.100337	0.755433	2.69506
ENSMUSG00000104432	A430027C01Rik	12	12	6	22	67	20	-2.43025	-2.4381	-3.36779	-1.34136	0.0866461	-1.38313	-1.81233	0.0286282	0.0714635	1.85988	3.07042
ENSMUSG00000104507	A430027H14Rik	2	0	2	4	13	8	-4.75218	-7.08196	-4.74631	-3.66329	-2.23528	-2.65322	-4.18871	0.0181292	0.0496537	2.63668	3.49081
ENSMUSG00000056014	A430033K04Rik	531	474	482	463	618	271	2.97982	2.80831	2.84615	3.02321	3.28246	2.34413	2.88068	0.224824	0.34856	0.155799	1.38899
ENSMUSG00000103594	A430034D21Rik	4	1	2	0	0	0	-3.90419	-5.497	-4.74631	-6.83322	-6.99017	-6.74068	-5.78526	0.00015034	0.0016369	-2.10833	-10.5665
ENSMUSG00000087305	A430035B10Rik	17	36	4	41	34	34	-1.94483	-0.892135	-3.89831	-0.458179	-0.881645	-0.632159	-1.45121	0.0129212	0.0379538	1.28074	3.82042
ENSMUSG00000097353	A430046D13Rik	62	100	93	180	132	94	-0.108326	0.569092	0.47866	1.66264	1.05968	0.821559	0.747217	0.0528369	0.115974	0.869839	2.54276
ENSMUSG00000102372	A430050A11Rik	12	5	4	1	1	5	-2.43025	-3.62253	-3.89831	-5.24826	-5.40521	-3.28125	-3.98097	0.13144	0.231745	-1.33433	-1.81002
ENSMUSG00000090564	A430057M04Rik	44	53	57	36	14	20	-0.598377	-0.340492	-0.222744	-0.643393	-2.13219	-1.38313	-0.886721	0.0134691	0.0392026	-1.01202	-3.77911
ENSMUSG00000090030	A430072P03Rik	2	0	2	0	2	0	-4.75218	-7.08196	-4.74631	-6.83322	-4.66824	-6.74068	-5.80377	0.513148	0.66896	-0.586717	-0.704724
ENSMUSG00000074497	A430078G23Rik	2	9	0	10	0	0	-4.75218	-2.83403	-7.06823	-2.4409	-6.99017	-6.74068	-5.1377	0.810122	0.867874	-0.508963	-0.253611
ENSMUSG00000085589	A430078I02Rik	8	13	9	4	4	9	-2.98665	-2.32707	-2.82031	-3.66329	-3.82024	-2.49276	-3.01839	0.163787	0.269257	-0.661252	-1.63767
ENSMUSG00000067577	A430093F15Rik	0	1	2	0	0	0	-7.07411	-5.497	-4.74631	-6.83322	-6.99017	-6.74068	-6.31358	0.00140758	0.00727276	-1.35762	-6.49646
ENSMUSG00000045838	A430105I19Rik	23	18	5	26	43	24	-1.51952	-1.87251	-3.6088	-1.1053	-0.547226	-1.12597	-1.62989	0.0342779	0.0823899	1.14913	2.91144
ENSMUSG00000097784	A430105J06Rik	80	68	67	64	97	58	0.256806	0.0160728	0.0085814	0.178009	0.617161	0.129682	0.201052	0.257183	0.387996	0.216334	1.28239
ENSMUSG00000098206	A430106G13Rik	2	0	14	64	42	34	-4.75218	-7.08196	-2.21025	0.178009	-0.580779	-0.632159	-2.51322	0.00215471	0.00981312	4.40613	5.89866
ENSMUSG00000086851	A430108G06Rik	34	38	17	2	14	16	-0.965586	-0.815173	-1.93895	-4.51129	-2.13219	-1.69629	-2.00991	0.11473	0.207033	-1.46737	-1.91693
ENSMUSG00000102415	A430110C17Rik	4	12	6	10	9	8	-3.90419	-2.4381	-3.36779	-2.4409	-2.74224	-2.65322	-2.92441	0.0192485	0.0520222	0.753019	3.43418
ENSMUSG00000054135	A430110L20Rik	26	14	21	28	16	12	-1.34619	-2.22398	-1.64197	-1.00033	-1.94578	-2.09683	-1.70918	0.903777	0.935253	0.0562791	0.127299
ENSMUSG00000047878	A4Galt	1877	1866	2100	343	217	192	4.80049	4.78416	4.96828	2.59095	1.7747	1.84803	3.4611	1.19663e-05	0.000406783	-2.87305	-17.9505
ENSMUSG00000037953	A4Gnt	0	2	2	0	0	0	-7.07411	-4.76003	-4.74631	-6.83322	-6.99017	-6.74068	-6.19075	0.000132885	0.00151035	-1.98363	-10.8468
ENSMUSG00000006462	A530013C23Rik	0	2	2	0	0	0	-7.07411	-4.76003	-4.74631	-6.83322	-6.99017	-6.74068	-6.19075	0.000132885	0.00151035	-1.98363	-10.8468
ENSMUSG00000043122	A530016L24Rik	4	7	0	22	38	21	-3.90419	-3.17507	-7.06823	-1.34136	-0.723383	-1.31442	-2.92111	0.00245425	0.0108261	2.92271	5.72497
ENSMUSG00000072847	A530017D24Rik	139	94	125	191	148	181	1.05001	0.480283	0.903309	1.74798	1.22415	1.76314	1.19481	0.0253249	0.0646246	0.756877	3.18072
ENSMUSG00000097124	A530020G20Rik	17	0	8	7	3	0	-1.94483	-7.08196	-2.98077	-2.92633	-4.18281	-6.74068	-4.30956	0.779192	0.844893	-0.606148	-0.296287
ENSMUSG00000089844	A530032D15Rik	32	27	21	19	20	17	-1.05174	-1.3006	-1.64197	-1.54782	-1.63262	-1.6114	-1.46436	0.0261777	0.0665013	-0.297349	-3.15075
ENSMUSG00000072109	A530040E14Rik	3	7	0	2	0	0	-4.26676	-3.17507	-7.06823	-4.51129	-6.99017	-6.74068	-5.4587	0.394846	0.545617	-1.24571	-0.932471
ENSMUSG00000100247	A530053M12Rik	0	0	1	0	0	0	-7.07411	-7.08196	-5.48327	-6.83322	-6.99017	-6.74068	-6.70057	0.582763	0.7121	0.106247	0.587832
ENSMUSG00000092201	A530058N18Rik	0	0	2	3	0	2	-7.07411	-7.08196	-4.74631	-4.02586	-6.99017	-4.41876	-5.72286	0.325624	0.467937	1.14854	1.09228
ENSMUSG00000043939	A530064D06Rik	4	24	0	0	4	0	-3.90419	-1.46725	-7.06823	-6.83322	-3.82024	-6.74068	-4.9723	0.340354	0.484561	-1.70067	-1.05603
ENSMUSG00000104273	A530064N14Rik	55	87	57	107	71	54	-0.279695	0.369252	-0.222744	0.914975	0.169702	0.0275011	0.163165	0.249548	0.378818	0.41426	1.30636
ENSMUSG00000085112	A530072M11Rik	27	8	10	23	23	4	-1.29275	-2.9945	-2.67592	-1.27863	-1.43558	-3.57076	-2.20802	0.741184	0.820957	0.277194	0.349627
ENSMUSG00000097322	A530083I20Rik	36	49	26	73	50	36	-0.884286	-0.452603	-1.34031	0.366454	-0.331958	-0.550859	-0.532261	0.169063	0.276151	0.720642	1.61284
ENSMUSG00000090863	A530084C06Rik	46	56	48	12	8	4	-0.534952	-0.26178	-0.468321	-2.18936	-2.90271	-3.57076	-1.65465	0.000174866	0.00179712	-2.47353	-10.2325
ENSMUSG00000051805	A530095I07Rik	0	5	2	5	6	0	-7.07411	-3.62253	-4.74631	-3.37379	-3.28973	-6.74068	-4.80786	0.660985	0.757943	0.690371	0.4664
ENSMUSG00000047462	A530099J19Rik	0	1	0	1	0	0	-7.07411	-5.497	-7.06823	-5.24826	-6.99017	-6.74068	-6.43641	0.753593	0.82687	0.2195	0.332092
ENSMUSG00000052760	A630001G21Rik	34	33	29	29	20	54	-0.965586	-1.01587	-1.18559	-0.950575	-1.63262	0.0275011	-0.95379	0.591261	0.7121	0.0933917	0.574191
ENSMUSG00000075395	A630010A05Rik	4	2	0	0	0	0	-3.90419	-4.76003	-7.06823	-6.83322	-6.99017	-6.74068	-6.04942	0.000203906	0.00196812	-2.09467	-9.90289
ENSMUSG00000055110	A630012P03Rik	4	3	1	2	4	3	-3.90419	-4.2746	-5.48327	-4.51129	-3.82024	-3.93333	-4.32115	0.42738	0.580402	0.351139	0.865166
ENSMUSG00000086395	A630014C17Rik	29	46	40	51	43	20	-1.19147	-0.5428	-0.728384	-0.146718	-0.547226	-1.38313	-0.756621	0.693063	0.78313	0.152841	0.418908
ENSMUSG00000048215	A630023P12Rik	0	0	0	4	0	0	-7.07411	-7.08196	-7.06823	-3.66329	-6.99017	-6.74068	-6.43641	0.068432	0.13645	0.334048	2.32996
ENSMUSG00000054293	A630033H20Rik	0	19	0	2	20	8	-7.07411	-1.79656	-7.06823	-4.51129	-1.63262	-2.65322	-4.12267	0.154008	0.256339	2.66197	1.68586
ENSMUSG00000103083	A630035G10Rik	0	3	0	1	0	0	-7.07411	-4.2746	-7.06823	-5.24826	-6.99017	-6.74068	-6.23268	0.916318	0.94169	0.0841264	0.11062
ENSMUSG00000086725	A630052C17Rik	218	174	186	210	292	203	1.69738	1.36512	1.4748	1.88446	2.20212	1.9282	1.75868	0.0231973	0.0603527	0.498388	3.26077
ENSMUSG00000097160	A630072L19Rik	9	0	6	15	6	8	-2.82618	-7.08196	-3.36779	-1.87902	-3.28973	-2.65322	-3.51632	0.20639	0.324996	1.31414	1.45639
ENSMUSG00000101013	A630072M18Rik	290	254	237	206	449	225	2.10828	1.90956	1.82355	1.85678	2.82201	2.0763	2.09941	0.371458	0.519173	0.164978	0.983658
ENSMUSG00000097065	A630075F10Rik	0	0	0	2	0	2	-7.07411	-7.08196	-7.06823	-4.51129	-6.99017	-4.41876	-6.19075	1.00855e-05	0.000384077	2.56338	18.598
ENSMUSG00000094613	A630076J17Rik	0	5	0	2	3	5	-7.07411	-3.62253	-7.06823	-4.51129	-4.18281	-3.28125	-4.9567	0.0108938	0.03323	2.52765	3.99301
ENSMUSG00000086864	A630077J23Rik	0	2	5	6	1	1	-7.07411	-4.76003	-3.6088	-3.13278	-5.40521	-5.15572	-4.85611	0.664267	0.759885	0.580984	0.461487
ENSMUSG00000102721	A630081D01Rik	3	0	2	0	0	0	-4.26676	-7.08196	-4.74631	-6.83322	-6.99017	-6.74068	-6.10985	0.000159369	0.00170069	-2.10827	-10.4364
ENSMUSG00000094840	A630081J09Rik	17	20	16	8	4	8	-1.94483	-1.72441	-2.02384	-2.74576	-3.82024	-2.65322	-2.48538	0.00665308	0.0228336	-1.00645	-4.51865
ENSMUSG00000096094	A630095N17Rik	5	6	8	1	0	1	-3.61468	-3.38152	-2.98077	-5.24826	-6.99017	-5.15572	-4.56185	0.00284607	0.0120859	-2.23536	-5.53221
ENSMUSG00000103690	A730004F24Rik	1	0	1	0	0	1	-5.48915	-7.08196	-5.48327	-6.83322	-6.99017	-5.15572	-6.17225	0.661333	0.757943	-0.3094	-0.465879
ENSMUSG00000084846	A730011C13Rik	115	129	169	130	106	102	0.777638	0.934849	1.33691	1.19469	0.74454	0.938797	0.987903	0.812074	0.869314	-0.0615134	-0.250938
ENSMUSG00000047384	A730013G03Rik	0	2	0	3	12	2	-7.07411	-4.76003	-7.06823	-4.02586	-2.34631	-4.41876	-4.94888	0.0288498	0.0718852	2.71347	3.06354
ENSMUSG00000090551	A730015C16Rik	29	30	55	34	32	21	-1.19147	-1.15122	-0.273818	-0.724694	-0.967802	-1.31442	-0.937237	0.776198	0.842404	-0.0950338	-0.300451
ENSMUSG00000050875	A730017C20Rik	24	40	44	258	805	457	-1.4594	-0.742109	-0.592501	2.1808	3.66357	3.09694	1.02455	0.000150901	0.00164049	4.04337	10.5581
ENSMUSG00000085566	A730017L22Rik	385	391	395	521	494	359	2.51648	2.53091	2.5593	3.19331	2.95966	2.74916	2.75147	0.000199904	0.00195436	0.424937	9.94486
ENSMUSG00000047828	A730018C14Rik	0	1	0	0	0	0	-7.07411	-5.497	-7.06823	-6.83322	-6.99017	-6.74068	-6.70057	0.601601	0.7121	0.100307	0.557754
ENSMUSG00000097924	A730020E08Rik	4	0	2	11	31	29	-3.90419	-7.08196	-4.74631	-2.30966	-1.01289	-0.85804	-3.31884	0.0121929	0.0362578	3.85276	3.87857
ENSMUSG00000044522	A730020M07Rik	0	0	0	6	0	2	-7.07411	-7.08196	-7.06823	-3.13278	-6.99017	-4.41876	-5.961	1.01509e-05	0.000384077	2.65594	18.5732
ENSMUSG00000085649	A730032A03Rik	2	0	0	0	0	0	-4.75218	-7.08196	-7.06823	-6.83322	-6.99017	-6.74068	-6.57774	0.609244	0.7121	0.100675	0.545714
ENSMUSG00000056738	A730036I17Rik	6	0	6	0	0	6	-3.37367	-7.08196	-3.36779	-6.83322	-6.99017	-3.04024	-5.11451	0.508709	0.664971	-1.01944	-0.712532
ENSMUSG00000085139	A730046J19Rik	98	20	22	4	26	6	0.547941	-1.72441	-1.57638	-3.66329	-1.26225	-3.04024	-1.78644	0.164383	0.270061	-1.70595	-1.63482
ENSMUSG00000048636	A730049H05Rik	34	29	30	24	45	18	-0.965586	-1.19932	-1.1375	-1.21851	-0.482375	-1.53123	-1.08909	0.541039	0.697186	-0.105077	-0.656705
ENSMUSG00000097756	A730056A06Rik	35	27	3	0	34	18	-0.924364	-1.3006	-4.26088	-6.83322	-0.881645	-1.53123	-2.62199	0.661246	0.757943	-0.866354	-0.466009
ENSMUSG00000053588	A730061H03Rik	0	1	0	0	0	0	-7.07411	-5.497	-7.06823	-6.83322	-6.99017	-6.74068	-6.70057	0.601601	0.7121	0.100307	0.557754
ENSMUSG00000102971	A730062M13Rik	2	0	12	14	14	6	-4.75218	-7.08196	-2.42438	-1.97524	-2.13219	-3.04024	-3.5677	0.0234992	0.0609757	2.38323	3.24891
ENSMUSG00000096923	A730071L15Rik	9	3	9	10	2	8	-2.82618	-4.2746	-2.82031	-2.4409	-4.66824	-2.65322	-3.28058	0.966241	0.976546	0.0350933	0.0445348
ENSMUSG00000086693	A730081D07Rik	29	22	24	25	18	21	-1.19147	-1.59011	-1.45352	-1.16079	-1.78072	-1.31442	-1.41517	0.948471	0.963742	-0.0158222	-0.0680128
ENSMUSG00000093598	A730085K08Rik	9	0	2	2	0	0	-2.82618	-7.08196	-4.74631	-4.51129	-6.99017	-6.74068	-5.48277	0.412831	0.565192	-1.19641	-0.894746
ENSMUSG00000103529	A730089K16Rik	36	26	34	34	74	36	-0.884286	-1.35404	-0.95971	-0.724694	0.228999	-0.550859	-0.707431	0.0550859	0.119973	0.650579	2.50812
ENSMUSG00000086552	A730090H04Rik	4	6	6	4	17	11	-3.90419	-3.38152	-3.36779	-3.66329	-1.86089	-2.21712	-3.0658	0.00914374	0.0290265	1.2862	4.17493
ENSMUSG00000090120	A730090N16Rik	12	9	5	4	6	9	-2.43025	-2.83403	-3.6088	-3.66329	-3.28973	-2.49276	-3.05314	0.74408	0.822788	-0.198177	-0.345524
ENSMUSG00000053181	A830005F24Rik	8	6	14	9	16	17	-2.98665	-3.38152	-2.21025	-2.58529	-1.94578	-1.6114	-2.45348	0.185862	0.29815	0.810028	1.53864
ENSMUSG00000100627	A830008E24Rik	9	10	2	0	2	1	-2.82618	-2.68964	-4.74631	-6.83322	-4.66824	-5.15572	-4.48655	0.0631714	0.130058	-2.1309	-2.39525
ENSMUSG00000097182	A830009L08Rik	0	3	0	2	6	5	-7.07411	-4.2746	-7.06823	-4.51129	-3.28973	-3.28125	-4.91654	0.0024657	0.0108568	2.93334	5.71883
ENSMUSG00000044060	A830010M20Rik	458	375	472	439	496	342	2.76667	2.47071	2.81594	2.9465	2.96548	2.67928	2.7741	0.213806	0.334639	0.18483	1.42861
ENSMUSG00000089957	A830011K09Rik	0	2	0	0	25	5	-7.07411	-4.76003	-7.06823	-6.83322	-1.31774	-3.28125	-5.05576	0.068507	0.13645	2.94881	2.32907
ENSMUSG00000085996	A830012C17Rik	6	1	0	2	0	0	-3.37367	-5.497	-7.06823	-4.51129	-6.99017	-6.74068	-5.69684	0.593342	0.7121	-0.768933	-0.57087
ENSMUSG00000057715	A830018L16Rik	365	278	309	81	59	64	2.43962	2.03957	2.20556	0.51551	-0.0953517	0.270544	1.22924	0.000838008	0.00520334	-2.0059	-7.29131
ENSMUSG00000094707	A830019P07Rik	0	0	0	0	4	0	-7.07411	-7.08196	-7.06823	-6.83322	-3.82024	-6.74068	-6.43641	0.0626023	0.129978	0.334136	2.40267
ENSMUSG00000103695	A830029E22Rik	0	0	2	0	0	4	-7.07411	-7.08196	-4.74631	-6.83322	-6.99017	-3.57076	-6.04942	0.818387	0.873524	0.234625	0.242304
ENSMUSG00000055010	A830031A19Rik	2	0	0	0	0	0	-4.75218	-7.08196	-7.06823	-6.83322	-6.99017	-6.74068	-6.57774	0.609244	0.7121	0.100675	0.545714
ENSMUSG00000059706	A830035A12Rik	5	4	3	0	0	1	-3.61468	-3.91203	-4.26088	-6.83322	-6.99017	-5.15572	-5.12778	0.00137864	0.00720375	-2.63258	-6.52685
ENSMUSG00000071567	A830039N20Rik	0	0	0	2	0	8	-7.07411	-7.08196	-7.06823	-4.51129	-6.99017	-2.65322	-5.8965	1.17807e-05	0.000406783	2.56335	18.0088
ENSMUSG00000097413	A830052D11Rik	13	35	19	52	29	30	-2.31922	-0.932212	-1.78283	-0.118973	-1.10753	-0.809946	-1.17845	0.154402	0.256845	0.990406	1.68386
ENSMUSG00000091890	A830073O21Rik	23	13	17	10	20	10	-1.51952	-2.32707	-1.93895	-2.4409	-1.63262	-2.34837	-2.03457	0.639552	0.738844	-0.19891	-0.498816
ENSMUSG00000044150	A830080D01Rik	1679	1526	1654	2019	1953	1328	4.63971	4.49405	4.62395	5.14656	4.94168	4.6349	4.74681	0.00984772	0.0307223	0.358468	4.09726
ENSMUSG00000087143	A830082K12Rik	0	17	47	314	1082	846	-7.07411	-1.95268	-0.498379	2.4637	4.08998	3.98468	0.168866	0.0211229	0.056064	6.69664	3.34726
ENSMUSG00000074664	A830092H15Rik	0	0	0	0	0	2	-7.07411	-7.08196	-7.06823	-6.83322	-6.99017	-4.41876	-6.57774	0.151229	0.253136	0.241503	1.70011
ENSMUSG00000098008	A930001A20Rik	13	0	0	0	0	0	-2.31922	-7.08196	-7.06823	-6.83322	-6.99017	-6.74068	-6.17225	0.602506	0.7121	0.102535	0.556324
ENSMUSG00000087132	A930001C03Rik	53	35	59	13	24	0	-0.332644	-0.932212	-0.173416	-2.07833	-1.37546	-6.74068	-1.93879	0.0374487	0.0882083	-1.91586	-2.83461
ENSMUSG00000045506	A930002H24Rik	13	11	10	6	32	20	-2.31922	-2.5584	-2.67592	-3.13278	-0.967802	-1.38313	-2.17287	0.00400711	0.015641	1.14513	5.10584
ENSMUSG00000075330	A930003A15Rik	0	2	0	0	4	0	-7.07411	-4.76003	-7.06823	-6.83322	-3.82024	-6.74068	-6.04942	0.66274	0.7586	0.507909	0.463772
ENSMUSG00000054057	A930004D18Rik	456	446	493	562	834	410	2.76036	2.72056	2.87867	3.30249	3.7146	2.94056	3.05287	0.0036216	0.0145135	0.524905	5.22924
ENSMUSG00000102602	A930004J17Rik	1184	975	1236	1087	1375	1237	4.13595	3.84804	4.20381	4.25358	4.43557	4.53253	4.23491	0.0661329	0.135228	0.343983	2.3578
ENSMUSG00000054426	A930005H10Rik	116	97	123	91	126	88	0.790075	0.525371	0.880133	0.682482	0.992824	0.726922	0.766301	0.649429	0.747867	0.0746832	0.483805
ENSMUSG00000103001	A930005N03Rik	3	1	1	1	1	3	-4.26676	-5.497	-5.48327	-5.24826	-5.40521	-3.93333	-4.9723	0.702424	0.78885	0.216107	0.405257
ENSMUSG00000084866	A930006K02Rik	37	40	47	39	111	44	-0.845292	-0.742109	-0.498379	-0.529437	0.81073	-0.26495	-0.344906	0.0722006	0.141546	0.460878	2.28644
ENSMUSG00000102097	A930006L05Rik	8	4	2	2	0	2	-2.98665	-3.91203	-4.74631	-4.51129	-6.99017	-4.41876	-4.5942	0.200517	0.317485	-1.43185	-1.47908
ENSMUSG00000097855	A930007I19Rik	136	55	79	94	85	88	1.01865	-0.287543	0.244649	0.729024	0.427683	0.726922	0.476564	0.113573	0.205341	0.377778	1.92492
ENSMUSG00000092210	A930009A15Rik	1	4	5	11	2	2	-5.48915	-3.91203	-3.6088	-2.30966	-4.66824	-4.41876	-4.06777	0.571435	0.7121	0.534982	0.60621
ENSMUSG00000089809	A930011G23Rik	27	16	8	2	4	3	-1.29275	-2.03757	-2.98077	-4.51129	-3.82024	-3.93333	-3.09599	0.00267353	0.0115409	-2.05028	-5.61297
ENSMUSG00000097545	A930011O12Rik	4	2	4	13	105	42	-3.90419	-4.76003	-3.89831	-2.07833	0.73093	-0.331292	-2.37354	0.000307535	0.00259869	3.87362	9.06861
ENSMUSG00000097610	A930012L18Rik	29	19	14	27	19	23	-1.19147	-1.79656	-2.21025	-1.05186	-1.70477	-1.18609	-1.5235	0.328053	0.4707	0.408271	1.08621
ENSMUSG00000054181	A930012O16Rik	27	8	29	20	14	20	-1.29275	-2.9945	-1.18559	-1.47567	-2.13219	-1.38313	-1.74397	0.810268	0.868	-0.100619	-0.253411
ENSMUSG00000092368	A930015D03Rik	7	10	12	2	7	11	-3.16722	-2.68964	-2.42438	-4.51129	-3.08328	-2.21712	-3.01549	0.511076	0.666988	-0.328259	-0.708363
ENSMUSG00000040705	A930016O22Rik	0	1	0	0	4	2	-7.07411	-5.497	-7.06823	-6.83322	-3.82024	-4.41876	-5.78526	0.116327	0.209312	1.66599	1.90604
ENSMUSG00000025727	A930017K11Rik	38	85	53	74	79	49	-0.807324	0.335893	-0.326767	0.38595	0.322714	-0.111327	-0.0334768	0.131047	0.231147	0.515654	1.81237
ENSMUSG00000091089	A930018M24Rik	0	5	1	0	0	2	-7.07411	-3.62253	-5.48327	-6.83322	-6.99017	-4.41876	-5.73701	0.642683	0.74169	-0.690443	-0.494044
ENSMUSG00000032671	A930018P22Rik	0	4	0	1	2	1	-7.07411	-3.91203	-7.06823	-5.24826	-4.66824	-5.15572	-5.5211	0.00186114	0.00880449	1.81661	6.09907
ENSMUSG00000085958	A930019D19Rik	15	13	14	2	9	11	-2.11991	-2.32707	-2.21025	-4.51129	-2.74224	-2.21712	-2.68798	0.0376788	0.088656	-0.525474	-2.82932
ENSMUSG00000056735	A930024E05Rik	409	366	369	689	450	192	2.60361	2.43571	2.4612	3.59619	2.82521	1.84803	2.62832	0.039961	0.0927903	0.328356	2.77872
ENSMUSG00000097566	A930024N18Rik	6	6	2	16	2	22	-3.37367	-3.38152	-4.74631	-1.78882	-4.66824	-1.24883	-3.20123	0.074094	0.144654	1.68554	2.26549
ENSMUSG00000096988	A930029G22Rik	18	6	1	21	15	30	-1.86466	-3.38152	-5.48327	-1.40695	-2.03597	-0.809946	-2.49705	0.0598427	0.128323	2.05324	2.43969
ENSMUSG00000102282	A930032L01Rik	8	15	6	10	22	2	-2.98665	-2.12776	-3.36779	-2.4409	-1.49832	-4.41876	-2.8067	0.732684	0.813432	0.258323	0.361712
ENSMUSG00000090622	A930033H14Rik	37	62	49	188	194	78	-0.845292	-0.116175	-0.438878	1.7252	1.61346	0.553938	0.415375	0.00351704	0.0142158	1.88656	5.26539
ENSMUSG00000052241	A930035D04Rik	19	22	17	16	26	17	-1.78871	-1.59011	-1.93895	-1.78882	-1.26225	-1.6114	-1.66337	0.318503	0.459831	0.225027	1.11031
ENSMUSG00000102375	A930036K24Rik	0	0	0	0	0	1	-7.07411	-7.08196	-7.06823	-6.83322	-6.99017	-5.15572	-6.70057	0.151565	0.253136	0.241525	1.69838
ENSMUSG00000097310	A930038B10Rik	71	30	50	25	12	13	0.0857606	-1.15122	-0.410023	-1.16079	-2.34631	-1.9858	-1.1614	0.0676269	0.13645	-1.34732	-2.33959
ENSMUSG00000085900	A930041C12Rik	9	11	10	17	3	4	-2.82618	-2.5584	-2.67592	-1.70394	-4.18281	-3.57076	-2.91967	0.00960954	0.0301421	-0.891917	-4.1228
ENSMUSG00000074357	Aa386476	92	76	73	61	82	41	0.457271	0.175429	0.131438	0.109296	0.376153	-0.365644	0.147324	0.408404	0.560588	-0.177203	-0.903908
ENSMUSG00000085946	Aa387200	0	0	0	0	2	4	-7.07411	-7.08196	-7.06823	-6.83322	-4.66824	-3.57076	-6.04942	1.61203e-05	0.000466527	2.40649	16.8741
ENSMUSG00000084381	Aa413626	4	9	6	22	34	3	-3.90419	-2.83403	-3.36779	-1.34136	-0.881645	-3.93333	-2.71039	0.0233595	0.0606814	1.84774	3.25437
ENSMUSG00000083307	Aa414768	242	238	263	34	95	66	1.84773	1.81589	1.97342	-0.724694	0.587259	0.314599	0.969034	0.00010428	0.00132344	-1.55545	-11.4176
ENSMUSG00000087385	Aa415398	85	87	95	108	127	144	0.343742	0.369252	0.509195	0.928333	1.00418	1.43424	0.764825	0.00161482	0.00799459	0.630653	6.2985
ENSMUSG00000093483	Aa465934	231	167	332	379	222	177	1.78076	1.30606	2.30898	2.73474	1.80749	1.73099	1.94484	0.555706	0.710993	0.291481	0.632115
ENSMUSG00000033213	Aa467197	14	6	4	4	14	3	-2.21613	-3.38152	-3.89831	-3.66329	-2.13219	-3.93333	-3.20413	0.941623	0.958749	-0.0609127	-0.0770714
ENSMUSG00000096687	Aa474331	1157	1005	1011	1001	910	726	4.10269	3.89174	3.91405	4.13473	3.84035	3.76414	3.94128	0.662784	0.758622	-0.0561253	-0.463705
ENSMUSG00000073867	Aa474408	88	93	57	108	108	99	0.393495	0.464935	-0.222744	0.928333	0.771382	0.895941	0.538557	0.00530956	0.0192982	0.5204	4.77366
ENSMUSG00000097345	Aa543186	23	29	34	47	50	39	-1.51952	-1.19932	-0.95971	-0.263362	-0.331958	-0.436902	-0.785128	0.00103492	0.00600794	0.856961	6.95848
ENSMUSG00000081478	Aa623943	0	1	0	0	0	0	-7.07411	-5.497	-7.06823	-6.83322	-6.99017	-6.74068	-6.70057	0.601601	0.7121	0.100307	0.557754
ENSMUSG00000084895	Aa672651	0	0	0	4	1	2	-7.07411	-7.08196	-7.06823	-3.66329	-5.40521	-4.41876	-5.78526	9.4481e-06	0.000384077	2.65592	18.8512
ENSMUSG00000103149	Aa914427	28	17	10	32	59	27	-1.24122	-1.95268	-2.67592	-0.81085	-0.0953517	-0.959323	-1.28922	0.0569579	0.123259	1.35029	2.48045
ENSMUSG00000042510	Aa986860	772	645	1033	523	242	226	3.51928	3.25231	3.94509	3.19883	1.93167	2.08268	2.98831	0.0459117	0.103644	-1.1743	-2.66058
ENSMUSG00000036678	Aaas	3954	4016	3897	3113	3574	3385	5.87517	5.88976	5.8601	5.7711	5.81336	5.98447	5.86566	0.0492027	0.109607	-0.0621982	-2.60231
ENSMUSG00000029482	Aacs	999	1063	992	1894	2634	2292	3.89095	3.97265	3.88669	5.05438	5.37314	5.42202	4.59997	1.0275e-06	0.000137102	1.44635	29.7916
ENSMUSG00000027761	Aadac	334	330	529	85	66	35	2.31175	2.28655	2.98025	0.584634	0.065113	-0.590936	1.27289	0.00252528	0.0110437	-2.49695	-5.68744
ENSMUSG00000057228	Aadat	1015	1186	1292	296	378	192	3.91386	4.13054	4.26771	2.37867	2.57398	1.84803	3.18547	0.000988122	0.00585698	-1.82391	-7.03033
ENSMUSG00000021482	Aaed1	696	842	930	704	615	559	3.36987	3.63657	3.79363	3.62724	3.27545	3.38731	3.51501	0.399283	0.550559	-0.173201	-0.923039
ENSMUSG00000037257	Aagab	4141	4210	3876	3071	3369	2480	5.94183	5.95782	5.8523	5.75151	5.72815	5.53573	5.79456	0.0123831	0.0367143	-0.228963	-3.86301
ENSMUSG00000057230	Aak1	2060	1980	2506	1219	1432	1414	4.93467	4.86969	5.22322	4.41886	4.49415	4.72539	4.77766	0.02521	0.0643751	-0.466342	-3.18485
ENSMUSG00000035642	Aamdc	613	702	733	326	367	248	3.18681	3.3744	3.45042	2.51772	2.53143	2.21642	2.87953	0.000905612	0.00550143	-0.90981	-7.16742
ENSMUSG00000006299	Aamp	11708	12355	13400	7717	7996	7307	7.44116	7.51091	7.64177	7.0807	6.97498	7.09448	7.29067	0.000686242	0.00451978	-0.480395	-7.61885
ENSMUSG00000020804	Aanat	2	0	2	6	6	0	-4.75218	-7.08196	-4.74631	-3.13278	-3.28973	-6.74068	-4.95727	0.177684	0.287341	1.50282	1.5739
ENSMUSG00000027628	Aar2	3364	3368	3227	1948	2467	1931	5.64207	5.63593	5.58797	5.09493	5.27866	5.17482	5.4024	8.82971e-05	0.00120968	-0.445118	-11.8255
ENSMUSG00000068522	Aard	338	614	244	93	256	231	2.3289	3.18131	1.86546	0.713676	2.01265	2.11419	2.03603	0.227581	0.351881	-0.843632	-1.37936
ENSMUSG00000031960	Aars	17091	17304	17476	10782	14159	14340	7.98688	7.9969	8.02489	7.56319	7.79931	8.06712	7.90638	0.00113864	0.0063695	-0.204243	-6.81215
ENSMUSG00000023938	Aars2	2369	2231	2103	1860	2206	2081	5.13626	5.04184	4.97034	5.02826	5.11737	5.28272	5.09613	0.375034	0.523539	0.0909726	0.975662
ENSMUSG00000075528	Aarsd1	130	93	118	135	86	112	0.953795	0.464935	0.820509	1.24893	0.444459	1.0731	0.834288	0.57587	0.7121	0.163001	0.598989
ENSMUSG00000055923	Aasdh	1229	1044	1036	1097	1071	970	4.18975	3.94664	3.94927	4.26679	4.07525	4.1819	4.1016	0.205152	0.32342	0.1436	1.46112
ENSMUSG00000025894	Aasdhppt	3204	3353	3230	2135	2710	1994	5.57177	5.62949	5.58931	5.22714	5.41417	5.22113	5.44217	0.000535011	0.00381389	-0.335807	-8.04481
ENSMUSG00000029695	Aass	5442	4940	7935	1439	1185	628	6.33594	6.18848	6.88587	4.65813	4.22111	3.55509	5.30744	0.00349702	0.014152	-2.31478	-5.27246
ENSMUSG00000018697	Aatf	2791	2703	3083	2042	2327	2466	5.37271	5.31865	5.52212	5.1629	5.1944	5.52757	5.34973	0.304238	0.444152	-0.127674	-1.14752
ENSMUSG00000025375	Aatk	144	112	106	388	203	99	1.10081	0.731822	0.666475	2.76855	1.67872	0.895941	1.30705	0.0200638	0.0537949	0.852688	3.39524
ENSMUSG00000046109	Ab041806	0	2	0	0	0	4	-7.07411	-4.76003	-7.06823	-6.83322	-6.99017	-3.57076	-6.04942	0.822931	0.87562	0.22679	0.236103
ENSMUSG00000057191	Ab124611	14	49	1	12	23	17	-2.21613	-0.452603	-5.48327	-2.18936	-1.43558	-1.6114	-2.23139	0.421426	0.574212	0.473457	0.877174
ENSMUSG00000057880	Abat	772	703	908	1190	1384	1102	3.51928	3.37645	3.75911	4.38413	4.44498	4.36588	3.97497	2.58621e-05	0.000618057	0.880885	15.2939
ENSMUSG00000015243	Abca1	1524	1295	1766	1693	1966	1466	4.50001	4.25733	4.71844	4.89257	4.95125	4.77748	4.68285	0.014848	0.0423383	0.377292	3.68314
ENSMUSG00000050296	Abca12	42	51	25	8	5	16	-0.66472	-0.395459	-1.39581	-2.74576	-3.53074	-1.69629	-1.73813	0.0459706	0.103761	-1.86754	-2.6595
ENSMUSG00000004668	Abca13	8	9	19	50	42	13	-2.98665	-2.83403	-1.78283	-0.175007	-0.580779	-1.9858	-1.72418	0.0354458	0.0846417	1.71749	2.88225
ENSMUSG00000062017	Abca14	0	0	2	0	2	4	-7.07411	-7.08196	-4.74631	-6.83322	-4.66824	-3.57076	-5.66243	0.348687	0.493842	1.27528	1.03611
ENSMUSG00000054746	Abca15	0	2	0	0	0	0	-7.07411	-4.76003	-7.06823	-6.83322	-6.99017	-6.74068	-6.57774	0.602655	0.7121	0.100596	0.556088
ENSMUSG00000051900	Abca16	2	2	0	2	0	0	-4.75218	-4.76003	-7.06823	-4.51129	-6.99017	-6.74068	-5.80377	0.576261	0.7121	-0.55516	-0.598353
ENSMUSG00000035435	Abca17	24	16	18	15	14	14	-1.4594	-2.03757	-1.85878	-1.87902	-2.13219	-1.8827	-1.87494	0.418567	0.571159	-0.139157	-0.882988
ENSMUSG00000026944	Abca2	1740	1460	1394	2771	2174	1704	4.69118	4.43029	4.3773	5.60323	5.0963	4.99445	4.86546	0.00997898	0.0310448	0.687494	4.08349
ENSMUSG00000024130	Abca3	6961	5972	9435	3161	2886	2298	6.69107	6.46216	7.13565	5.79318	5.50494	5.42579	6.1688	0.00163639	0.00805988	-1.13918	-6.27963
ENSMUSG00000028125	Abca4	456	586	327	246	696	717	2.76036	3.11403	2.28712	2.11223	3.45381	3.74615	2.91228	0.342746	0.487366	0.478055	1.05027
ENSMUSG00000018800	Abca5	215	191	259	317	371	315	1.67743	1.49924	1.95136	2.47739	2.54705	2.56081	2.11888	5.89083e-05	0.000957061	0.851278	12.8761
ENSMUSG00000044749	Abca6	1	2	2	2	8	10	-5.48915	-4.76003	-4.74631	-4.51129	-2.90271	-2.34837	-4.12631	0.00527383	0.0191845	2.02607	4.78144
ENSMUSG00000035722	Abca7	1472	1294	1145	758	745	1296	4.44994	4.25622	4.09353	3.73379	3.5519	4.59972	4.11418	0.102893	0.189333	-0.437508	-2.00295
ENSMUSG00000041828	Abca8A	2	2	2	7	0	1	-4.75218	-4.76003	-4.74631	-2.92633	-6.99017	-5.15572	-4.88846	0.0373084	0.087943	-0.402952	-2.83786
ENSMUSG00000020620	Abca8B	202	243	307	200	190	288	1.58767	1.84582	2.19621	1.81424	1.58348	2.43174	1.90986	0.885059	0.921119	0.0518071	0.152274
ENSMUSG00000041797	Abca9	42	78	72	113	285	329	-0.66472	0.212661	0.111675	0.99333	2.16718	2.62345	0.907263	0.00365916	0.0146166	2.20538	5.21656
ENSMUSG00000031974	Abcb10	4090	3933	4781	2862	2498	10555	5.92395	5.85964	6.15501	5.64984	5.29668	7.62502	6.08502	0.117063	0.210309	-0.343653	-1.90107
ENSMUSG00000027048	Abcb11	143	121	208	51	57	36	1.0908	0.842853	1.63567	-0.146718	-0.144679	-0.550859	0.454511	0.00109968	0.0062368	-1.37963	-6.8652
ENSMUSG00000040584	Abcb1A	89	127	177	81	113	52	0.409705	0.912394	1.40344	0.51551	0.836379	-0.0264377	0.675165	0.355923	0.501686	-0.451008	-1.01914
ENSMUSG00000028970	Abcb1B	328	347	345	85	226	106	2.28564	2.35891	2.36431	0.584634	1.8332	0.994026	1.73679	1.97465e-05	0.000529628	-1.33831	-16.1774
ENSMUSG00000042476	Abcb4	149	146	172	14	69	15	1.14989	1.1128	1.36222	-1.97524	0.128772	-1.78649	-0.00134089	6.71402e-05	0.00102432	-2.85957	-12.5272
ENSMUSG00000072791	Abcb5	11	5	8	0	2	0	-2.55055	-3.62253	-2.98077	-6.83322	-4.66824	-6.74068	-4.566	0.00588185	0.0208706	-3.09218	-4.65674
ENSMUSG00000026198	Abcb6	176	189	174	258	289	226	1.38941	1.48409	1.37885	2.1808	2.18725	2.08268	1.78385	3.93329e-05	0.000788767	0.734481	14.0127
ENSMUSG00000031333	Abcb7	5086	4966	5045	3409	4617	3600	6.23835	6.19605	6.23255	5.90213	6.18273	6.0733	6.13752	0.00655593	0.0226024	-0.147538	-4.53499
ENSMUSG00000028973	Abcb8	3704	3537	3975	2971	2658	2436	5.78095	5.70656	5.88869	5.70376	5.38623	5.50991	5.66268	0.0573327	0.12394	-0.261443	-2.47503
ENSMUSG00000029408	Abcb9	133	147	212	70	59	68	0.986585	1.12261	1.66308	0.306333	-0.0953517	0.357349	0.723435	0.00632066	0.0219929	-1.0455	-4.57575
ENSMUSG00000023088	Abcc1	2904	2671	2492	3033	3053	2495	5.42996	5.30148	5.21514	5.73355	5.58608	5.54443	5.46844	0.0262123	0.0665554	0.305943	3.14956
ENSMUSG00000032842	Abcc10	1163	957	1165	867	678	694	4.11014	3.82117	4.1185	3.9275	3.41604	3.69915	3.84875	0.110077	0.200224	-0.342371	-1.94959
ENSMUSG00000036872	Abcc12	19	10	21	13	8	20	-1.78871	-2.68964	-1.64197	-2.07833	-2.90271	-1.38313	-2.08075	0.867422	0.907533	-0.104824	-0.175912
ENSMUSG00000025194	Abcc2	6799	6189	9363	899	1104	587	6.6571	6.51365	7.1246	3.97976	4.11901	3.45776	5.30865	0.000194227	0.00193071	-2.89297	-10.0061
ENSMUSG00000020865	Abcc3	29	28	17	87	55	114	-1.19147	-1.24907	-1.93895	0.617993	-0.195754	1.09852	-0.476455	0.00268475	0.0115743	2.04004	5.60754
ENSMUSG00000032849	Abcc4	4871	4214	6412	1142	1400	814	6.17604	5.95919	6.57844	4.32476	4.46156	3.92909	5.23818	0.000507922	0.00367043	-1.98702	-8.1363
ENSMUSG00000022822	Abcc5	13958	11952	16586	7566	7223	6139	7.69475	7.46307	7.94949	7.05219	6.82831	6.84322	7.30517	0.00123382	0.00673768	-0.787256	-6.69116
ENSMUSG00000030834	Abcc6	330	311	335	77	61	72	2.2944	2.20113	2.32193	0.442906	-0.0476549	0.439226	1.27532	1.90519e-05	0.000515158	-1.9562	-16.2983
ENSMUSG00000040136	Abcc8	397	381	260	152	180	263	2.5607	2.49358	1.95691	1.41945	1.50569	2.30098	2.03955	0.0927696	0.174099	-0.608524	-2.08519
ENSMUSG00000030249	Abcc9	76	47	57	337	634	483	0.183277	-0.512104	-0.222744	2.56553	3.31931	3.17669	1.41833	0.00015141	0.00164421	3.2598	10.5506
ENSMUSG00000031378	Abcd1	1083	1075	1302	1245	1064	946	4.00737	3.98883	4.27883	4.44929	4.06579	4.14578	4.15598	0.418507	0.571115	0.126187	0.88311
ENSMUSG00000055782	Abcd2	34	93	44	206	492	318	-0.965586	0.464935	-0.592501	1.85678	2.95381	2.57447	1.04865	0.00710716	0.0239806	2.83552	4.4458
ENSMUSG00000028127	Abcd3	6551	6221	8144	3985	3724	2712	6.6035	6.52109	6.92338	6.12733	5.87266	5.66472	6.28545	0.0134548	0.0391726	-0.791791	-3.78016
ENSMUSG00000021240	Abcd4	4060	3670	4967	1179	1071	939	5.91333	5.7598	6.21007	4.37074	4.07525	4.13507	5.07738	7.31145e-05	0.00108516	-1.74315	-12.3047
ENSMUSG00000058355	Abce1	16814	17760	17187	11862	16948	14701	7.96331	8.03443	8.00084	7.7009	8.0587	8.10299	7.97686	0.377755	0.52675	0.0431927	0.969621
ENSMUSG00000038762	Abcf1	14827	14932	15036	10139	12316	10923	7.78188	7.78421	7.80795	7.47448	7.59814	7.67446	7.68685	0.000291124	0.00250213	-0.193664	-9.17612
ENSMUSG00000028953	Abcf2	10340	10636	9884	8054	10067	8371	7.26191	7.29478	7.20272	7.14236	7.30725	7.29059	7.24993	0.980281	0.985062	-0.00138025	-0.0260062
ENSMUSG00000003234	Abcf3	3567	3647	4001	2280	2895	2459	5.72659	5.75073	5.89809	5.32192	5.50943	5.52347	5.6217	0.0067201	0.0230001	-0.33972	-4.50754
ENSMUSG00000024030	Abcg1	233	242	180	155	265	329	1.79317	1.83988	1.42762	1.44755	2.0624	2.62345	1.86568	0.184418	0.296236	0.367393	1.54475
ENSMUSG00000029802	Abcg2	9305	9606	11966	3079	4248	5554	7.10976	7.14784	7.47848	5.75526	6.06257	6.69876	6.70878	0.00566087	0.020254	-1.10652	-4.70024
ENSMUSG00000029299	Abcg3	18	70	0	7	11	14	-1.86466	0.0575921	-7.06823	-2.92633	-2.46661	-1.8827	-2.69182	0.444144	0.597335	-0.570314	-0.832036
ENSMUSG00000032131	Abcg4	69	54	51	207	162	776	0.0448304	-0.313775	-0.381734	1.86375	1.35413	3.86016	1.07123	0.000243116	0.00221175	2.06612	9.5376
ENSMUSG00000040505	Abcg5	155	145	179	35	77	43	1.20666	1.10292	1.41961	-0.683471	0.285955	-0.29774	0.505654	0.00126839	0.00687276	-1.49532	-6.64993
ENSMUSG00000024254	Abcg8	58	43	57	15	39	27	-0.203746	-0.639016	-0.222744	-1.87902	-0.686389	-0.959323	-0.76504	0.05202	0.114507	-0.727807	-2.55575
ENSMUSG00000006638	Abhd1	11	15	12	7	0	10	-2.55055	-2.12776	-2.42438	-2.92633	-6.99017	-2.34837	-3.22793	0.136275	0.238735	-0.565849	-1.78169
ENSMUSG00000033157	Abhd10	1372	1386	1466	1207	1364	1063	4.34848	4.35527	4.44993	4.40459	4.42399	4.31392	4.3827	0.972222	0.98048	-0.00170182	-0.0366397
ENSMUSG00000040532	Abhd11	2048	1919	2283	1745	1269	1124	4.92624	4.82456	5.0888	4.93621	4.31988	4.39438	4.74834	0.0412072	0.0951764	-0.442629	-2.75243
ENSMUSG00000085042	Abhd11Os	114	117	93	257	278	218	0.765093	0.794558	0.47866	2.17521	2.13136	2.03081	1.39595	3.36034e-05	0.000720183	1.42639	14.4812
ENSMUSG00000032046	Abhd12	3999	3972	4676	2513	2359	1854	5.89149	5.87387	6.12298	5.46226	5.2141	5.11613	5.61347	0.0030056	0.0125995	-0.697677	-5.46251
ENSMUSG00000090121	Abhd12B	5	13	6	0	0	1	-3.61468	-2.32707	-3.36779	-6.83322	-6.99017	-5.15572	-4.71478	0.00454907	0.0171762	-3.22546	-4.95413
ENSMUSG00000040396	Abhd13	3655	3861	3951	2791	3340	2076	5.76174	5.83299	5.87995	5.61361	5.71568	5.27925	5.68054	0.0312615	0.0765983	-0.220788	-2.99231
ENSMUSG00000042210	Abhd14A	1411	1418	1445	1025	996	945	4.3889	4.38819	4.42912	4.16889	3.97056	4.14425	4.24832	0.000490166	0.00358001	-0.269637	-8.19949
ENSMUSG00000042073	Abhd14B	538	539	665	276	233	106	2.99869	2.99352	3.31006	2.27792	1.87711	0.994026	2.40855	0.00306411	0.0127864	-1.24643	-5.43802
ENSMUSG00000000686	Abhd15	21	13	7	90	47	27	-1.64785	-2.32707	-3.16134	0.666628	-0.420314	-0.959323	-1.30821	0.0302607	0.0746516	2.14549	3.02109
ENSMUSG00000007036	Abhd16A	2387	2364	2550	2041	1926	2000	5.14717	5.12536	5.24833	5.1622	4.9216	5.22546	5.13835	0.536764	0.693015	-0.0490351	-0.663955
ENSMUSG00000055882	Abhd16B	18	16	12	18	7	16	-1.86466	-2.03757	-2.42438	-1.62376	-3.08328	-1.69629	-2.12166	0.723367	0.805828	0.130977	0.375029
ENSMUSG00000003346	Abhd17A	4165	4463	4507	2704	2990	2835	5.95016	6.042	6.06988	5.56793	5.556	5.7287	5.81911	0.00130917	0.00702148	-0.405745	-6.60298
ENSMUSG00000047368	Abhd17B	2701	2674	2841	2024	2599	1630	5.32543	5.30309	5.4042	5.15013	5.35385	4.93042	5.24452	0.0383914	0.0899633	-0.188375	-2.81316
ENSMUSG00000038459	Abhd17C	6242	6375	7079	4239	4416	3203	6.5338	6.55636	6.7212	6.21646	6.11852	5.90475	6.34185	0.0055268	0.019888	-0.52092	-4.72761
ENSMUSG00000039202	Abhd2	9950	11719	12948	8979	6159	3473	7.20644	7.43466	7.59226	7.2992	6.59843	6.02149	7.02542	0.0236294	0.0612449	-0.804818	-3.24385
ENSMUSG00000002475	Abhd3	165	157	176	55	76	30	1.29658	1.21725	1.39529	-0.0388022	0.267218	-0.809946	0.554598	0.000283134	0.00245494	-1.3277	-9.23111
ENSMUSG00000040997	Abhd4	1995	1957	2024	1222	1380	1602	4.88842	4.85284	4.91512	4.4224	4.44081	4.90543	4.7375	0.000228806	0.00211943	-0.420544	-9.66218
ENSMUSG00000032540	Abhd5	1025	955	1406	779	780	774	3.928	3.81815	4.38966	3.77319	3.61809	3.85644	3.89725	0.134614	0.236259	-0.234182	-1.7913
ENSMUSG00000025277	Abhd6	786	709	780	498	384	337	3.54519	3.3887	3.54002	3.12823	2.59667	2.65806	3.14281	0.000841203	0.00521133	-0.769744	-7.28519
ENSMUSG00000007950	Abhd8	1126	1138	990	1534	1645	1278	4.06352	4.07096	3.88378	4.75033	4.69414	4.57955	4.34038	0.000404816	0.00313339	0.670104	8.54672
ENSMUSG00000058835	Abi1	4147	4455	4527	3995	3893	3658	5.94392	6.03941	6.07626	6.13094	5.93668	6.09635	6.03726	0.688024	0.779191	0.0319008	0.426292
ENSMUSG00000026782	Abi2	7013	7134	7897	4465	5728	4370	6.70181	6.71864	6.87895	6.29139	6.49377	6.3529	6.57291	0.00667339	0.022882	-0.384341	-4.51527
ENSMUSG00000018381	Abi3	13	33	2	9	29	98	-2.31922	-1.01587	-4.74631	-2.58529	-1.10753	0.881369	-1.81547	0.381611	0.530895	1.72722	0.961122
ENSMUSG00000035258	Abi3Bp	35	26	20	206	143	113	-0.924364	-1.35404	-1.71068	1.85678	1.17474	1.08587	0.021383	0.000726864	0.00469783	2.68959	7.5233
ENSMUSG00000026842	Abl1	11831	12019	12180	13700	14776	12835	7.45623	7.47113	7.50405	7.90872	7.86085	7.90717	7.68469	1.12756e-05	0.000401803	0.414303	18.1731
ENSMUSG00000026596	Abl2	5525	5513	6237	5249	6704	5226	6.35778	6.34679	6.53852	6.52475	6.72074	6.61095	6.51659	0.0715936	0.140585	0.206772	2.29328
ENSMUSG00000025085	Ablim1	5722	5959	5642	5100	4771	3147	6.40832	6.45902	6.39388	6.4832	6.23006	5.87931	6.30897	0.0117672	0.0352829	-0.189231	-3.91446
ENSMUSG00000029095	Ablim2	45	14	12	37	16	42	-0.566316	-2.22398	-2.42438	-0.604399	-1.94578	-0.331292	-1.34936	0.355071	0.500744	0.748051	1.02112
ENSMUSG00000032735	Ablim3	426	428	513	217	66	74	2.66229	2.66119	2.93599	1.93165	0.065113	0.478485	1.78912	0.000189694	0.00190391	-2.27309	-10.0566
ENSMUSG00000015787	Abo	8	4	8	0	0	0	-2.98665	-3.91203	-2.98077	-6.83322	-6.99017	-6.74068	-5.07392	3.80609e-06	0.0002402	-3.76897	-22.7488
ENSMUSG00000017631	Abr	9112	8095	8828	10592	7256	5208	7.07952	6.90095	7.03972	7.53754	6.83489	6.60597	6.99976	0.191742	0.305859	-0.168582	-1.51421
ENSMUSG00000042895	Abra	0	25	0	103	119	31	-7.07411	-1.40953	-7.06823	0.860269	0.910697	-0.763403	-2.42405	0.00302322	0.012661	6.1915	5.45507
ENSMUSG00000078453	Abracl	2012	2408	2230	1707	1834	1598	4.90066	5.15196	5.05492	4.90445	4.851	4.90182	4.9608	0.00628736	0.0219084	-0.170221	-4.58166
ENSMUSG00000036376	Abt1	1824	1750	1882	1514	1446	1115	4.75917	4.69159	4.8102	4.73141	4.50818	4.38279	4.64722	0.0225199	0.0590003	-0.240395	-3.28801
ENSMUSG00000030083	Abtb1	1537	1410	1429	1382	1206	956	4.51226	4.38003	4.41306	4.59985	4.24644	4.16094	4.38543	0.110845	0.20145	-0.158974	-1.9441
ENSMUSG00000032724	Abtb2	1027	905	1166	897	1126	961	3.93081	3.74061	4.11974	3.97655	4.14746	4.16846	4.01394	0.173389	0.28176	0.167558	1.59306
ENSMUSG00000102395	Ac158361.1	0	2	0	0	0	3	-7.07411	-4.76003	-7.06823	-6.83322	-6.99017	-3.93333	-6.10985	0.819356	0.87388	0.229213	0.24098
ENSMUSG00000102829	Ac158361.3	0	0	1	0	0	2	-7.07411	-7.08196	-5.48327	-6.83322	-6.99017	-4.41876	-6.31358	0.74479	0.822788	0.24091	0.344519
ENSMUSG00000103335	Ac158361.4	3	0	2	0	0	0	-4.26676	-7.08196	-4.74631	-6.83322	-6.99017	-6.74068	-6.10985	0.000159369	0.00170069	-2.10827	-10.4364
ENSMUSG00000036138	Acaa1A	6379	6178	7605	3056	2851	2150	6.56512	6.51108	6.82459	5.74445	5.48734	5.32977	6.07706	0.00136875	0.00717231	-1.11125	-6.53741
ENSMUSG00000010651	Acaa1B	1305	1290	1531	568	535	426	4.27628	4.25176	4.5125	3.3178	3.07457	2.99572	3.7381	0.000238878	0.00218378	-1.21675	-9.57357
ENSMUSG00000036880	Acaa2	3528	3447	4593	2802	2887	2184	5.71073	5.66938	6.09714	5.61928	5.50544	5.3524	5.65906	0.0761701	0.148043	-0.313122	-2.24317
ENSMUSG00000020532	Acaca	3491	3461	3604	4299	5482	4708	5.69552	5.67522	5.74735	6.23674	6.43045	6.46037	6.04094	1.68937e-05	0.000480121	0.706059	16.7107
ENSMUSG00000042010	Acacb	203	180	213	382	347	209	1.59477	1.4139	1.66986	2.7461	2.4507	1.97012	1.97424	0.00171967	0.00832825	0.895755	6.20948
ENSMUSG00000029456	Acad10	537	441	437	273	240	220	2.99601	2.70431	2.70491	2.26218	1.91972	2.04395	2.43851	0.00379262	0.0150145	-0.729755	-5.17269
ENSMUSG00000090150	Acad11	1452	1329	1534	725	795	688	4.43021	4.29471	4.51532	3.66961	3.64555	3.68663	4.04034	3.27305e-06	0.000220534	-0.763672	-23.468
ENSMUSG00000042647	Acad12	496	469	427	179	188	164	2.88154	2.79302	2.67155	1.65462	1.56825	1.62126	2.19837	4.87701e-06	0.000279058	-1.17958	-21.6138
ENSMUSG00000031969	Acad8	1714	1770	1658	1519	1705	1420	4.66946	4.70798	4.62743	4.73616	4.74581	4.7315	4.70306	0.024821	0.0636578	0.0685889	3.19897
ENSMUSG00000027710	Acad9	3427	3487	3588	2632	3262	2855	5.66883	5.68602	5.74093	5.529	5.68159	5.73884	5.6742	0.569974	0.7121	-0.0272327	-0.608597
ENSMUSG00000026003	Acadl	2185	2348	2590	1407	1501	1421	5.01964	5.11556	5.27078	4.6257	4.56202	4.73252	4.8877	0.00264252	0.0114399	-0.498153	-5.62814
ENSMUSG00000062908	Acadm	3325	3133	3927	1663	1557	1452	5.62524	5.5316	5.87116	4.86679	4.61485	4.76364	5.21221	0.000818594	0.00512624	-0.930532	-7.3291
ENSMUSG00000029545	Acads	3739	3848	4290	2921	2973	2607	5.79452	5.82812	5.9987	5.67928	5.54778	5.60777	5.74269	0.01503	0.0427359	-0.261198	-3.67124
ENSMUSG00000030861	Acadsb	1675	1898	1869	1545	1867	1759	4.63627	4.80869	4.8002	4.76064	4.87672	5.04027	4.82046	0.203033	0.320735	0.141903	1.46928
ENSMUSG00000018574	Acadvl	1140	1055	1291	804	772	942	4.08134	3.96175	4.2666	3.81873	3.60322	4.13967	3.97855	0.205688	0.324112	-0.259331	-1.45907
ENSMUSG00000030607	Acan	169	98	68	74	78	22	1.33103	0.540093	0.0297979	0.38595	0.304451	-1.24883	0.223749	0.27422	0.408405	-0.795158	-1.23116
ENSMUSG00000001588	Acap1	80	53	47	42	119	141	0.256806	-0.340492	-0.498379	-0.423827	0.910697	1.40398	0.21813	0.0564427	0.122422	1.01142	2.48796
ENSMUSG00000049076	Acap2	4012	4013	4132	2704	3906	3654	5.89617	5.88869	5.94456	5.56793	5.94149	6.09478	5.88894	0.490377	0.645894	0.0307338	0.745288
ENSMUSG00000029033	Acap3	1210	1181	1208	1501	1675	1730	4.16728	4.12444	4.17077	4.71897	4.72021	5.01629	4.48633	4.64119e-06	0.00027284	0.579648	21.8361
ENSMUSG00000032047	Acat1	2129	2150	2564	1685	1752	1499	4.98219	4.9885	5.25623	4.88574	4.78503	4.80958	4.95121	0.0135249	0.0393308	-0.200304	-3.77501
ENSMUSG00000023832	Acat2	3892	4162	4073	6102	7174	5227	5.85237	5.94128	5.92382	6.74197	6.81849	6.61122	6.31486	1.53969e-05	0.000461377	0.837675	17.0358
ENSMUSG00000062480	Acat3	1375	1379	1375	2095	2482	1962	4.35163	4.34797	4.35751	5.19986	5.28741	5.19779	4.79036	1.30874e-07	6.84016e-05	0.850861	45.4844
ENSMUSG00000026499	Acbd3	5082	5676	6149	3501	4276	3362	6.23721	6.38883	6.51802	5.94054	6.07205	5.97464	6.18855	0.00305888	0.0127779	-0.391121	-5.44019
ENSMUSG00000056938	Acbd4	513	466	838	171	203	160	2.93011	2.78377	3.64343	1.58885	1.67872	1.58575	2.36844	4.73304e-06	0.000275843	-1.31028	-21.7479
ENSMUSG00000026781	Acbd5	3130	3016	3643	1866	2179	1412	5.53807	5.4767	5.76288	5.0329	5.09961	4.72335	5.27225	0.00739065	0.0247068	-0.634168	-4.40302
ENSMUSG00000033701	Acbd6	2661	2684	2483	1983	2474	2347	5.30391	5.30848	5.20992	5.12061	5.28275	5.45623	5.28032	0.916933	0.941716	0.00677409	0.109803
ENSMUSG00000026644	Acbd7	35	43	33	22	4	20	-0.924364	-0.639016	-1.00215	-1.34136	-3.82024	-1.38313	-1.51838	0.049524	0.110159	-0.802775	-2.59686
ENSMUSG00000040272	Accs	607	654	535	1320	1050	849	3.17263	3.27229	2.99651	4.53365	4.04669	3.98979	3.66859	0.00114292	0.00638109	0.984588	6.80646
ENSMUSG00000075023	Accsl	0	0	6	0	4	2	-7.07411	-7.08196	-3.36779	-6.83322	-3.82024	-4.41876	-5.43268	0.561067	0.7121	0.834159	0.623234
ENSMUSG00000038000	Acd	1711	1742	1929	1472	1214	1650	4.66693	4.68498	4.84578	4.69083	4.25598	4.948	4.68209	0.664681	0.760246	-0.0521239	-0.460868
ENSMUSG00000020681	Ace	262	628	258	109	48	98	1.96206	3.21381	1.94579	0.941569	-0.390257	0.881369	1.42572	0.0120247	0.0358854	-1.81477	-3.89258
ENSMUSG00000015405	Ace2	2	12	2	24	23	19	-4.75218	-2.4381	-4.74631	-1.21851	-1.43558	-1.45528	-2.67433	6.87599e-06	0.000340455	3.25479	20.1326
ENSMUSG00000101605	Ace3	3	0	3	1	3	2	-4.26676	-7.08196	-4.26088	-5.24826	-4.18281	-4.41876	-4.9099	0.870407	0.909936	0.0900461	0.171904
ENSMUSG00000045019	Acer1	2	4	0	0	0	0	-4.75218	-3.91203	-7.06823	-6.83322	-6.99017	-6.74068	-6.04942	0.000199321	0.001951	-2.10258	-9.95105
ENSMUSG00000038007	Acer2	4034	4361	4418	3646	2687	1378	5.90406	6.00865	6.04111	5.99908	5.40188	4.6882	5.67383	0.00268806	0.011582	-0.5799	-5.60594
ENSMUSG00000030760	Acer3	951	1140	1062	919	1039	730	3.81995	4.07349	3.98501	4.01149	4.0315	3.77206	3.94892	0.890431	0.925171	-0.0166351	-0.145095
ENSMUSG00000023328	Ache	15	21	24	126	152	1428	-2.11991	-1.65569	-1.45352	1.14978	1.2625	4.7396	0.320457	0.000156096	0.00168129	3.08717	10.4825
ENSMUSG00000022185	Acin1	22276	20814	22533	20216	20760	18469	8.36912	8.26334	8.39155	8.47003	8.35138	8.43217	8.3796	0.249099	0.378251	0.0750557	1.30779
ENSMUSG00000037872	Ackr1	110	82	65	50	31	67	0.713792	0.284363	-0.0348112	-0.175007	-1.01289	0.336132	0.0185967	0.225033	0.348777	-0.630093	-1.38825
ENSMUSG00000044534	Ackr2	2	2	0	2	0	8	-4.75218	-4.76003	-7.06823	-4.51129	-6.99017	-2.65322	-5.12252	0.555573	0.710883	0.797068	0.632337
ENSMUSG00000044337	Ackr3	1515	2033	1739	1780	2668	1375	4.49147	4.90779	4.69622	4.96485	5.39164	4.68506	4.85617	0.208916	0.328337	0.327633	1.44682
ENSMUSG00000079355	Ackr4	23	18	25	5	3	8	-1.51952	-1.87251	-1.39581	-3.37379	-4.18281	-2.65322	-2.49961	0.00358301	0.0143953	-1.78907	-5.24244
ENSMUSG00000020917	Acly	18199	19172	17208	27018	27706	23026	8.0775	8.14479	8.0026	8.88844	8.76777	8.75032	8.43857	0.000124532	0.00145392	0.726967	10.997
ENSMUSG00000026348	Acmsd	9	8	2	12	12	53	-2.82618	-2.9945	-4.74631	-2.18936	-2.34631	0.000783796	-2.51698	0.068871	0.13645	1.79158	2.32476
ENSMUSG00000070985	Acnat1	215	161	284	85	67	39	1.67743	1.25343	2.08405	0.584634	0.0866461	-0.436902	0.874882	0.0207494	0.0553171	-1.5858	-3.36386
ENSMUSG00000060317	Acnat2	14	15	33	27	9	4	-2.21613	-2.12776	-1.00215	-1.05186	-2.74224	-3.57076	-2.11848	0.406689	0.558744	-0.665349	-0.90748
ENSMUSG00000028405	Aco1	11201	11344	12872	9211	8728	5927	7.37729	7.38775	7.58377	7.336	7.10135	6.79252	7.26311	0.0391291	0.0913245	-0.344595	-2.79678
ENSMUSG00000022477	Aco2	14224	14217	16065	10617	11162	10486	7.72198	7.71342	7.90344	7.54094	7.4562	7.61556	7.65859	0.0289002	0.0719716	-0.244468	-3.06198
ENSMUSG00000072949	Acot1	2574	2730	3433	2084	1510	949	5.25597	5.33299	5.67723	5.19227	4.57064	4.15034	5.02991	0.0294987	0.0731079	-0.794353	-3.04373
ENSMUSG00000047565	Acot10	554	545	479	244	298	334	3.04093	3.00948	2.83715	2.10047	2.23142	2.64518	2.64411	0.00381071	0.0150711	-0.676904	-5.16688
ENSMUSG00000034853	Acot11	186	198	212	160	182	524	1.46892	1.55104	1.66308	1.49321	1.52158	3.29412	1.83199	0.792608	0.854168	0.0324578	0.277703
ENSMUSG00000021620	Acot12	36	65	50	3	16	16	-0.884286	-0.0485363	-0.410023	-4.02586	-1.94578	-1.69629	-1.5018	0.0229885	0.0599718	-2.03867	-3.26907
ENSMUSG00000006717	Acot13	1070	1066	1219	785	691	586	3.98996	3.97671	4.18384	3.78425	3.44342	3.4553	3.80558	0.00404084	0.0157339	-0.508384	-5.09571
ENSMUSG00000021226	Acot2	1093	1075	1373	1014	898	624	4.02063	3.98883	4.35541	4.15334	3.82121	3.54587	3.98088	0.252946	0.38285	-0.277429	-1.29561
ENSMUSG00000021228	Acot3	360	355	608	44	95	17	2.41974	2.39175	3.18088	-0.357485	0.587259	-1.6114	1.10179	0.00699117	0.0236796	-3.08553	-4.46388
ENSMUSG00000052392	Acot4	243	173	275	63	67	39	1.85367	1.35683	2.03767	0.155467	0.0866461	-0.436902	0.842231	0.00124685	0.00679032	-1.8155	-6.67546
ENSMUSG00000042540	Acot5	14	14	14	6	7	3	-2.21613	-2.22398	-2.21025	-3.13278	-3.08328	-3.93333	-2.79996	0.000481769	0.00354324	-0.915681	-8.23033
ENSMUSG00000043487	Acot6	76	61	92	152	200	105	0.183277	-0.139445	0.463147	1.41945	1.65729	0.980416	0.760689	0.0114159	0.0344734	1.19603	3.94522
ENSMUSG00000028937	Acot7	2463	2967	2793	1288	1776	1529	5.19238	5.45307	5.37962	4.49826	4.80465	4.83816	5.02769	0.00494046	0.0183021	-0.6276	-4.85718
ENSMUSG00000017307	Acot8	850	877	1020	573	517	468	3.65806	3.6953	3.92683	3.33043	3.02525	3.13122	3.46118	0.0067128	0.0229817	-0.60057	-4.50874
ENSMUSG00000025287	Acot9	498	515	466	178	320	281	2.88734	2.92787	2.7975	1.64656	2.33401	2.39631	2.49826	0.00162534	0.00801729	-0.587875	-6.28926
ENSMUSG00000020777	Acox1	6526	6275	9673	3275	3128	2625	6.59798	6.53356	7.17159	5.84428	5.62109	5.61769	6.23103	0.000485401	0.00355935	-0.959084	-8.21691
ENSMUSG00000021751	Acox2	34	17	28	10	0	1	-0.965586	-1.95268	-1.23534	-2.4409	-6.99017	-5.15572	-3.1234	0.0051368	0.0188398	-3.77937	-4.81188
ENSMUSG00000029098	Acox3	915	883	1342	662	782	562	3.76431	3.70513	4.32247	3.53856	3.62178	3.39503	3.72454	0.0559221	0.121485	-0.309007	-2.49564
ENSMUSG00000027380	Acoxl	2	9	4	21	28	19	-4.75218	-2.83403	-3.89831	-1.40695	-1.15728	-1.45528	-2.58401	0.000208193	0.00198796	2.56356	9.85902
ENSMUSG00000044573	Acp1	5123	5310	5537	3414	3872	4020	6.2488	6.29267	6.36678	5.90424	5.92888	6.23248	6.16231	0.00690231	0.0234527	-0.32389	-4.47797
ENSMUSG00000002103	Acp2	3201	3580	3546	2143	2496	1833	5.57042	5.72399	5.72395	5.23253	5.29552	5.0997	5.44102	0.00185526	0.0087836	-0.460316	-6.10346
ENSMUSG00000001348	Acp5	1337	1508	2025	644	603	3648	4.31121	4.47694	4.91583	3.49882	3.24704	6.0924	4.42371	0.0691191	0.136601	-0.879343	-2.32183
ENSMUSG00000028093	Acp6	1296	1367	1275	1771	1418	1132	4.2663	4.33537	4.24861	4.95754	4.47998	4.40461	4.44873	0.0142823	0.0410722	0.202627	3.72122
ENSMUSG00000032561	Acpp	132	122	158	55	59	39	0.975738	0.854679	1.2401	-0.0388022	-0.0953517	-0.436902	0.416578	0.0014026	0.00727276	-1.20811	-6.50164
ENSMUSG00000012777	Acpt	68	105	43	56	41	53	0.0239214	0.63914	-0.625291	-0.0130391	-0.61513	0.000783796	-0.0982691	0.495095	0.651054	-0.24673	-0.736774
ENSMUSG00000022622	Acr	13	2	12	16	11	18	-2.31922	-4.76003	-2.42438	-1.78882	-2.46661	-1.53123	-2.54838	0.154798	0.257312	0.969747	1.68185
ENSMUSG00000072770	Acrbp	762	759	788	633	308	229	3.50048	3.48695	3.55473	3.47398	2.27896	2.10167	3.06613	6.96905e-06	0.000342602	-1.23328	-20.0767
ENSMUSG00000032110	Acrv1	1	4	0	0	8	3	-5.48915	-3.91203	-7.06823	-6.83322	-2.90271	-3.93333	-5.02311	0.6073	0.7121	0.938688	0.548767
ENSMUSG00000032281	Acsbg1	15	11	9	18	102	36	-2.11991	-2.5584	-2.82031	-1.62376	0.689311	-0.550859	-1.49732	0.00346938	0.0140579	1.96578	5.28229
ENSMUSG00000024207	Acsbg2	0	1	0	0	0	0	-7.07411	-5.497	-7.06823	-6.83322	-6.99017	-6.74068	-6.70057	0.601601	0.7121	0.100307	0.557754
ENSMUSG00000076435	Acsf2	390	412	469	683	587	668	2.53507	2.60629	2.80675	3.58358	3.20828	3.6441	3.06401	0.00222392	0.0100461	0.839059	5.8561
ENSMUSG00000015016	Acsf3	1086	1034	1160	938	931	871	4.01136	3.93276	4.1123	4.04099	3.87324	4.02667	3.99955	0.64436	0.743197	-0.0416149	-0.491493
ENSMUSG00000018796	Acsl1	3064	2840	4167	1350	1363	1183	5.50733	5.38997	5.95673	4.56606	4.42293	4.46816	5.05186	5.0092e-05	0.00088538	-1.02261	-13.3212
ENSMUSG00000032883	Acsl3	10668	11908	12568	7768	7656	5087	7.30696	7.45774	7.54929	7.0902	6.9123	6.57206	7.14809	0.0111358	0.0338309	-0.574055	-3.97053
ENSMUSG00000031278	Acsl4	6515	6486	7541	4647	4565	3242	6.59555	6.58127	6.8124	6.34902	6.16639	5.92221	6.40447	0.0138219	0.0400126	-0.514004	-3.75351
ENSMUSG00000024981	Acsl5	2562	2663	2793	3042	2626	2752	5.24923	5.29715	5.37962	5.73782	5.36876	5.68584	5.45307	0.00741609	0.0247725	0.336124	4.39928
ENSMUSG00000020333	Acsl6	192	158	120	206	412	294	1.5146	1.22638	0.844655	1.85678	2.69808	2.46144	1.76699	0.0194266	0.0523949	1.15034	3.42551
ENSMUSG00000033533	Acsm1	11	14	4	18	7	6	-2.55055	-2.22398	-3.89831	-1.62376	-3.08328	-3.04024	-2.73669	0.66108	0.757943	0.302174	0.466258
ENSMUSG00000030945	Acsm2	2	2	2	0	0	0	-4.75218	-4.76003	-4.74631	-6.83322	-6.99017	-6.74068	-5.80377	2.41514e-05	0.0005928	-2.08038	-15.5135
ENSMUSG00000030935	Acsm3	95	140	92	63	44	52	0.503318	1.05247	0.463147	0.155467	-0.514436	-0.0264377	0.272254	0.0343291	0.0824866	-0.812265	-2.91014
ENSMUSG00000047026	Acsm4	1	2	3	0	5	0	-5.48915	-4.76003	-4.26088	-6.83322	-3.53074	-6.74068	-5.26912	0.132345	0.233012	-1.31374	-1.80464
ENSMUSG00000030972	Acsm5	13	13	14	10	0	0	-2.31922	-2.32707	-2.21025	-2.4409	-6.99017	-6.74068	-3.83805	8.80579e-07	0.000125187	-4.45563	-30.752
ENSMUSG00000027452	Acss1	460	342	579	425	419	1459	2.77295	2.338	3.11043	2.8998	2.72236	4.77058	3.10235	0.394199	0.5449	0.391892	0.933853
ENSMUSG00000027605	Acss2	508	504	665	401	481	596	2.91599	2.89675	3.31006	2.81604	2.92122	3.4797	3.05663	0.954925	0.968628	0.0124697	0.0594809
ENSMUSG00000035948	Acss3	130	114	93	202	146	94	0.953795	0.757245	0.47866	1.82856	1.20459	0.821559	1.0074	0.10692	0.195429	0.510969	1.97257
ENSMUSG00000031972	Acta1	147	374	196	2614	1733	726	1.13046	2.46686	1.55015	5.5191	4.7693	3.76414	3.2	0.00383725	0.0151473	3.06566	5.15842
ENSMUSG00000035783	Acta2	1474	3893	997	10497	8808	8434	4.4519	5.84489	3.89394	7.52454	7.11451	7.3014	6.02186	0.000372466	0.00297102	2.80765	8.70195
ENSMUSG00000029580	Actb	170187	175305	193124	101408	114345	109514	11.3027	11.3376	11.4909	10.7966	10.8129	11.0001	11.1234	0.00152976	0.00771129	-0.510138	-6.3759
ENSMUSG00000055194	Actbl2	0	0	1	0	0	0	-7.07411	-7.08196	-5.48327	-6.83322	-6.99017	-6.74068	-6.70057	0.582763	0.7121	0.106247	0.587832
ENSMUSG00000068614	Actc1	156	1894	202	25383	23830	14992	1.21591	4.80564	1.59354	8.79839	8.55035	8.13127	5.51585	0.00117306	0.006498	6.00827	6.76707
ENSMUSG00000062825	Actg1	88148	92513	99149	64219	68508	57735	10.3535	10.4154	10.5291	10.1375	10.0738	10.0765	10.2643	0.000312184	0.00262377	-0.319672	-9.0394
ENSMUSG00000059430	Actg2	17	47	14	15	18	61	-1.94483	-0.512104	-2.21025	-1.87902	-1.78072	0.201831	-1.35418	0.658948	0.756653	0.342505	0.469456
ENSMUSG00000074978	Actg-Ps1	165	188	208	88	107	96	1.29658	1.47646	1.63567	0.634388	0.758023	0.851774	1.10882	0.00153997	0.00775145	-0.722483	-6.36634
ENSMUSG00000078129	Actl10	3	4	10	8	2	11	-4.26676	-3.91203	-2.67592	-2.74576	-4.66824	-2.21712	-3.4143	0.679054	0.772185	0.381681	0.439507
ENSMUSG00000066368	Actl11	2	2	0	0	2	0	-4.75218	-4.76003	-7.06823	-6.83322	-4.66824	-6.74068	-5.80377	0.517682	0.673707	-0.579876	-0.696799
ENSMUSG00000027671	Actl6A	8367	9401	8319	7445	8759	7313	6.95647	7.11672	6.95405	7.02893	7.10646	7.09566	7.04305	0.0561824	0.121936	0.0920195	2.49179
ENSMUSG00000029712	Actl6B	0	0	2	0	6	6	-7.07411	-7.08196	-4.74631	-6.83322	-3.28973	-3.04024	-5.34426	0.074114	0.144674	2.27832	2.26527
ENSMUSG00000070979	Actl7A	2	0	0	6	0	13	-4.75218	-7.08196	-7.06823	-3.13278	-6.99017	-1.9858	-5.16852	0.0954393	0.178163	2.63666	2.06261
ENSMUSG00000015143	Actn1	29810	32380	34134	12841	13274	12943	8.78942	8.90088	8.99071	7.81531	7.7062	7.91926	8.35363	0.00016591	0.00174152	-1.08348	-10.3475
ENSMUSG00000052374	Actn2	58	145	22	2975	2733	1150	-0.203746	1.10292	-1.57638	5.7057	5.42636	4.42736	2.48037	0.00442646	0.0168446	5.42417	4.98652
ENSMUSG00000006457	Actn3	184	148	112	82	125	401	1.45337	1.13236	0.745547	0.533104	0.981374	2.90857	1.29239	0.960502	0.972732	-0.0210928	-0.0521131
ENSMUSG00000054808	Actn4	40965	41494	46626	22338	22714	19677	9.24801	9.25867	9.44063	8.61403	8.48116	8.52358	8.92768	9.88152e-05	0.00127893	-0.767684	-11.5481
ENSMUSG00000021076	Actr10	3961	4570	4079	2998	3978	3389	5.87772	6.07618	5.92594	5.71681	5.96784	5.98617	5.92511	0.507523	0.66385	-0.069326	-0.714626
ENSMUSG00000025228	Actr1A	8964	9505	10401	6860	8196	7255	7.0559	7.13259	7.27627	6.91088	7.01062	7.08418	7.07841	0.153907	0.256199	-0.153679	-1.68637
ENSMUSG00000037351	Actr1B	13658	14555	14780	8940	10118	9103	7.6634	7.74732	7.78317	7.29292	7.31454	7.41152	7.53548	0.000879596	0.00537948	-0.392956	-7.21375
ENSMUSG00000020152	Actr2	16971	17583	18419	10343	13616	12590	7.97672	8.01998	8.10071	7.50322	7.7429	7.87936	7.87048	0.0121841	0.036247	-0.29262	-3.87931
ENSMUSG00000026341	Actr3	12851	13714	14532	10817	11019	9605	7.57554	7.66146	7.75876	7.56786	7.4376	7.48896	7.5817	0.0628922	0.129978	-0.16818	-2.39888
ENSMUSG00000056367	Actr3B	209	163	175	199	146	90	1.6367	1.27119	1.38709	1.80703	1.20459	0.759163	1.34429	0.368938	0.516203	-0.219367	-0.989329
ENSMUSG00000037761	Actr5	1806	1674	1496	1379	1367	1177	4.74487	4.62756	4.47914	4.59671	4.42716	4.46083	4.55604	0.238184	0.3651	-0.123571	-1.34334
ENSMUSG00000019948	Actr6	1216	1110	1194	1018	1043	889	4.17441	4.03503	4.15396	4.15901	4.03705	4.05617	4.1026	0.549337	0.704344	-0.0377047	-0.64274
ENSMUSG00000015971	Actr8	2346	2810	2676	2129	2233	2084	5.12218	5.37465	5.3179	5.22308	5.13492	5.2848	5.24292	0.472176	0.626919	-0.0638238	-0.778688
ENSMUSG00000037737	Actrt3	0	4	0	10	2	1	-7.07411	-3.91203	-7.06823	-2.4409	-4.66824	-5.15572	-5.05321	0.160157	0.264493	1.92955	1.65521
ENSMUSG00000026836	Acvr1	1785	1996	1966	2571	2333	1704	4.728	4.8813	4.87318	5.49518	5.19811	4.99445	5.02837	0.00954071	0.0299888	0.373242	4.13032
ENSMUSG00000000532	Acvr1B	3591	3326	3133	2645	2499	2057	5.73626	5.61783	5.54533	5.53611	5.29725	5.26599	5.49979	0.04939	0.109935	-0.266998	-2.59913
ENSMUSG00000026834	Acvr1C	38	42	20	88	85	22	-0.807324	-0.672568	-1.71068	0.634388	0.427683	-1.24883	-0.562889	0.0683937	0.13645	1.19704	2.33041
ENSMUSG00000052155	Acvr2A	2136	2415	2482	3198	3422	2120	4.98692	5.15615	5.20934	5.80996	5.75067	5.30951	5.37042	0.00647667	0.0223889	0.561952	4.54852
ENSMUSG00000061393	Acvr2B	2276	2491	2239	2498	2578	1768	5.07849	5.20084	5.06073	5.45363	5.34215	5.04763	5.19724	0.0481612	0.107774	0.215234	2.62028
ENSMUSG00000000530	Acvrl1	115	228	82	100	649	1095	0.777638	1.75409	0.298088	0.817834	3.35302	4.35669	1.89289	0.0208802	0.0555918	2.38823	3.35801
ENSMUSG00000023262	Acy1	3466	3198	3985	1372	1607	1163	5.68515	5.56122	5.89231	4.58937	4.66043	4.44357	5.13868	0.000147454	0.00161543	-1.13615	-10.6101
ENSMUSG00000024866	Acy3	255	265	283	101	143	138	1.92307	1.97061	2.07897	0.832118	1.17474	1.37306	1.55876	0.000708628	0.00462262	-0.819912	-7.56539
ENSMUSG00000008822	Acyp1	477	469	507	453	461	419	2.82525	2.79302	2.91903	2.99174	2.86002	2.97184	2.89348	0.200702	0.317676	0.0930932	1.47835
ENSMUSG00000060923	Acyp2	90	135	134	117	144	139	0.425735	1.00019	1.00323	1.0433	1.18476	1.38344	1.00677	0.106724	0.19513	0.362669	1.97403
ENSMUSG00000017697	Ada	369	369	360	221	367	385	2.45532	2.44747	2.42562	1.95794	2.53143	2.8499	2.44462	0.0989388	0.183532	0.0879968	2.03401
ENSMUSG00000027719	Adad1	28	22	11	17	32	8	-1.24122	-1.59011	-2.54467	-1.70394	-0.967802	-2.65322	-1.78349	0.954957	0.968628	0.0434577	0.0594397
ENSMUSG00000024266	Adad2	58	53	46	32	12	13	-0.203746	-0.340492	-0.529075	-0.81085	-2.34631	-1.9858	-1.03605	0.00129677	0.00698316	-1.59507	-6.61707
ENSMUSG00000027259	Adal	992	1014	890	774	1026	728	3.88081	3.90459	3.73024	3.7639	4.01335	3.7681	3.8435	0.880411	0.917718	0.0149757	0.158493
ENSMUSG00000054693	Adam10	10796	11578	12565	8802	9899	10147	7.32417	7.4172	7.54895	7.27048	7.28297	7.56815	7.40199	0.616447	0.718451	-0.0602459	-0.534448
ENSMUSG00000020926	Adam11	377	354	344	933	807	515	2.48622	2.38768	2.36013	4.03329	3.66715	3.26915	3.03394	1.93629e-05	0.000521499	1.25778	16.2435
ENSMUSG00000054555	Adam12	154	420	263	440	1432	1859	1.19735	2.634	1.97342	2.94978	4.49415	5.12002	3.06145	0.0160472	0.045069	2.41193	3.60766
ENSMUSG00000028041	Adam15	1101	1029	1058	970	1162	1392	4.03114	3.92577	3.97957	4.08937	4.19285	4.70278	4.15358	0.0224374	0.0588253	0.212652	3.29139
ENSMUSG00000052593	Adam17	7576	7424	7956	4851	5669	4653	6.81321	6.77612	6.88968	6.411	6.47884	6.44342	6.63538	0.000183124	0.00185821	-0.379911	-10.1324
ENSMUSG00000031552	Adam18	0	0	0	0	4	8	-7.07411	-7.08196	-7.06823	-6.83322	-3.82024	-2.65322	-5.75516	3.46663e-06	0.000228372	3.25447	23.1915
ENSMUSG00000011256	Adam19	5059	6520	5495	1126	2812	3042	6.23067	6.58881	6.3558	4.30441	5.46747	5.83036	5.79625	0.0108035	0.0330324	-0.985395	-4.00154
ENSMUSG00000072647	Adam1A	73	102	90	64	125	106	0.125562	0.597521	0.431612	0.178009	0.981374	0.994026	0.551351	0.157778	0.261411	0.398751	1.66693
ENSMUSG00000062438	Adam1B	74	84	70	48	99	100	0.145058	0.31892	0.0713172	-0.233305	0.646455	0.910369	0.309802	0.0306982	0.0754767	0.46315	3.00838
ENSMUSG00000022039	Adam2	3	4	4	10	7	22	-4.26676	-3.91203	-3.89831	-2.4409	-3.08328	-1.24883	-3.14168	0.00115528	0.00642916	1.57054	6.79016
ENSMUSG00000008438	Adam21	10	8	16	5	5	1	-2.68179	-2.9945	-2.02384	-3.37379	-3.53074	-5.15572	-3.2934	0.05845	0.125884	-1.44647	-2.4591
ENSMUSG00000040537	Adam22	545	392	407	956	782	404	3.01732	2.53459	2.60242	4.0684	3.62178	2.91931	3.1273	0.0171135	0.0473947	0.912132	3.54578
ENSMUSG00000025964	Adam23	125	99	131	380	526	358	0.897433	0.554665	0.970685	2.73853	3.05012	2.74515	1.8261	5.72416e-05	0.000942212	2.04398	12.9538
ENSMUSG00000071937	Adam25	0	0	0	2	0	0	-7.07411	-7.08196	-7.06823	-4.51129	-6.99017	-6.74068	-6.57774	0.0688986	0.13645	0.334053	2.32443
ENSMUSG00000014725	Adam28	119	196	160	8	0	0	0.826756	1.53643	1.2582	-2.74576	-6.99017	-6.74068	-2.14254	0.000544193	0.00386102	-7.06649	-8.01504
ENSMUSG00000031553	Adam3	2	0	0	0	0	2	-4.75218	-7.08196	-7.06823	-6.83322	-6.99017	-4.41876	-6.19075	0.824901	0.87562	0.217361	0.233418
ENSMUSG00000037437	Adam32	25	28	31	5	29	12	-1.40169	-1.24907	-1.09095	-3.37379	-1.10753	-2.09683	-1.71997	0.0212829	0.056399	-0.837151	-3.34025
ENSMUSG00000027318	Adam33	25	42	25	26	46	54	-1.40169	-0.672568	-1.39581	-1.1053	-0.451011	0.0275011	-0.833145	0.160094	0.264403	0.640909	1.65552
ENSMUSG00000072972	Adam4	63	51	60	29	16	21	-0.085426	-0.395459	-0.149371	-0.950575	-1.94578	-1.31442	-0.806837	0.00363253	0.0145417	-1.13825	-5.22554
ENSMUSG00000031554	Adam5	11	33	11	26	16	12	-2.55055	-1.01587	-2.54467	-1.1053	-1.94578	-2.09683	-1.8765	0.349553	0.494587	0.448886	1.03407
ENSMUSG00000043945	Adam6A	1	0	0	0	0	0	-5.48915	-7.08196	-7.06823	-6.83322	-6.99017	-6.74068	-6.70057	0.608151	0.7121	0.100378	0.54743
ENSMUSG00000051804	Adam6B	0	0	2	0	0	0	-7.07411	-7.08196	-4.74631	-6.83322	-6.99017	-6.74068	-6.57774	0.583834	0.7121	0.106549	0.586106
ENSMUSG00000022056	Adam7	0	0	0	8	0	3	-7.07411	-7.08196	-7.06823	-2.74576	-6.99017	-3.93333	-5.81559	4.34437e-06	0.00026246	3.14135	22.1361
ENSMUSG00000025473	Adam8	112	141	149	160	180	148	0.73967	1.0627	1.15577	1.49321	1.50569	1.47364	1.23844	0.000427695	0.00325925	0.428771	8.44562
ENSMUSG00000031555	Adam9	5170	5401	6129	3085	3648	2957	6.26198	6.31719	6.51332	5.75807	5.84292	5.78948	6.08049	0.000124081	0.00145118	-0.528461	-11.0054
ENSMUSG00000022057	Adamdec1	2	7	2	2	6	0	-4.75218	-3.17507	-4.74631	-4.51129	-3.28973	-6.74068	-4.53588	0.616356	0.718372	-0.481774	-0.53459
ENSMUSG00000022893	Adamts1	2046	1881	2951	5725	6843	5295	4.92483	4.79571	5.459	6.64997	6.75035	6.62987	5.86829	6.64215e-06	0.000335774	1.73944	20.2772
ENSMUSG00000024299	Adamts10	2425	2071	2002	2493	2448	2406	5.16996	4.9345	4.89935	5.45074	5.26751	5.49204	5.20235	0.0139186	0.0402228	0.398178	3.74662
ENSMUSG00000047497	Adamts12	594	560	524	488	890	1077	3.14142	3.04861	2.96656	3.099	3.8083	4.33279	3.39945	0.00114792	0.0063989	0.752878	6.79985
ENSMUSG00000014852	Adamts13	11	5	18	13	17	9	-2.55055	-3.62253	-1.85878	-2.07833	-1.86089	-2.49276	-2.41064	0.32251	0.464261	0.418182	1.10012
ENSMUSG00000059901	Adamts14	189	186	155	117	115	151	1.49194	1.46107	1.21254	1.0433	0.86158	1.50249	1.26215	0.145009	0.251345	-0.292634	-1.73301
ENSMUSG00000033453	Adamts15	1471	921	784	744	879	649	4.44896	3.76588	3.5474	3.70691	3.79037	3.6025	3.81034	0.596133	0.7121	-0.0625584	-0.566425
ENSMUSG00000049538	Adamts16	227	113	178	36	85	376	1.75561	0.744589	1.41155	-0.643393	0.427683	2.81582	1.08531	0.242004	0.369588	-0.838897	-1.33073
ENSMUSG00000058145	Adamts17	1511	1621	1901	1426	1095	801	4.48765	4.58115	4.82469	4.64505	4.1072	3.90588	4.42527	0.0888145	0.16802	-0.427801	-2.11993
ENSMUSG00000053399	Adamts18	93	86	74	228	231	400	0.472784	0.352669	0.150934	2.00283	1.8647	2.90498	1.29148	0.000155268	0.00167455	1.71004	10.4944
ENSMUSG00000053441	Adamts19	491	538	603	2600	1542	654	2.86694	2.99084	3.16898	5.51136	4.60089	3.61357	3.79209	0.000257292	0.00229826	1.59633	9.42255
ENSMUSG00000036545	Adamts2	185	399	123	129	420	519	1.46116	2.56009	0.880133	1.18359	2.72579	3.2803	2.01518	0.424551	0.577554	0.757112	0.870856
ENSMUSG00000022449	Adamts20	816	1112	837	347	906	863	3.5992	4.03763	3.64171	2.60765	3.83399	4.01337	3.62226	0.768581	0.836621	-0.084406	-0.311071
ENSMUSG00000043635	Adamts3	439	521	377	367	464	503	2.70561	2.94456	2.4921	2.68838	2.86937	3.23516	2.82253	0.43737	0.59079	0.210612	0.845305
ENSMUSG00000006403	Adamts4	309	453	353	127	504	420	2.19968	2.743	2.39733	1.16114	2.98854	2.97528	2.41083	0.440187	0.593487	0.263585	0.839767
ENSMUSG00000022894	Adamts5	16	25	4	111	96	201	-2.02972	-1.40953	-3.89831	0.967682	0.602288	1.91395	-0.642273	0.0126497	0.0373351	3.58214	3.84165
ENSMUSG00000046169	Adamts6	255	273	258	428	533	310	1.92307	2.01344	1.94579	2.90993	3.06918	2.53777	2.39986	2.57114e-05	0.000615434	0.953662	15.3126
ENSMUSG00000032363	Adamts7	1062	1193	1219	1901	1440	1191	3.97914	4.13902	4.18384	5.0597	4.50218	4.47788	4.39029	0.00683051	0.0232666	0.474917	4.48951
ENSMUSG00000031994	Adamts8	139	92	96	81	154	64	1.05001	0.449422	0.524223	0.51551	1.28129	0.270544	0.681834	0.924227	0.94702	0.0339526	0.10012
ENSMUSG00000030022	Adamts9	2117	2183	1238	1779	3752	3289	4.97404	5.01047	4.20614	4.96404	5.88347	5.94297	5.16352	0.0357706	0.0851637	0.917184	2.87433
ENSMUSG00000066113	Adamtsl1	24	35	27	95	188	288	-1.4594	-0.932212	-1.28687	0.744211	1.56825	2.43174	0.17762	0.000141445	0.00157313	2.78839	10.7041
ENSMUSG00000036040	Adamtsl2	120	278	221	89	378	281	0.838779	2.03957	1.72293	0.650598	2.57398	2.39631	1.70369	0.587788	0.7121	0.379117	0.579752
ENSMUSG00000070469	Adamtsl3	2	6	5	35	32	53	-4.75218	-3.38152	-3.6088	-0.683471	-0.967802	0.000783796	-2.23217	0.00207905	0.00956501	3.34755	5.94707
ENSMUSG00000015850	Adamtsl4	83	83	69	105	111	142	0.309594	0.301745	0.0507069	0.887881	0.81073	1.41413	0.629132	0.004164	0.0161028	0.734752	5.05956
ENSMUSG00000043822	Adamtsl5	41	26	49	54	57	65	-0.699071	-1.35404	-0.438878	-0.0650337	-0.144679	0.29274	-0.401493	0.0252795	0.0645361	0.839111	3.18235
ENSMUSG00000056413	Adap1	425	408	502	222	180	144	2.6589	2.59223	2.90475	1.96444	1.50569	1.43424	2.17671	0.00190443	0.00896132	-1.08391	-6.06725
ENSMUSG00000020709	Adap2	102	80	118	20	27	12	0.605369	0.248958	0.820509	-1.47567	-1.20881	-2.09683	-0.517744	0.00243607	0.0107665	-2.13732	-5.73478
ENSMUSG00000086507	Adap2Os	10	10	10	9	1	0	-2.68179	-2.68964	-2.67592	-2.58529	-5.40521	-6.74068	-3.79642	6.71978e-06	0.000336437	-2.72269	-20.2285
ENSMUSG00000027951	Adar	3043	3179	2969	4099	4152	3116	5.4974	5.55262	5.46777	6.16801	6.0296	5.86503	5.76341	0.000180511	0.00184002	0.524927	10.1635
ENSMUSG00000020262	Adarb1	393	386	357	854	1232	864	2.54611	2.51237	2.41357	3.90572	4.2772	4.01504	3.27833	5.2983e-06	0.000292575	1.52799	21.247
ENSMUSG00000052551	Adarb2	5	7	6	23	18	30	-3.61468	-3.17507	-3.36779	-1.27863	-1.78072	-0.809946	-2.33781	0.00032964	0.00272064	2.09149	8.93417
ENSMUSG00000031949	Adat1	1957	1679	1745	1273	1395	1092	4.86069	4.63186	4.70119	4.48137	4.4564	4.35273	4.5807	0.00868838	0.0278964	-0.290853	-4.22896
ENSMUSG00000019808	Adat2	495	495	416	477	582	510	2.87863	2.87078	2.63394	3.06614	3.19594	3.25508	2.98342	0.0105295	0.0323852	0.377134	4.02795
ENSMUSG00000035370	Adat3	985	752	939	614	620	504	3.8706	3.47359	3.80752	3.43005	3.28712	3.23803	3.51782	0.00837873	0.027184	-0.438519	-4.26761
ENSMUSG00000021044	Adck1	1241	1311	1349	865	968	878	4.20376	4.27504	4.32998	3.92417	3.92944	4.03822	4.11677	0.00338847	0.0138245	-0.30749	-5.31161
ENSMUSG00000046947	Adck2	756	840	806	689	699	574	3.48909	3.63314	3.5873	3.59619	3.46001	3.42548	3.53187	0.355849	0.501629	-0.0759084	-1.01931
ENSMUSG00000026489	Adck3	201	165	124	233	142	91	1.58053	1.28873	0.891768	2.03406	1.16465	0.775017	1.28912	0.855314	0.898703	0.0739659	0.192206
[truncated: 28,041 more rows]
[truncated: 1 more columns]

## Sheet: E13.5 Thyroid Nkx2-1+ vs Foregu
ensID	geneID	Counts-E8.25 Foregut/1	Counts-E8.25 Foregut/2	Counts-E8.25 Foregut/3	Counts-E13.5 Thyroid Nkx2-1+/1	Counts-E13.5 Thyroid Nkx2-1+/2	Counts-E13.5 Thyroid Nkx2-1+/3	e-E8.25 Foregut/1	e-E8.25 Foregut/2	e-E8.25 Foregut/3	e--E13.5 Thyroid Nkx2-1+/1	e--E13.5 Thyroid Nkx2-1+/2	e--E13.5 Thyroid Nkx2-1+/3	aveExpr	P-val	FDR	logFC	t
ENSMUSG00000050711	Scg2	6	0	2	39537	7282	28974	-3.31373	-7.00977	-4.67946	9.17319	6.34826	8.87875	1.56621	0.000291696	0.00129632	13.761	9.38847
ENSMUSG00000004366	Sst	3	7	8	55474	9250	38212	-4.20682	-3.10288	-2.91392	9.6618	6.69336	9.27801	2.56826	3.26097e-06	7.179e-05	12.6781	24.4737
ENSMUSG00000037033	Clca3B	4	0	2	16170	2678	11047	-3.84425	-7.00977	-4.67946	7.88334	4.90525	7.48769	0.790468	0.000220234	0.00105346	12.5951	9.98161
ENSMUSG00000036030	Prtg	43376	50032	44500	419	557	394	9.39045	9.6008	9.44015	2.61479	2.64087	2.68014	6.0612	1.35427e-10	1.23724e-06	-6.7958	-202.157		FDR<0.05 # 16503
ENSMUSG00000042942	Greb1L	17091	16965	16807	1118	2290	975	8.04682	8.04054	8.03543	4.02961	4.67949	3.98626	6.13636	2.63164e-10	1.62914e-06	-4.00942	-175.953		P.Val < 0.01 & abs(logFC) > 1 # 9102
ENSMUSG00000064293	Cntn4	0	0	0	4050	668	2681	-7.01417	-7.00977	-7.00138	5.88615	2.90283	5.44508	-1.13188	9.69371e-11	1.23724e-06	12.4533	216.788
ENSMUSG00000059956	Serpinb12	0	0	0	2561	1295	2002	-7.01417	-7.00977	-7.00138	5.22503	3.85734	5.02384	-1.15319	1.14492e-10	1.23724e-06	12.0321	209.377
ENSMUSG00000068122	Agtr2	0	0	0	1386	651	2218	-7.01417	-7.00977	-7.00138	4.33949	2.86567	5.17163	-1.44142	1.59887e-10	1.23724e-06	11.3476	195.263
ENSMUSG00000047686	Zcchc5	0	0	6	1541	2014	1300	-7.01417	-7.00977	-3.30094	4.49238	4.49425	4.40111	-0.656192	1.50347e-08	5.06322e-06	11.3363	75.5395
ENSMUSG00000054072	Iigp1	6	6	0	12901	2601	6435	-3.31373	-3.30933	-7.00138	7.55751	4.86317	6.70809	0.917388	0.000760235	0.00265055	11.2164	7.59803
ENSMUSG00000029368	Alb	7	8	14	23708	332	31873	-3.10728	-2.92231	-2.1434	8.43538	1.89526	9.01633	1.86233	1.66852e-06	4.81322e-05	11.1474	28.1752
ENSMUSG00000056025	Clca3A1	0	0	2	2552	324	1789	-7.01417	-7.00977	-4.67946	5.21996	1.86012	4.8616	-1.12695	0.000113858	0.000663077	10.9655	11.5131
ENSMUSG00000098172	Gm26973	1	0	0	1467	2199	1170	-5.42921	-7.00977	-7.00138	4.42141	4.621	4.24917	-1.0248	8.74413e-06	0.000117882	10.9226	19.881
ENSMUSG00000029657	Hsph1	27405	28508	28342	9355	12152	8377	8.72801	8.78933	8.7893	7.09386	7.08701	7.08856	7.92934	7.65189e-10	3.00955e-06	-1.6972	-140.774
ENSMUSG00000033063	Cntnap3	4	8	3	11608	1651	8155	-3.84425	-2.92231	-4.19403	7.40515	4.20761	7.04982	1.28366	7.09371e-06	0.000102412	10.6912	20.7781
ENSMUSG00000027419	Pcsk2	39	15	1	25324	4077	17982	-0.710391	-2.05558	-5.41642	8.53051	5.51151	8.19056	2.3417	0.00271776	0.00733588	10.6557	5.67772
ENSMUSG00000045903	Npas4	9	0	4	4080	1107	4477	-2.76624	-7.00977	-3.83146	5.89679	3.63114	6.18474	0.350864	0.00223631	0.00625865	10.1153	5.94258
ENSMUSG00000028262	Clca3A2	0	0	2	1651	248	937	-7.01417	-7.00977	-4.67946	4.59182	1.47515	3.92893	-1.45125	0.000175539	0.000903341	10.1064	10.4854
ENSMUSG00000029712	Actl6B	0	0	2	1147	123	1088	-7.01417	-7.00977	-4.67946	4.06654	0.466412	4.14438	-1.67101	0.000911612	0.0030581	9.78815	7.29493
ENSMUSG00000043719	Col6A6	10	0	7	2876	729	5682	-2.62185	-7.00977	-3.09449	5.39236	3.02881	6.52857	0.370602	0.00335686	0.00872271	9.55725	5.40134
ENSMUSG00000020052	Ascl1	7	7	27	9722	3363	9693	-3.10728	-3.10288	-1.22002	7.14937	5.23379	7.29906	2.04201	8.12874e-05	0.000519316	9.49794	12.3778
ENSMUSG00000024529	Lox	0	24	12	3895	2989	6489	-7.01417	-1.39506	-2.35753	5.82985	5.06373	6.72015	1.14116	0.00924699	0.0201437	9.42138	4.21033
ENSMUSG00000085472	Gm15691	0	0	0	352	12	383	-7.01417	-7.00977	-7.00138	2.36374	-2.8381	2.63934	-3.14339	8.97951e-10	3.00955e-06	9.37157	136.145
ENSMUSG00000043313	Pcdhb19	0	10	0	554	546	517	-7.01417	-2.61746	-7.00138	3.0173	2.61212	3.07167	-1.32199	2.15148e-05	0.000214131	9.28045	16.4327
ENSMUSG00000057182	Scn3A	21	4	10	7823	1205	6898	-1.58791	-3.83985	-2.60907	6.83586	3.75346	6.80832	1.56014	0.000228621	0.00108286	9.23667	9.90079
ENSMUSG00000034115	Scn11A	1	0	2	1129	86	730	-5.42921	-7.00977	-4.67946	4.04373	-0.0473272	3.569	-1.59217	0.000306761	0.00134836	9.09277	9.28565
ENSMUSG00000074415	2610203C20Rik	16	9	61	14412	9699	14284	-1.96978	-2.76185	-0.0588689	7.71729	6.76174	7.85842	2.92449	0.00048367	0.00190205	9.08881	8.40124
ENSMUSG00000019936	Epyc	0	0	2	76	1070	429	-7.01417	-7.00977	-4.67946	0.159649	3.58211	2.80277	-2.02648	0.00031495	0.00137281	9.07869	9.23227
ENSMUSG00000002068	Ccne1	7605	7498	7545	1648	5100	1511	6.87866	6.86261	6.88002	4.5892	5.83447	4.61802	5.94383	3.17419e-09	3.38796e-06	-2.25433	-104.565
ENSMUSG00000001496	Nkx2-1	48	37	25	21245	27096	16041	-0.414259	-0.780956	-1.32896	8.27713	8.24386	8.02578	3.67043	2.28788e-06	5.82374e-05	9.02663	26.3671
ENSMUSG00000029380	Cxcl1	0	0	0	271	193	489	-7.01417	-7.00977	-7.00138	1.98707	1.11423	2.99142	-2.48877	7.4117e-10	3.00955e-06	8.99501	141.716
ENSMUSG00000036800	Fam135B	2	4	0	1443	233	1181	-4.69224	-3.83985	-7.00138	4.39762	1.38532	4.26266	-0.914646	0.00165676	0.00488072	8.97656	6.36929
ENSMUSG00000022860	Chodl	0	3	0	316	547	689	-7.01417	-4.20242	-7.00138	2.20832	2.61476	3.48566	-1.65154	0.000574939	0.00215919	8.81961	8.08578
ENSMUSG00000031285	Dcx	27	22	52	16273	2802	16038	-1.23281	-1.51792	-0.287138	7.8925	4.97054	8.02551	2.97511	1.58175e-05	0.000175295	8.81308	17.5396
ENSMUSG00000021390	Ogn	4	3	3	1661	2272	2964	-3.84425	-4.20242	-4.19403	4.60053	4.66811	5.58983	0.436296	5.87928e-08	9.83682e-06	8.75122	56.795
ENSMUSG00000074240	Cib3	0	0	0	377	108	203	-7.01417	-7.00977	-7.00138	2.46259	0.279596	1.72514	-2.75967	1.03982e-09	3.00955e-06	8.73317	132.035
ENSMUSG00000034098	Fstl5	0	2	0	549	173	528	-7.01417	-4.68785	-7.00138	3.00424	0.956836	3.10202	-1.94005	0.00142401	0.00433343	8.68645	6.59396
ENSMUSG00000033706	Smyd5	8859	8836	8768	2744	6366	2364	7.09884	7.09948	7.09673	5.32459	6.15433	5.26358	6.33959	5.58635e-09	4.05335e-06	-1.77351	-92.9112
ENSMUSG00000047330	Kcne4	0	1	1	685	294	412	-7.01417	-5.42481	-5.41642	3.32327	1.72017	2.74451	-1.67791	6.60415e-05	0.00044555	8.651	12.941
ENSMUSG00000025610	Map3K7Cl	0	0	0	331	42	180	-7.01417	-7.00977	-7.00138	2.27513	-1.07256	1.55211	-3.04511	1.37888e-09	3.00955e-06	8.5601	124.472
ENSMUSG00000058897	Col25A1	31	15	35	14849	2518	9025	-1.03689	-2.05558	-0.851636	7.76039	4.81639	7.19605	2.63812	1.7928e-05	0.000188156	8.49628	17.0804
ENSMUSG00000029375	Cxcl15	4	5	4	1773	4373	1050	-3.84425	-3.55034	-3.83146	4.69464	5.61262	4.09312	0.529055	3.52783e-08	7.58312e-06	8.44231	63.1991
ENSMUSG00000035455	Fignl1	8102	8147	8117	2042	7721	1721	6.96998	6.98237	6.98544	4.89838	6.43271	4.80571	6.1791	5.87286e-09	4.05335e-06	-2.07939	-91.9448
ENSMUSG00000029372	Ppbp	0	4	2	1449	4	706	-7.01417	-3.83985	-4.67946	4.4036	-4.31203	3.5208	-1.98685	0.00209651	0.00593167	8.40534	6.0324
ENSMUSG00000090061	Nwd2	10	8	2	2859	608	2167	-2.62185	-2.92231	-4.67946	5.38381	2.76716	5.13807	0.510903	0.000214956	0.00103444	8.40322	10.0344
ENSMUSG00000085022	Gm5860	0	0	0	209	174	161	-7.01417	-7.00977	-7.00138	1.61307	0.965128	1.39165	-2.84258	1.28895e-09	3.00955e-06	8.39967	126.239
ENSMUSG00000055762	Eef1D	18090	17940	17781	7152	13029	6367	8.12877	8.12116	8.11671	6.70649	7.18754	6.69277	7.49224	5.70523e-09	4.05335e-06	-1.41477	-92.5031
ENSMUSG00000033837	Foxh1	1599	1067	550	5	6	4	4.62923	4.05025	3.10322	-3.63831	-3.78152	-3.77382	0.0981758	5.28967e-09	4.05335e-06	-7.78222	-93.9771
ENSMUSG00000058260	Serpina9	0	0	1	363	74	305	-7.01417	-7.00977	-5.41642	2.40807	-0.262787	2.31129	-2.4973	0.000269208	0.00122325	8.3868	9.55441
ENSMUSG00000024261	Syt4	3	10	1	2254	106	1321	-4.20682	-2.61746	-5.41642	5.04085	0.252754	4.42422	-0.420478	0.000957659	0.00318188	8.36653	7.2145
ENSMUSG00000019890	Nts	0	0	0	269	97	157	-7.01417	-7.00977	-7.00138	1.9764	0.125375	1.35547	-2.92801	1.41928e-09	3.00955e-06	8.36347	123.723
ENSMUSG00000090386	Mir99Ahg	0	1	9	481	923	538	-7.01417	-5.42481	-2.75346	2.81365	3.36901	3.12906	-0.980119	0.000208685	0.00101102	8.36109	10.0992
ENSMUSG00000079013	Serpina3J	0	0	0	277	18	155	-7.01417	-7.00977	-7.00138	2.0186	-2.2725	1.33703	-3.3237	1.91116e-09	3.00955e-06	8.34497	116.263
ENSMUSG00000008575	Nfib	59	56	73	24289	20495	19405	-0.119354	-0.189595	0.198289	8.47031	7.84106	8.30044	4.08352	9.56666e-08	1.21859e-05	8.3331	51.2942
ENSMUSG00000087115	Pcsk2Os2	0	0	0	241	17	152	-7.01417	-7.00977	-7.00138	1.81814	-2.35267	1.30892	-3.37516	2.01518e-09	3.00955e-06	8.31686	114.982
ENSMUSG00000063388	Bc023105	0	0	0	384	67	151	-7.01417	-7.00977	-7.00138	2.4891	-0.40514	1.29943	-2.94032	1.48528e-09	3.00955e-06	8.30744	122.553
ENSMUSG00000030092	Cntn6	0	0	0	166	6	312	-7.01417	-7.00977	-7.00138	1.28164	-3.78152	2.34397	-3.53021	2.19931e-09	3.00955e-06	8.28938	112.9
ENSMUSG00000038843	Gcnt1	3395	3795	3994	332	417	283	5.71524	5.8803	5.96242	2.27947	2.22368	2.20346	4.04409	7.65136e-09	4.08332e-06	-3.64472	-86.998
ENSMUSG00000036295	Lrrn3	4	1	7	927	6058	980	-3.84425	-5.42481	-3.09449	3.75946	6.08279	3.99363	0.245389	0.000396843	0.00163346	8.27898	8.77577
ENSMUSG00000057455	Rit2	0	0	0	243	4	147	-7.01417	-7.00977	-7.00138	1.83004	-4.31203	1.26083	-3.70775	2.74125e-09	3.0591e-06	8.2687	107.819
ENSMUSG00000070533	Wfdc8	0	1	0	403	33	212	-7.01417	-5.42481	-7.00138	2.55869	-1.41587	1.78758	-2.75166	0.000110889	0.000649328	8.21202	11.5788
ENSMUSG00000068196	Col8A1	7	25	10	5048	1418	3834	-3.10728	-1.33735	-2.60907	6.2039	3.9882	5.96108	1.51658	0.000119649	0.000687718	8.2094	11.3907
ENSMUSG00000033307	Mif	14621	14408	14477	4114	9931	3231	7.82163	7.80486	7.82014	5.90876	6.79584	5.71425	6.97758	8.6548e-09	4.08857e-06	-1.90533	-84.7853
ENSMUSG00000104362	Gm37928	0	0	0	155	0	278	-7.01417	-7.00977	-7.00138	1.18303	-7.48196	2.17779	-4.19108	4.182e-09	4.05335e-06	8.19066	98.7083
ENSMUSG00000103770	Pcdha9	0	0	0	200	28	137	-7.01417	-7.00977	-7.00138	1.54972	-1.64907	1.15955	-3.32752	2.10708e-09	3.00955e-06	8.16749	113.915
ENSMUSG00000100158	Gm28119	0	1	2	407	334	494	-7.01417	-5.42481	-4.67946	2.57292	1.90391	3.00608	-1.60592	0.000464283	0.0018429	8.1583	8.47748
ENSMUSG00000040569	Slc26A7	6	20	16	5941	752	3568	-3.31373	-1.65222	-1.95699	6.43887	3.07359	5.85736	1.40781	9.82963e-05	0.000594135	8.14043	11.8829
ENSMUSG00000028137	Celf3	64	34	46	14212	2746	15848	-0.00294417	-0.90125	-0.462225	7.69713	4.94142	8.00832	3.21341	5.68057e-06	9.53012e-05	8.13603	21.7745
ENSMUSG00000033730	Egr3	4	8	6	1758	2290	2875	-3.84425	-2.92231	-3.30094	4.68239	4.67949	5.54585	0.806706	4.1411e-06	8.28568e-05	8.12252	23.2735
ENSMUSG00000041911	Dlx1	7	0	2	672	43	6371	-3.10728	-7.00977	-4.67946	3.29565	-1.03901	6.69367	-0.974366	0.00503243	0.0120892	8.09313	4.90004
ENSMUSG00000000197	Nalcn	10	15	9	3728	1481	3073	-2.62185	-2.05558	-2.75346	5.76664	4.05089	5.64192	1.33809	1.69281e-06	4.85984e-05	8.09142	28.0899
ENSMUSG00000022762	Ncam2	0	0	7	939	140	313	-7.01417	-7.00977	-3.09449	3.77801	0.652471	2.34858	-1.72323	0.00519294	0.012409	7.9385	4.86265
ENSMUSG00000068154	Insm1	35	17	50	9545	2707	7951	-0.864424	-1.88049	-0.343172	7.12287	4.92079	7.01327	2.66147	7.69665e-05	0.000497878	7.88588	12.5236
ENSMUSG00000051486	Pcdhb11	0	0	0	124	52	154	-7.01417	-7.00977	-7.00138	0.862263	-0.76771	1.32772	-3.26718	2.27371e-09	3.00955e-06	7.87007	112.117
ENSMUSG00000039883	Lrrc17	3	4	6	1177	480	2547	-4.20682	-3.83985	-3.30094	4.10377	2.42644	5.37112	0.0922873	7.5754e-06	0.000107265	7.86232	20.4921
ENSMUSG00000021792	Fam213A	7193	7245	7101	2051	7306	1779	6.79831	6.8131	6.79252	4.90472	6.35301	4.85351	6.08586	1.08939e-08	4.43684e-06	-1.89465	-80.8031
ENSMUSG00000092515	C87198	0	0	0	123	192	99	-7.01417	-7.00977	-7.00138	0.850628	1.10676	0.692882	-3.06251	1.90901e-09	3.00955e-06	7.85966	116.29
ENSMUSG00000000392	Fap	4	0	24	878	910	1294	-3.84425	-7.00977	-1.38667	3.68116	3.34856	4.39444	-0.13609	0.00560022	0.0131975	7.85354	4.77357
ENSMUSG00000034958	Atcay	14	4	7	1941	266	3037	-2.15619	-3.83985	-3.09449	4.82522	1.57604	5.62493	0.489274	0.000134472	0.000743035	7.80755	11.1074
ENSMUSG00000041828	Abca8A	2	2	2	593	224	773	-4.69224	-4.68785	-4.67946	3.11536	1.32862	3.65152	-0.994008	1.21203e-09	3.00955e-06	7.80142	127.873
ENSMUSG00000030247	Kcnj8	4	0	0	490	54	282	-3.84425	-7.00977	-7.00138	2.84037	-0.713771	2.19836	-2.25507	0.00262666	0.00713059	7.77024	5.72335
ENSMUSG00000037428	Vgf	10	6	4	1865	209	1539	-2.62185	-3.30933	-3.83146	4.76761	1.22885	4.6445	0.146386	2.89703e-05	0.000258685	7.76901	15.4268
ENSMUSG00000022097	Sftpc	1	1	0	279	394	8	-5.42921	-5.42481	-7.00138	2.02897	2.14193	-2.85628	-2.7568	4.8274e-05	0.000356107	7.76717	13.8374
ENSMUSG00000021186	Fbln5	8	37	8	5211	2444	2956	-2.92671	-0.780956	-2.91392	6.24974	4.77337	5.58593	1.66458	0.000369033	0.00154695	7.76376	8.91702
ENSMUSG00000042770	Hebp1	1493	1482	2279	477	620	430	4.53031	4.52404	5.15312	2.80162	2.79533	2.80613	3.76842	1.36106e-08	4.95634e-06	-1.73039	-77.1278
ENSMUSG00000085609	1700016P03Rik	2	0	0	178	165	460	-4.69224	-7.00977	-7.00138	1.38204	0.888732	2.90331	-2.25489	0.000629949	0.00231257	7.75208	7.9233
ENSMUSG00000104148	Pcdha2	0	0	0	172	41	102	-7.01417	-7.00977	-7.00138	1.33271	-1.10692	0.735738	-3.34397	2.76726e-09	3.0591e-06	7.74368	107.607
ENSMUSG00000031881	Cdh16	9	14	9	2408	7272	1079	-2.76624	-2.15179	-2.75346	5.13618	6.34628	4.13241	1.3239	1.32231e-06	4.26616e-05	7.70497	29.5852
ENSMUSG00000045731	Pnoc	0	2	6	614	88	794	-7.01417	-4.68785	-3.30094	3.16553	-0.0143498	3.69016	-1.36027	0.00484871	0.0117188	7.70329	4.94459
ENSMUSG00000078190	Dnm3Os	3	5	41	924	3196	2812	-4.20682	-3.55034	-0.626344	3.75479	5.16032	5.5139	1.00758	0.00354506	0.00912972	7.70138	5.33167
ENSMUSG00000030218	Mgp	10	10	8	2141	7956	1096	-2.62185	-2.61746	-2.91392	4.96667	6.47596	4.15495	1.24072	5.45803e-08	9.54476e-06	7.68971	57.6853
ENSMUSG00000028635	Edn2	1	10	0	843	371	320	-5.42921	-2.61746	-7.00138	3.62251	2.05526	2.38044	-1.16497	0.00620567	0.0143657	7.67302	4.65432
ENSMUSG00000027350	Chgb	16	12	12	2946	563	3002	-1.96978	-2.36592	-2.35753	5.42705	2.65632	5.60821	1.16639	1.89531e-07	1.66553e-05	7.64771	44.4545
ENSMUSG00000031490	Eif4Ebp1	3833	3834	3767	1068	1062	824	5.89028	5.89505	5.87801	3.96363	3.57129	3.74363	4.82365	1.61617e-08	5.32184e-06	-2.14613	-74.4064
ENSMUSG00000081974	Gm11960	7503	7413	7441	2661	6727	2273	6.85918	6.84616	6.85999	5.28028	6.2339	5.20696	6.21441	1.63852e-08	5.33865e-06	-1.5736	-74.193
ENSMUSG00000045657	Pcdhb10	0	0	0	106	73	147	-7.01417	-7.00977	-7.00138	0.63697	-0.282283	1.26083	-3.23497	2.55257e-09	3.03884e-06	7.64478	109.439
ENSMUSG00000021789	Sftpa1	0	0	0	105	369	4	-7.01417	-7.00977	-7.00138	0.62336	2.04748	-3.77382	-3.68805	3.73267e-09	3.85124e-06	7.63254	101.082
ENSMUSG00000015176	Nolc1	22531	22475	22582	8380	16941	7964	8.44548	8.44629	8.46153	6.93508	7.56632	7.01563	7.81172	1.73805e-08	5.48958e-06	-1.43455	-73.2838
ENSMUSG00000038526	Car14	4875	5058	4980	209	288	240	6.23716	6.29472	6.28069	1.61307	1.69047	1.96615	4.01371	1.77306e-08	5.51726e-06	-4.55899	-72.9788
ENSMUSG00000039055	Eme1	3287	3251	3229	885	2471	670	5.6686	5.65712	5.65571	3.69261	4.78922	3.44535	4.8181	1.78246e-08	5.51726e-06	-1.96612	-72.8981
ENSMUSG00000027273	Snap25	37	16	14	6201	749	3914	-0.785353	-1.96538	-2.1434	6.50066	3.06783	5.99087	1.77754	5.55052e-05	0.000393057	7.59876	13.4311
ENSMUSG00000063887	Nlgn1	1	1	0	290	102	255	-5.42921	-5.42481	-7.00138	2.08466	0.197525	2.05344	-2.2533	0.000575378	0.00216036	7.53245	8.08441
ENSMUSG00000060882	Kcnd2	0	1	4	275	295	393	-7.01417	-5.42481	-3.83146	2.00817	1.72506	2.67648	-1.64346	0.00132555	0.00409682	7.5281	6.70258
ENSMUSG00000071265	1700086L19Rik	7	2	0	521	129	822	-3.10728	-4.68785	-7.00138	2.92878	0.534853	3.74013	-1.26546	0.00631045	0.0145691	7.51758	4.63507
ENSMUSG00000032181	Scg3	32	23	51	7715	1380	6454	-0.991804	-1.45519	-0.314883	6.8158	3.94902	6.71235	2.45255	2.51091e-05	0.000236376	7.51308	15.9027
ENSMUSG00000084757	1700057H15Rik	0	0	0	101	0	86	-7.01417	-7.00977	-7.00138	0.567597	-7.48196	0.490886	-4.5748	8.33392e-09	4.08857e-06	7.49863	85.4576
ENSMUSG00000022044	Stmn4	2	6	24	1515	135	2701	-4.69224	-3.30933	-1.38667	4.46784	0.600194	5.4558	0.189264	0.00319467	0.00838077	7.49057	5.4652
ENSMUSG00000006344	Ggt5	7	6	8	2265	288	1266	-3.10728	-3.30933	-2.91392	5.04787	1.69047	4.36289	0.295117	2.53971e-07	1.92451e-05	7.46384	41.8119
ENSMUSG00000086425	F730016J06Rik	4	0	2	562	76	426	-3.84425	-7.00977	-4.67946	3.03797	-0.224568	2.79266	-1.65457	0.00342774	0.00887855	7.41829	5.37457
ENSMUSG00000019564	Arid3A	7761	7843	7544	1824	2401	1722	6.90795	6.92751	6.87983	4.73555	4.74776	4.80655	5.83419	2.20205e-08	6.19637e-06	-2.14319	-69.7458
ENSMUSG00000046387	Pcdhb17	2	4	3	701	281	603	-4.69224	-3.83985	-4.19403	3.35656	1.65504	3.29347	-0.736843	7.51526e-06	0.000106755	7.4158	20.5266
ENSMUSG00000044043	Pcdhb14	0	8	0	256	176	189	-7.01417	-2.92231	-7.00138	1.90508	0.981569	1.62231	-2.07148	0.000666544	0.00241211	7.41042	7.82434
ENSMUSG00000001911	Nfix	29	27	34	5515	6716	5137	-1.13153	-1.22841	-0.892859	6.33154	6.23154	6.38311	2.61556	8.38408e-08	1.14829e-05	7.39619	52.7303
ENSMUSG00000087675	Gm11762	0	0	1	201	40	129	-7.01417	-7.00977	-5.41642	1.5569	-1.14211	1.07307	-2.99208	0.000190483	0.000943214	7.37396	10.3013
ENSMUSG00000091956	C2Cd4B	2	6	0	731	153	406	-4.69224	-3.30933	-7.00138	3.41697	0.780139	2.72337	-1.34708	0.00547113	0.0129545	7.37142	4.80096
ENSMUSG00000058740	Kcnt1	26	6	10	3016	408	2099	-1.28625	-3.30933	-2.60907	5.46092	2.19224	5.09209	0.923432	0.000391302	0.00161752	7.36554	8.80295
ENSMUSG00000029675	Eln	107	69	74	30032	11764	12691	0.734021	0.109167	0.217785	8.7765	7.0402	7.68783	4.09425	1.85062e-06	5.12363e-05	7.32555	27.5689
ENSMUSG00000051242	Pcdhb9	2	0	0	149	148	172	-4.69224	-7.00977	-7.00138	1.12626	0.732364	1.48671	-2.55968	0.000188311	0.000935	7.32378	10.3269
ENSMUSG00000003153	Slc2A3	537677	587053	666401	2590	2802	2123	13.0222	13.1534	13.3446	5.24128	4.97054	5.10849	9.14009	2.5188e-08	6.55164e-06	-8.05181	-67.8128
ENSMUSG00000074971	Fibin	14	0	12	532	769	1647	-2.15619	-7.00977	-2.35753	2.9589	3.10582	4.74232	-0.119409	0.0044444	0.0109042	7.31422	5.05005
ENSMUSG00000033981	Gria2	35	32	33	5685	928	6364	-0.864424	-0.987407	-0.935294	6.37533	3.3768	6.69209	2.27618	2.38391e-09	3.00955e-06	7.30152	111.014
ENSMUSG00000036510	Cdh8	4	7	8	557	3066	979	-3.84425	-3.10288	-2.91392	3.02509	5.10042	3.99216	0.376103	1.20098e-05	0.000144816	7.29837	18.5918
ENSMUSG00000025887	Casp12	0	0	0	83	12	92	-7.01417	-7.00977	-7.00138	0.285965	-2.8381	0.587639	-3.83164	5.13029e-09	4.05335e-06	7.29365	94.5801
ENSMUSG00000003779	Kif20A	11836	11713	11566	3848	8953	2584	7.51678	7.50611	7.49628	5.81234	6.64628	5.39193	6.72829	2.66676e-08	6.72785e-06	-1.69228	-67.0081
ENSMUSG00000048126	Col6A3	58	86	43	10009	5007	18287	-0.143807	0.424854	-0.55844	7.19134	5.80792	8.21483	3.48945	1.60597e-05	0.000177119	7.26497	17.4833
ENSMUSG00000102312	Pcdha3	0	0	0	110	42	73	-7.01417	-7.00977	-7.00138	0.690163	-1.07256	0.25593	-3.5253	4.32031e-09	4.05335e-06	7.26383	98.0393
ENSMUSG00000103092	Pcdha5	0	0	0	94	19	73	-7.01417	-7.00977	-7.00138	0.464503	-2.19655	0.25593	-3.75024	5.12726e-09	4.05335e-06	7.2638	94.5918
ENSMUSG00000087413	Gm11266	0	2	2	389	180	248	-7.01417	-4.68785	-4.67946	2.50774	1.0139	2.01336	-1.80775	0.000836177	0.00285688	7.25913	7.43777
ENSMUSG00000040035	Disp2	6	24	36	4612	444	2855	-3.31373	-1.39506	-0.811559	6.07359	2.31408	5.53579	1.40052	0.00108646	0.00349431	7.25706	7.01199
ENSMUSG00000017499	Cdc6	4121	4124	4111	1564	5031	1165	5.99478	6.00023	6.00407	4.51375	5.81482	4.24299	5.42844	3.04335e-08	7.1909e-06	-1.485	-65.1822
ENSMUSG00000000889	Dbh	4	0	4	432	22	711	-3.84425	-7.00977	-3.83146	2.65882	-1.9901	3.53098	-1.74763	0.00374485	0.00953792	7.25261	5.26232
ENSMUSG00000061535	C1Qtnf7	0	2	3	285	167	783	-7.01417	-4.68785	-4.19403	2.05961	0.906062	3.67005	-1.54339	0.00194789	0.00557855	7.24985	6.13603
ENSMUSG00000075478	Slitrk1	0	8	14	837	446	919	-7.01417	-2.92231	-2.1434	3.61221	2.32056	3.90096	-0.374359	0.0088496	0.0194147	7.23999	4.25779
ENSMUSG00000036442	Thap11	3980	4049	3969	1941	2502	1726	5.94456	5.97375	5.95336	4.82522	4.8072	4.80989	5.38566	3.12071e-08	7.20861e-06	-1.14294	-64.8409
ENSMUSG00000030854	Ptpn5	8	5	0	499	40	1841	-2.92671	-3.55034	-7.00138	2.8666	-1.14211	4.90292	-1.14184	0.00984152	0.0212612	7.19948	4.1436
ENSMUSG00000060807	Serpina6	32	25	13	3573	0	7315	-0.991804	-1.33735	-2.2465	5.70538	-7.48196	6.893	0.0901295	0.000109319	0.000642812	7.15684	11.6143
ENSMUSG00000043531	Sorcs1	8	9	18	1776	206	2246	-2.92671	-2.76185	-1.79193	4.69708	1.20804	5.18972	0.602393	3.47499e-05	0.000290314	7.15247	14.8414
ENSMUSG00000020436	Gabrg2	0	2	0	146	4	282	-7.01417	-4.68785	-7.00138	1.09702	-4.31203	2.19836	-3.28667	0.00147631	0.00445903	7.14182	6.53985
ENSMUSG00000032556	Bfsp2	0	0	0	105	10	67	-7.01417	-7.00977	-7.00138	0.62336	-3.08964	0.133073	-3.89309	6.48616e-09	4.05335e-06	7.14092	90.0553
ENSMUSG00000007440	Pcdha10	0	0	0	82	10	67	-7.01417	-7.00977	-7.00138	0.268583	-3.08964	0.133073	-3.95222	6.46726e-09	4.05335e-06	7.14091	90.1102
ENSMUSG00000021647	Cartpt	1	0	2	185	171	243	-5.42921	-7.00977	-4.67946	1.43754	0.940109	1.98404	-2.12613	0.000877202	0.00296679	7.12434	7.35826
ENSMUSG00000087221	Bc037032	0	1	2	175	290	134	-7.01417	-5.42481	-4.67946	1.35759	1.70044	1.12772	-2.15545	0.000103054	0.000615562	7.12172	11.7628
ENSMUSG00000010760	Phlda2	8995	9887	11207	232	294	231	7.12082	7.26162	7.45079	1.76335	1.72017	1.91113	4.53798	3.45859e-08	7.58312e-06	-5.46942	-63.4616
ENSMUSG00000087383	Gm12446	4	3	2	952	95	454	-3.84425	-4.20242	-4.67946	3.79784	0.0954734	2.88439	-0.991403	1.08653e-05	0.000136105	7.10096	18.9896
ENSMUSG00000036766	Dner	72	72	26	9571	2351	7393	0.165738	0.170135	-1.27346	7.12679	4.71741	6.9083	2.96915	9.94284e-05	0.000598756	7.10066	11.8537
ENSMUSG00000102729	Gm32444	0	0	0	99	0	64	-7.01417	-7.00977	-7.00138	0.538885	-7.48196	0.0674849	-4.65015	1.38697e-08	4.99195e-06	7.07525	76.8243
ENSMUSG00000034402	Kcnh5	2	8	3	861	127	598	-4.69224	-2.92231	-4.19403	3.65297	0.512398	3.28147	-0.726959	0.00028369	0.00127133	7.07108	9.44573
ENSMUSG00000082826	Mif-Ps3	5316	5323	5151	1324	3160	1150	6.36209	6.36838	6.32939	4.27349	5.14398	4.2243	5.45027	3.86471e-08	8.02412e-06	-2.07511	-62.0049
ENSMUSG00000086701	Gm13595	0	0	0	99	9	63	-7.01417	-7.00977	-7.00138	0.538885	-3.23403	0.0449423	-3.94592	7.22056e-09	4.05335e-06	7.05278	88.0584
ENSMUSG00000004356	Utp20	11499	11366	11170	4190	8979	3838	7.47511	7.46273	7.44602	5.93517	6.65046	5.96258	6.82201	3.88682e-08	8.02412e-06	-1.49467	-61.9309
ENSMUSG00000070469	Adamtsl3	2	6	5	452	944	627	-4.69224	-3.30933	-3.54195	2.72403	3.40145	3.34973	-0.344719	5.49514e-05	0.000390475	7.04607	13.4599
ENSMUSG00000020169	Best3	1	1	0	210	79	191	-5.42921	-5.42481	-7.00138	1.61994	-0.169072	1.63746	-2.46118	0.00102068	0.00334246	7.02482	7.1116
ENSMUSG00000062751	Prss1	57	60	56	0	6	0	-0.168681	-0.0909111	-0.181204	-7.09774	-3.78152	-6.94374	-3.04397	4.08408e-08	8.26239e-06	-6.79269	-61.2929
ENSMUSG00000002319	Ipo4	12331	12352	12241	7013	8716	5845	7.57589	7.58274	7.57811	6.67818	6.60758	6.56937	7.09864	4.18564e-08	8.41287e-06	-0.9712	-60.9788
ENSMUSG00000052504	Epha3	9	18	45	2854	1587	4599	-2.76624	-1.80032	-0.493589	5.38128	4.15059	6.22352	1.78254	0.000793609	0.00274097	7.02055	7.52535
ENSMUSG00000040463	Mybbp1A	41349	41753	40852	17022	33438	13948	9.32141	9.33984	9.31675	7.95742	8.54727	7.82408	8.71779	4.31737e-08	8.56638e-06	-1.36693	-60.5849
ENSMUSG00000058153	Sez6L	32	15	20	3089	640	3324	-0.991804	-2.05558	-1.64383	5.49542	2.8411	5.75518	1.56675	2.61918e-05	0.000243209	7.01057	15.7608
ENSMUSG00000050663	Trhde	0	4	0	80	105	61	-7.01417	-3.83985	-7.00138	0.233178	0.239144	-0.00122786	-2.89739	3.46711e-07	2.2219e-05	7.0098	39.1726
ENSMUSG00000054702	Ap1S3	4310	4355	4365	1430	1409	742	6.05947	6.07885	6.09055	4.38456	3.97901	3.5925	5.03082	4.63152e-08	8.66407e-06	-2.09615	-59.7012
ENSMUSG00000023439	Gnb3	2	6	0	574	74	348	-4.69224	-3.30933	-7.00138	3.06842	-0.262787	2.50127	-1.61601	0.00721707	0.01631	7.00852	4.48271
ENSMUSG00000026669	Mcm10	7512	7380	7309	2453	6583	2034	6.86091	6.83973	6.83417	5.16289	6.20268	5.04672	6.15785	4.52962e-08	8.66407e-06	-1.67962	-59.9797
ENSMUSG00000104033	Gm37773	0	0	0	68	0	148	-7.01417	-7.00977	-7.00138	0.000292838	-7.48196	1.27058	-4.5394	1.23404e-08	4.73918e-06	7.00786	78.724
ENSMUSG00000097545	A930011O12Rik	4	2	4	517	34	2305	-3.84425	-4.68785	-3.83146	2.91768	-1.37343	5.22712	-0.932031	1.40173e-05	0.000161399	7.00522	17.9939
ENSMUSG00000097311	Gm26871	0	0	0	67	0	108	-7.01417	-7.00977	-7.00138	-0.0209236	-7.48196	0.817809	-4.6184	1.3452e-08	4.95634e-06	6.98663	77.3171
ENSMUSG00000102562	Gm37694	0	0	1	96	89	134	-7.01417	-7.00977	-5.41642	0.494718	0.00186038	1.12772	-2.96934	0.000212828	0.00102637	6.98415	10.0561
ENSMUSG00000020673	Tpo	0	2	0	230	3	143	-7.01417	-4.68785	-7.00138	1.75088	-4.6746	1.22116	-3.40099	0.00185392	0.00535575	6.96226	6.20652
ENSMUSG00000053007	Creb5	4	6	11	937	899	1511	-3.84425	-3.30933	-2.47782	3.77494	3.33102	4.61802	0.348763	8.08962e-05	0.000517244	6.9477	12.3906
ENSMUSG00000079157	Fam155A	4	6	2	672	198	597	-3.84425	-3.30933	-4.67946	3.29565	1.15104	3.27905	-0.684549	0.000161337	0.000850375	6.94259	10.6786
ENSMUSG00000042846	Lrrtm3	0	6	2	537	52	354	-7.01417	-3.30933	-4.67946	2.97238	-0.76771	2.5259	-1.71207	0.00786075	0.0175584	6.94006	4.38754
ENSMUSG00000047033	Pcdhb15	0	0	2	104	95	86	-7.01417	-7.00977	-4.67946	0.60962	0.0954734	0.490886	-2.9179	2.57551e-05	0.000240803	6.93359	15.8172
ENSMUSG00000038791	Scgb3A2	0	0	0	64	539	11	-7.01417	-7.00977	-7.00138	-0.086512	2.59352	-2.42018	-3.48975	5.04974e-09	4.05335e-06	6.92262	94.8935
ENSMUSG00000026582	Sele	0	1	1	162	13	190	-7.01417	-5.42481	-5.41642	1.24656	-2.72707	1.6299	-2.951	0.000291859	0.00129667	6.92096	9.38732
ENSMUSG00000028214	Gem	65	61	55	9660	6036	6996	0.0192516	-0.0672599	-0.206968	7.14014	6.07754	6.82868	3.29856	2.58631e-08	6.67118e-06	6.9101	67.4388
ENSMUSG00000054944	5330416C01Rik	0	0	0	90	15	57	-7.01417	-7.00977	-7.00138	0.402107	-2.52776	-0.0982523	-3.87487	7.46426e-09	4.05335e-06	6.9096	87.4494
ENSMUSG00000051043	Gprc5C	18970	19390	18975	4636	10676	2843	8.1973	8.23329	8.21047	6.08108	6.9002	5.52971	7.19201	5.10153e-08	9.03953e-06	-2.12937	-58.5062
ENSMUSG00000021337	Scgn	0	2	2	314	82	268	-7.01417	-4.68785	-4.67946	2.19918	-0.115633	2.12504	-2.02882	0.0040912	0.0102141	6.90954	5.15188
ENSMUSG00000068606	Gm4841	0	0	0	94	18	56	-7.01417	-7.00977	-7.00138	0.464503	-2.2725	-0.123563	-3.82615	7.29061e-09	4.05335e-06	6.8843	87.8808
ENSMUSG00000082361	Btc	2	0	2	306	168	147	-4.69224	-7.00977	-4.67946	2.162	0.914649	1.26083	-2.00733	0.000725691	0.00256448	6.88272	7.67739
ENSMUSG00000019942	Cdk1	12481	12329	12431	5015	12691	3173	7.59333	7.58005	7.60033	6.19444	7.14962	5.68812	6.96765	5.61717e-08	9.61349e-06	-1.39517	-57.3394
ENSMUSG00000097348	Rmst	16	28	24	4015	476	2573	-1.96978	-1.17688	-1.38667	5.87362	2.41438	5.38577	1.52341	8.18955e-06	0.000112713	6.87999	20.1578
ENSMUSG00000020676	Ccl11	0	0	0	62	28	133	-7.01417	-7.00977	-7.00138	-0.131955	-1.64907	1.11695	-3.6149	5.75544e-09	4.05335e-06	6.87577	92.3338
ENSMUSG00000059040	Eno1B	108841	104545	104497	18442	56694	14660	10.7177	10.664	10.6717	8.07301	9.30897	7.8959	9.55522	5.62206e-08	9.61349e-06	-2.60725	-57.329
ENSMUSG00000090942	F830016B08Rik	0	0	0	62	26	82	-7.01417	-7.00977	-7.00138	-0.131955	-1.75403	0.42258	-3.74812	6.39613e-09	4.05335e-06	6.87574	90.3188
ENSMUSG00000023993	Treml1	0	0	2	410	2	102	-7.01417	-7.00977	-4.67946	2.5835	-5.16003	0.735738	-3.42403	0.00212493	0.00599462	6.86421	6.01357
ENSMUSG00000047935	Gm5607	2	4	2	384	14	8740	-4.69224	-3.83985	-4.67946	2.4891	-2.62397	7.14976	-1.03278	1.53379e-05	0.000171322	6.86003	17.6543
ENSMUSG00000090546	Cdr1	0	0	0	61	0	110	-7.01417	-7.00977	-7.00138	-0.155225	-7.48196	0.84416	-4.63639	1.50681e-08	5.06322e-06	6.85233	75.5045
ENSMUSG00000058975	Kcnc1	15	2	7	1097	216	1056	-2.05998	-4.68785	-3.09449	4.00227	1.27627	4.10133	-0.0770743	0.00244759	0.00673604	6.83948	5.81877
ENSMUSG00000043168	4930426D05Rik	64	15	10	4662	609	2486	-0.00294417	-2.05558	-2.60907	6.08915	2.76953	5.33616	1.58787	0.00170092	0.00498239	6.83811	6.3309
ENSMUSG00000033715	Akr1C14	1	0	0	99	71	119	-5.42921	-7.00977	-7.00138	0.538885	-0.322084	0.957124	-3.04441	0.000230497	0.00108991	6.82595	9.88319
ENSMUSG00000033740	St18	11	14	55	2917	553	3280	-2.49061	-2.15179	-0.206968	5.41278	2.63048	5.73596	1.48831	0.000976118	0.00322659	6.80938	7.18354
ENSMUSG00000061024	Rrs1	6510	6447	6299	2219	4502	1967	6.65438	6.64475	6.61964	5.01828	5.65456	4.99841	5.93167	6.245e-08	1.01185e-05	-1.6086	-56.0824
ENSMUSG00000049148	Plcxd3	0	4	0	139	67	265	-7.01417	-3.83985	-7.00138	1.02638	-0.40514	2.10883	-2.52089	0.00469024	0.0113981	6.77482	4.98465
ENSMUSG00000045689	Pcdhb4	0	0	2	146	94	84	-7.01417	-7.00977	-4.67946	1.09702	0.080287	0.457137	-2.84483	0.000392447	0.00162014	6.75773	8.79729
ENSMUSG00000021198	Unc79	14	14	10	1515	214	1596	-2.15619	-2.15179	-2.60907	4.46784	1.26288	4.69695	0.585104	7.3696e-07	3.17509e-05	6.75582	33.4459
ENSMUSG00000075419	Dolk	1450	1650	1674	678	896	611	4.48816	4.67891	4.70813	3.30847	3.3262	3.31247	3.97039	6.48788e-08	1.02046e-05	-1.36252	-55.6365
ENSMUSG00000024659	Anxa1	18	36	13	2063	14747	1832	-1.80472	-0.81995	-2.2465	4.91314	7.36623	4.89586	2.05068	0.000225576	0.0010732	6.75566	9.92972
ENSMUSG00000058354	Krt6A	0	0	0	144	14	51	-7.01417	-7.00977	-7.00138	1.07719	-2.62397	-0.257242	-3.80489	7.93626e-09	4.08857e-06	6.75062	86.3356
ENSMUSG00000056553	Ptprn2	81	92	69	9649	1776	8576	0.334557	0.521607	0.117558	7.1385	4.31287	7.12243	3.25792	3.63154e-07	2.26227e-05	6.7327	38.7942
ENSMUSG00000000560	Gabra2	0	0	0	56	6	96	-7.01417	-7.00977	-7.00138	-0.27756	-3.78152	0.648715	-4.07262	9.56095e-09	4.11028e-06	6.73008	83.0385
ENSMUSG00000041559	Fmod	17	41	16	2543	55484	1550	-1.88489	-0.634735	-1.95699	5.21486	9.27784	4.65478	2.44514	8.26293e-05	0.00052554	6.72883	12.3344
ENSMUSG00000048087	Gm4737	17763	17990	18064	6437	11957	5662	8.10246	8.12517	8.13949	6.55455	7.06367	6.52348	7.41814	6.71127e-08	1.03722e-05	-1.55988	-55.2438
ENSMUSG00000033061	Resp18	1	2	6	498	98	357	-5.42921	-4.68785	-3.30094	2.86371	0.140096	2.53806	-1.31269	0.000854516	0.00290868	6.72766	7.40167
ENSMUSG00000059077	Pth	0	0	0	79	56	50	-7.01417	-7.00977	-7.00138	0.215144	-0.661776	-0.285531	-3.62625	6.70999e-09	4.05335e-06	6.72236	89.4188
ENSMUSG00000038259	Gdf5	3	0	0	95	232	58	-4.20682	-7.00977	-7.00138	0.47969	1.37913	-0.0733777	-2.73876	0.0015638	0.00466058	6.71876	6.45423
ENSMUSG00000037014	Sstr4	0	0	2	66	305	45	-7.01417	-7.00977	-4.67946	-0.0424568	1.77307	-0.435948	-2.90146	0.00228537	0.0063683	6.70338	5.91263
ENSMUSG00000052613	Pcdh15	11	14	15	1689	191	1379	-2.49061	-2.15179	-2.04719	4.62464	1.09925	4.48619	0.586747	6.34163e-07	2.92974e-05	6.70232	34.5163
ENSMUSG00000057716	Tmem178B	12	16	4	1157	567	1372	-2.37032	-1.96538	-3.83146	4.07906	2.66652	4.47885	0.509545	0.000419192	0.00170368	6.68477	8.67059
ENSMUSG00000031948	Kars	16162	16328	16029	7978	14274	6880	7.96619	7.98533	7.96706	6.86416	7.3192	6.80456	7.48442	7.22981e-08	1.06158e-05	-1.10727	-54.3902
ENSMUSG00000079244	Gm5622	19	19	20	0	0	0	-1.72877	-1.72437	-1.64383	-7.09774	-7.48196	-6.94374	-4.43673	7.19001e-08	1.06158e-05	-5.39864	-54.4531
ENSMUSG00000035557	Krt17	13	10	11	1961	1386	1158	-2.25928	-2.61746	-2.47782	4.84	3.95528	4.2343	0.945836	2.41032e-07	1.87454e-05	6.6784	42.2723
ENSMUSG00000020328	Nudcd2	7050	7162	7032	2655	6183	2227	6.76934	6.79647	6.77844	5.27703	6.11225	5.17747	6.15183	7.23656e-08	1.06158e-05	-1.50196	-54.3796
ENSMUSG00000045967	Gpr158	0	0	0	54	4	81	-7.01417	-7.00977	-7.00138	-0.329555	-4.31203	0.404986	-4.21032	1.12399e-08	4.51828e-06	6.67807	80.2767
ENSMUSG00000050587	Lrrc4C	0	2	0	78	74	179	-7.01417	-4.68785	-7.00138	0.196882	-0.262787	1.5441	-2.87087	0.00141646	0.00431447	6.6708	6.60198
ENSMUSG00000053166	Cdh22	6	10	8	915	181	1095	-3.31373	-2.61746	-2.91392	3.74068	1.02187	4.15363	0.0118449	5.58072e-06	9.40851e-05	6.66228	21.856
ENSMUSG00000002835	Chaf1A	8032	8102	7988	3632	7855	2669	6.95746	6.97438	6.96233	5.72901	6.45753	5.43861	6.41989	7.72357e-08	1.11194e-05	-1.23431	-53.6436
ENSMUSG00000087540	Gm11412	0	0	0	52	15	61	-7.01417	-7.00977	-7.00138	-0.383494	-2.52776	-0.00122786	-3.98963	9.39609e-09	4.10407e-06	6.62416	83.341
ENSMUSG00000037887	Dusp8	106	36	118	9164	7074	9454	0.720538	-0.81995	0.88736	7.0641	6.30646	7.26304	3.57026	0.000282221	0.00126639	6.62022	9.45645
ENSMUSG00000028804	Csmd2	24	11	20	2399	290	1720	-1.39946	-2.48621	-1.64383	5.13078	1.70044	4.80487	1.01776	4.06085e-05	0.000323207	6.61475	14.3571
ENSMUSG00000041141	Pnmal1	8	2	4	498	78	954	-2.92671	-4.68785	-3.83146	2.86371	-0.187335	3.95486	-0.802463	0.00042652	0.00172703	6.60851	8.63756
ENSMUSG00000071567	A830039N20Rik	0	0	0	116	8	46	-7.01417	-7.00977	-7.00138	0.766447	-3.39449	-0.404584	-4.00966	1.0621e-08	4.38336e-06	6.60325	81.2329
ENSMUSG00000071341	Egr4	13	12	4	978	646	1242	-2.25928	-2.36592	-3.83146	3.83669	2.85455	4.33529	0.428311	0.00020408	0.000993849	6.60281	10.1482
ENSMUSG00000100626	Gm14483	0	0	0	51	149	12	-7.01417	-7.00977	-7.00138	-0.411239	0.742046	-2.29989	-3.8324	8.45748e-09	4.08857e-06	6.59796	85.195
ENSMUSG00000020524	Gria1	6	3	4	491	123	759	-3.31373	-4.20242	-3.83146	2.84331	0.466412	3.62516	-0.735454	1.9643e-05	0.00020193	6.59065	16.7529
ENSMUSG00000033285	Wdr3	6455	6506	6427	3098	5457	2874	6.64214	6.65789	6.64866	5.49962	5.93207	5.54535	6.15429	8.31774e-08	1.14829e-05	-1.10322	-52.8181
ENSMUSG00000026051	1500015O10Rik	14	8	5	1122	1184	634	-2.15619	-2.92231	-3.54195	4.03476	3.72811	3.36573	0.418025	0.000108567	0.000639847	6.5898	11.6316
ENSMUSG00000043099	Hic1	12	23	19	1799	2048	2718	-2.37032	-1.45519	-1.71598	4.71564	4.5184	5.46485	1.52623	1.62757e-05	0.000177701	6.5753	17.4339
ENSMUSG00000027748	Trpc4	19	16	4	1779	248	1097	-1.72877	-1.96538	-3.83146	4.69952	1.47515	4.15626	0.467553	0.000834756	0.00285316	6.5591	7.44061
ENSMUSG00000085833	Gm13003	2	2	0	189	257	112	-4.69224	-4.68785	-7.00138	1.46831	1.52647	0.870039	-2.08611	6.55665e-05	0.000443602	6.5576	12.961
ENSMUSG00000045083	Lingo2	0	2	0	92	44	267	-7.01417	-4.68785	-7.00138	0.433642	-1.00622	2.11965	-2.85939	0.00167266	0.00491633	6.55347	6.35533
ENSMUSG00000029878	Dbpht2	8	4	1	411	130	906	-2.92671	-3.83985	-5.41642	2.58701	0.545951	3.88042	-0.8616	0.00187776	0.00541327	6.55056	6.18824
ENSMUSG00000051678	Pcdhb6	0	6	0	121	100	168	-7.01417	-3.30933	-7.00138	0.827073	0.169096	1.45286	-2.47931	0.00260548	0.00708303	6.5477	5.73423
ENSMUSG00000027612	Mmp24	4	10	12	1045	101	982	-3.84425	-2.61746	-2.35753	3.93224	0.183381	3.99657	-0.11784	0.000505679	0.0019681	6.53602	8.319
ENSMUSG00000045876	Pcdhb8	0	2	0	119	61	103	-7.01417	-4.68785	-7.00138	0.803128	-0.539441	0.749745	-2.94833	0.000708413	0.00252098	6.52137	7.71879
ENSMUSG00000068615	Gjd2	2	0	1	147	16	222	-4.69224	-7.00977	-5.41642	1.10683	-2.43756	1.85392	-2.76587	0.00186533	0.00538345	6.51838	6.19774
ENSMUSG00000030031	Kbtbd8	2218	2227	2241	318	1086	480	5.1012	5.11144	5.12887	2.21741	3.60352	2.96465	4.02118	9.1984e-08	1.20773e-05	-2.14553	-51.7173
ENSMUSG00000018500	Adora2B	2927	3214	3631	107	161	101	5.50128	5.6406	5.82497	0.650454	0.853435	0.721594	3.19872	9.20826e-08	1.20773e-05	-4.89273	-51.7057
ENSMUSG00000026175	Vil1	11830	11295	16761	47	66	55	7.51605	7.45369	8.03148	-0.527884	-0.426673	-0.149327	3.64956	9.25864e-08	1.20921e-05	-7.90683	-51.6467
ENSMUSG00000046191	Pcdhb20	4	4	2	427	266	342	-3.84425	-3.83985	-4.67946	2.64204	1.57604	2.47622	-0.944876	1.34696e-05	0.000157152	6.51551	18.1463
ENSMUSG00000031645	F11	0	0	0	48	0	56	-7.01417	-7.00977	-7.00138	-0.497826	-7.48196	-0.123563	-4.85478	2.32875e-08	6.26797e-06	6.50969	68.9346
ENSMUSG00000033383	Rtp1	0	0	0	100	32	43	-7.01417	-7.00977	-7.00138	0.553312	-1.45959	-0.500799	-3.73873	8.85001e-09	4.08857e-06	6.50707	84.3908
ENSMUSG00000030054	Gp9	0	0	2	269	0	80	-7.01417	-7.00977	-4.67946	1.9764	-7.48196	0.387175	-3.9703	0.00329523	0.00859141	6.50442	5.42517
ENSMUSG00000044022	Pcdhb21	2	0	2	237	81	198	-4.69224	-7.00977	-4.67946	1.79404	-0.133227	1.68925	-2.1719	0.00428016	0.0105573	6.50435	5.09617
ENSMUSG00000037313	Tacc3	13011	13051	12750	5295	11402	3861	7.65333	7.66215	7.63688	6.27281	6.99511	5.9712	7.03191	9.46705e-08	1.21859e-05	-1.37597	-51.4067
ENSMUSG00000037579	Kcnh3	61	41	54	8249	1120	4517	-0.0716569	-0.634735	-0.233199	6.91235	3.64797	6.19757	2.63638	2.38897e-06	5.98401e-05	6.50031	26.1286
ENSMUSG00000000861	Bcl11A	92	34	17	3130	4113	3325	0.51721	-0.90125	-1.8721	5.51444	5.5242	5.75561	2.42302	1.41246e-05	0.000161986	6.49259	17.9649
ENSMUSG00000026043	Col3A1	181	992	1599	71378	39043	115264	1.48965	3.94515	4.64202	10.0255	8.77084	10.8708	6.624	0.00504095	0.0121021	6.49146	4.89802
ENSMUSG00000036760	Kcnk9	0	0	2	272	0	79	-7.01417	-7.00977	-4.67946	1.99237	-7.48196	0.369141	-3.97064	0.00335986	0.00872829	6.48641	5.4002
ENSMUSG00000046182	Gsg1L	0	4	0	111	287	26	-7.01417	-3.83985	-7.00138	0.703161	1.68546	-1.21582	-2.78043	0.00610712	0.0141779	6.4748	4.67278
ENSMUSG00000013415	Igf2Bp1	33856	34451	34532	8898	15409	9789	9.03297	9.0625	9.07428	7.02161	7.42958	7.31328	8.1557	9.76379e-08	1.22889e-05	-1.74082	-51.0757
ENSMUSG00000104318	Pcdha7	0	0	0	110	7	42	-7.01417	-7.00977	-7.00138	0.690163	-3.57506	-0.534351	-4.0741	1.24018e-08	4.73918e-06	6.47348	78.6424
ENSMUSG00000025089	Gfra1	70	45	86	6134	8842	4982	0.12538	-0.50198	0.433245	6.48499	6.62828	6.33891	3.25147	1.45023e-05	0.000165033	6.47216	17.8648
ENSMUSG00000020706	Ftsj3	14353	14613	14497	5694	8742	4585	7.79494	7.82524	7.82213	6.37761	6.61187	6.21912	7.10849	1.01554e-07	1.25115e-05	-1.434	-50.6572
ENSMUSG00000064215	Ifi27	6	6	1	421	268	529	-3.31373	-3.30933	-5.41642	2.62165	1.58682	3.10474	-0.787712	0.000868147	0.00294275	6.46377	7.37543
ENSMUSG00000053490	Trim60	35	32	35	0	0	0	-0.864424	-0.987407	-0.851636	-7.09774	-7.48196	-6.94374	-4.03782	1.0424e-07	1.27029e-05	-6.22528	-50.3811
ENSMUSG00000020390	Ube2B	5015	5008	5061	10105	13350	8955	6.27801	6.28039	6.30397	7.20511	7.22265	7.18482	6.74582	1.05242e-07	1.27747e-05	0.917578	50.2804
ENSMUSG00000082272	Gm11675	4748	4834	4807	1670	3464	1344	6.19908	6.22938	6.22969	4.60833	5.27648	4.44911	5.49868	1.0736e-07	1.29201e-05	-1.60777	-50.0711
ENSMUSG00000002307	Daxx	4734	4702	4703	2789	4080	2520	6.19482	6.18944	6.19814	5.34805	5.51257	5.35575	5.7998	1.06959e-07	1.29201e-05	-0.837166	-50.1103
ENSMUSG00000022018	Rgcc	10	4	6	663	228	750	-2.62185	-3.83985	-3.30094	3.27621	1.35409	3.60797	-0.254062	7.68422e-05	0.000497177	6.46147	12.5279
ENSMUSG00000097924	A730020E08Rik	4	0	2	248	236	152	-3.84425	-7.00977	-4.67946	1.85936	1.40374	1.30892	-1.82691	0.000160488	0.000847856	6.45832	10.6908
ENSMUSG00000075316	Scn9A	21	10	12	2936	320	1209	-1.58791	-2.61746	-2.35753	5.42214	1.84223	4.29645	0.832988	3.98808e-05	0.00031881	6.457	14.4125
ENSMUSG00000021071	Trim9	80	18	28	4429	659	3573	0.316745	-1.80032	-1.16849	6.01519	2.88327	5.85938	2.01763	0.000926788	0.00309827	6.44778	7.2679
ENSMUSG00000046312	Ai464131	4446	4384	6894	597	767	574	6.10428	6.08842	6.74985	3.12506	3.10207	3.22242	4.73202	1.12647e-07	1.31081e-05	-2.98631	-49.5699
ENSMUSG00000019929	Dcn	74	121	60	7704	2997	17759	0.204997	0.915038	-0.0825202	6.81375	5.06759	8.17256	3.51524	3.36112e-05	0.000283788	6.44585	14.947
ENSMUSG00000019437	Tlcd1	1882	1808	2248	702	900	613	4.86426	4.8108	5.13336	3.35862	3.33263	3.31718	4.13614	1.1099e-07	1.31081e-05	-1.5279	-49.7239
ENSMUSG00000054966	Lmntd1	0	0	0	50	14	41	-7.01417	-7.00977	-7.00138	-0.439528	-2.62397	-0.568703	-4.10959	1.21036e-08	4.73918e-06	6.43912	79.0436
ENSMUSG00000003545	Fosb	587	1006	463	56383	61964	72924	3.18427	3.96536	2.85504	9.68525	9.4372	10.2104	6.55625	4.95841e-05	0.000362317	6.42819	13.7585
ENSMUSG00000031250	Tnmd	2	0	0	85	9	254	-4.69224	-7.00977	-7.00138	0.320113	-3.23403	2.04778	-3.26159	0.00236505	0.00654866	6.42311	5.86557
ENSMUSG00000097767	Miat	529	249	278	30880	10281	62118	3.03432	1.95312	2.12015	8.81667	6.84581	9.97899	5.45818	5.53705e-05	0.000392408	6.42177	13.438
ENSMUSG00000038624	Nepn	33292	20704	40650	18	18	18	9.00874	8.32788	9.3096	-1.88829	-2.2725	-1.73429	3.45852	1.15071e-07	1.3301e-05	-10.9907	-49.3495
ENSMUSG00000095937	Gm12671	30542	31190	30191	10231	25260	8065	8.88436	8.91904	8.88047	7.22299	8.14264	7.03381	8.18055	1.16485e-07	1.33224e-05	-1.66868	-49.2235
ENSMUSG00000021518	Ptdss1	5448	5936	6059	3406	4452	3045	6.39747	6.52562	6.5636	5.63634	5.63844	5.62872	6.06503	1.16641e-07	1.33224e-05	-0.890885	-49.2097
ENSMUSG00000045775	Slc16A5	11	3	5	712	187	598	-2.49061	-4.20242	-3.54195	3.37901	1.06879	3.28147	-0.41762	0.000377461	0.00157524	6.41427	8.8729
ENSMUSG00000049252	Lrp1B	0	0	0	146	35	40	-7.01417	-7.00977	-7.00138	1.09702	-1.33221	-0.603892	-3.64407	8.8026e-09	4.08857e-06	6.40399	84.4856
ENSMUSG00000032564	Cpne4	48	37	17	3961	565	2650	-0.414259	-0.780956	-1.8721	5.85409	2.66143	5.42831	1.81275	0.000180166	0.000913172	6.40368	10.4264
ENSMUSG00000029683	Lmod2	0	10	0	55	68	41	-7.01417	-2.61746	-7.00138	-0.303323	-0.383923	-0.568703	-2.98149	1.37934e-06	4.3301e-05	6.39502	29.3241
ENSMUSG00000049565	Aknad1	0	0	0	44	4	67	-7.01417	-7.00977	-7.00138	-0.622006	-4.31203	0.133073	-4.30438	1.52127e-08	5.06322e-06	6.3856	75.3539
ENSMUSG00000022894	Adamts5	16	25	4	1261	509	1566	-1.96978	-1.33735	-3.83146	4.20319	2.51098	4.66959	0.707528	0.00188925	0.00544031	6.37611	6.17953
ENSMUSG00000000049	Apoh	2	3	2	334	3	224	-4.69224	-4.20242	-4.67946	2.28812	-4.6746	1.86683	-2.34896	2.69825e-06	6.38036e-05	6.37005	25.4684
ENSMUSG00000046000	Naa11	22	24	22	0	0	0	-1.52232	-1.39506	-1.50953	-7.09774	-7.48196	-6.94374	-4.32506	1.22439e-07	1.35838e-05	-5.63505	-48.7125
ENSMUSG00000044080	S100A1	2495	2652	4390	155	178	133	5.27094	5.36336	6.09879	1.18303	0.997825	1.11695	3.33848	1.26054e-07	1.3836e-05	-4.26936	-48.4168
ENSMUSG00000019772	Vip	0	0	0	149	0	39	-7.01417	-7.00977	-7.00138	1.12626	-7.48196	-0.639962	-4.67016	2.40146e-08	6.35321e-06	6.3678	68.4928
ENSMUSG00000045733	Sprn	2	0	0	332	4	72	-4.69224	-7.00977	-7.00138	2.27947	-4.31203	0.236167	-3.41663	0.00282676	0.00757829	6.36563	5.62545
ENSMUSG00000071424	Grid2	0	3	2	50	353	148	-7.01417	-4.20242	-4.67946	-0.439528	1.98361	1.27058	-2.18023	0.00374791	0.00954415	6.3627	5.26129
ENSMUSG00000053825	Ppfia2	5	3	5	891	103	377	-3.55474	-4.20242	-3.54195	3.70235	0.211532	2.61659	-0.794773	6.71254e-06	0.00010106	6.36241	21.0216
ENSMUSG00000028741	Mrto4	3011	2978	2946	1182	1968	1158	5.5421	5.5306	5.5234	4.10989	4.46093	4.2343	4.9002	1.31071e-07	1.39658e-05	-1.29604	-48.0229
ENSMUSG00000037362	Nov	24	7	2	800	900	459	-1.39946	-3.10288	-4.67946	3.54702	3.33263	2.90018	0.0996706	0.000754133	0.00263491	6.32953	7.61173
ENSMUSG00000051401	Kctd16	0	0	4	86	88	46	-7.01417	-7.00977	-3.83146	0.336889	-0.0143498	-0.404584	-2.98957	0.000223114	0.00106296	6.3259	9.95344
ENSMUSG00000022557	Bop1	7880	7765	7706	4118	5528	2925	6.9299	6.91309	6.91048	5.91016	5.95072	5.57073	6.36418	1.31248e-07	1.39658e-05	-1.00606	-48.0093
ENSMUSG00000036356	Csgalnact1	24	38	18	2587	1237	2165	-1.39946	-0.742988	-1.79193	5.2396	3.79126	5.13674	1.70554	3.96728e-05	0.000317814	6.32196	14.4286
ENSMUSG00000024503	Spink1	33702	44410	40997	37	49	23	9.0264	9.42884	9.32186	-0.868921	-0.852599	-1.38915	4.11107	1.31017e-07	1.39658e-05	-10.3442	-48.027
ENSMUSG00000025001	Hells	12671	12363	12404	5070	14815	4164	7.61513	7.58403	7.59719	6.21017	7.37286	6.08019	7.07659	1.29502e-07	1.39658e-05	-1.38621	-48.1441
ENSMUSG00000102765	Ighv1-62	0	0	0	42	44	48	-7.01417	-7.00977	-7.00138	-0.688348	-1.00622	-0.34383	-3.84395	1.00501e-08	4.2038e-06	6.31933	82.1767
ENSMUSG00000045761	Fam179A	7	1	13	804	181	509	-3.10728	-5.42481	-2.2465	3.55421	1.02187	3.0492	-0.525552	0.00572205	0.0134341	6.29432	4.74839
ENSMUSG00000102166	Gm36947	2	5	11	776	81	440	-4.69224	-3.55034	-2.47782	3.5031	-0.133227	2.83926	-0.751879	0.00137827	0.00422533	6.29061	6.64328
ENSMUSG00000016346	Kcnq2	73	62	25	5217	525	4563	0.185501	-0.0439901	-1.32896	6.2514	2.55559	6.21218	2.30529	0.000616603	0.002274	6.27379	7.96112
ENSMUSG00000024402	Lta	2	2	2	278	66	184	-4.69224	-4.68785	-4.67946	2.02379	-0.426673	1.58373	-1.81311	5.68008e-09	4.05335e-06	6.2698	92.5886
ENSMUSG00000055254	Ntrk2	63	69	44	5138	1073	4757	-0.0254867	0.109167	-0.52565	6.22939	3.58615	6.27225	2.60764	6.32317e-06	9.87493e-05	6.26806	21.2881
ENSMUSG00000039860	Srrm3	14	21	22	1756	229	1563	-2.15619	-1.58351	-1.50953	4.68075	1.36039	4.66682	0.909789	1.67828e-05	0.000179069	6.25548	17.321
ENSMUSG00000063884	Ptcd3	6714	6636	6564	3656	6722	3304	6.69889	6.68643	6.67909	5.73851	6.23283	5.74647	6.29704	1.35875e-07	1.40668e-05	-0.934136	-47.6624
ENSMUSG00000023110	Prmt5	14137	14466	14350	5731	11610	4964	7.77307	7.81065	7.80743	6.38696	7.02119	6.33369	7.18883	1.36791e-07	1.40668e-05	-1.4071	-47.5954
ENSMUSG00000040452	Cdh12	0	0	0	40	13	49	-7.01417	-7.00977	-7.00138	-0.757889	-2.72707	-0.314386	-4.13745	1.42361e-08	5.05286e-06	6.24975	76.4066
ENSMUSG00000026527	Rgs7	2	4	5	396	88	331	-4.69224	-3.83985	-3.54195	2.53344	-0.0143498	2.42912	-1.18764	8.25495e-05	0.00052542	6.24884	12.3369
ENSMUSG00000027752	Exosc8	4866	4833	4824	2659	4735	2256	6.2345	6.22908	6.23478	5.2792	5.72735	5.19613	5.81684	1.39074e-07	1.42071e-05	-0.953093	-47.4308
ENSMUSG00000019146	Cacng2	1	0	0	76	5	89	-5.42921	-7.00977	-7.00138	0.159649	-4.02252	0.540073	-3.79386	0.000810903	0.00278423	6.22192	7.48911
ENSMUSG00000078664	Sprr2A1	702	680	722	12	194	10	3.44218	3.40068	3.49547	-2.45388	1.12167	-2.55142	1.07578	1.47556e-07	1.49748e-05	-5.82232	-46.8466
ENSMUSG00000029103	Lrpap1	21774	20695	25374	5578	6890	4909	8.39618	8.32726	8.62971	6.34792	6.26844	6.31762	7.38119	1.49562e-07	1.50305e-05	-2.08633	-46.7144
ENSMUSG00000026628	Atf3	335	472	501	32609	40934	34766	2.376	2.8744	2.96872	8.89527	8.83907	9.14167	5.84919	1.8776e-06	5.1541e-05	6.21394	27.4851
ENSMUSG00000070990	Foxe1	46	28	13	3593	176	1923	-0.475013	-1.17688	-2.2465	5.71343	0.981569	4.96578	1.29373	0.000557213	0.00211029	6.21148	8.14214
ENSMUSG00000032269	Htr3A	11	14	9	2790	216	833	-2.49061	-2.15179	-2.75346	5.34857	1.27627	3.7593	0.498046	4.49461e-06	8.71016e-05	6.20718	22.8755
ENSMUSG00000039032	Tsga13	2	0	1	168	28	122	-4.69224	-7.00977	-5.41642	1.29887	-1.64907	0.992896	-2.74596	0.00219506	0.00616142	6.20373	5.96837
ENSMUSG00000021991	Cacna2D3	14	16	4	1153	200	822	-2.15619	-1.96538	-3.83146	4.07406	1.1655	3.74013	0.171111	0.000658919	0.00239047	6.19549	7.84442
ENSMUSG00000021943	Gdf10	37	37	17	2254	2449	6219	-0.785353	-0.780956	-1.8721	5.04085	4.77632	6.65884	2.17293	4.97974e-05	0.000363276	6.19079	13.7459
ENSMUSG00000050097	Ces2B	663	623	996	0	0	0	3.35978	3.27447	3.95934	-7.09774	-7.48196	-6.94374	-1.82164	1.54844e-07	1.53127e-05	-10.5648	-46.3762
ENSMUSG00000032679	Cd59A	1799	2036	2566	210	253	170	4.79921	4.9821	5.3242	1.61994	1.50389	1.46989	3.2832	1.56589e-07	1.54338e-05	-3.451	-46.2675
ENSMUSG00000026971	Itgb6	14	4	23	1177	1032	696	-2.15619	-3.83985	-1.44679	4.10377	3.52997	3.50024	0.615191	0.000349597	0.00148559	6.18763	9.02354
ENSMUSG00000010453	Kansl3	4261	4260	4253	7695	10377	6789	6.04297	6.04703	6.05305	6.81206	6.85922	6.78535	6.43328	1.60309e-07	1.55128e-05	0.764989	46.0407
ENSMUSG00000006392	Med8	4705	4760	4726	2770	3608	2142	6.18596	6.20712	6.20517	5.33819	5.33523	5.12134	5.73217	1.5996e-07	1.55128e-05	-0.871518	-46.0617
ENSMUSG00000026729	4930562F07Rik	0	0	0	20	50	35	-7.01417	-7.00977	-7.00138	-1.74019	-0.823744	-0.793995	-4.06388	9.3088e-09	4.10407e-06	6.1845	83.5038
ENSMUSG00000048304	Slitrk3	2	0	0	449	14	63	-4.69224	-7.00977	-7.00138	2.71444	-2.62397	0.0449423	-3.09467	0.00273118	0.00736524	6.18388	5.67116
ENSMUSG00000040037	Negr1	14	14	11	2852	1350	795	-2.15619	-2.15179	-2.47782	5.38027	3.91732	3.69198	1.03396	2.27581e-07	1.80161e-05	6.18132	42.7837
ENSMUSG00000057604	Lmcd1	8	35	22	1271	3237	923	-2.92671	-0.860027	-1.50953	4.21458	5.17871	3.90723	1.33404	0.000923777	0.00308987	6.17708	7.27322
ENSMUSG00000072722	Gm6588	0	0	0	84	0	34	-7.01417	-7.00977	-7.00138	0.30314	-7.48196	-0.835218	-4.83989	3.29034e-08	7.38013e-06	6.17252	64.1271
ENSMUSG00000027971	Ndst4	0	0	5	129	56	112	-7.01417	-7.00977	-3.54195	0.919069	-0.661776	0.870039	-2.73976	0.00221564	0.00620754	6.17072	5.95543
ENSMUSG00000005481	Ddx39	14065	14084	13505	3962	7946	3335	7.7657	7.77205	7.71988	5.85446	6.47415	5.75994	6.89103	1.64808e-07	1.57448e-05	-1.89352	-45.7746
ENSMUSG00000045502	Hcar2	0	23	0	52	77	36	-7.01417	-1.45519	-7.00138	-0.383494	-0.205831	-0.753918	-2.80233	4.42387e-05	0.00033907	6.15745	14.0975
ENSMUSG00000028351	Brinp1	28	12	8	972	1531	938	-1.18128	-2.36592	-2.91392	3.82782	4.09877	3.93047	0.899323	2.21512e-05	0.000217954	6.15165	16.3314
ENSMUSG00000028634	Hivep3	35	35	9	2501	476	1721	-0.864424	-0.860027	-2.75346	5.19084	2.41438	4.80571	1.32217	0.000706877	0.00251725	6.14379	7.72253
ENSMUSG00000021392	Nol8	4127	4043	4074	1979	3382	1732	5.99688	5.97161	5.99102	4.85318	5.24192	4.8149	5.47825	1.67395e-07	1.57488e-05	-1.13089	-45.6257
ENSMUSG00000085067	Gm15631	0	0	0	37	22	35	-7.01417	-7.00977	-7.00138	-0.868921	-1.9901	-0.793995	-4.11306	1.35022e-08	4.95634e-06	6.13872	77.2569
ENSMUSG00000023034	Nr4A1	420	965	350	33730	67620	29189	2.70179	3.90536	2.45189	8.94403	9.56322	8.88942	6.07595	8.97011e-05	0.000556621	6.12713	12.1189
ENSMUSG00000052372	Il1Rapl1	12	0	0	56	125	130	-2.37032	-7.00977	-7.00138	-0.27756	0.489588	1.08416	-2.51421	0.00386938	0.00978503	6.12565	5.22127
ENSMUSG00000047454	Gphn	1088	1088	1076	2251	2728	1879	4.07395	4.07835	4.07075	5.03893	4.93194	4.93239	4.52105	1.73323e-07	1.60944e-05	0.860858	45.2945
ENSMUSG00000046791	2410016O06Rik	1654	1641	1619	689	1016	679	4.67801	4.67102	4.65995	3.33167	3.50744	3.46459	4.05211	1.73667e-07	1.60944e-05	-1.20314	-45.2756
ENSMUSG00000027581	Stmn3	50	30	30	3869	277	2435	-0.35596	-1.07904	-1.07065	5.82019	1.63439	5.30626	1.7092	1.06865e-05	0.000134737	6.12083	19.0563
ENSMUSG00000045871	Slitrk6	4	4	9	295	625	415	-3.84425	-3.83985	-2.75346	2.10928	2.80691	2.75496	-0.461067	2.27443e-05	0.000221315	6.11731	16.2401
ENSMUSG00000076614	Ighg1	0	7	0	39	60	34	-7.01417	-3.10288	-7.00138	-0.793958	-0.563092	-0.835218	-3.21845	1.45511e-06	4.39091e-05	6.09836	28.9967
ENSMUSG00000004661	Arid3B	15323	16996	14905	1717	2333	1446	7.88929	8.04318	7.86217	4.64836	4.70632	4.55461	6.28399	1.78081e-07	1.63565e-05	-3.28464	-45.0383
ENSMUSG00000094686	Ccl21A	0	0	0	126	47	25	-7.01417	-7.00977	-7.00138	0.885254	-0.9121	-1.27132	-3.72058	9.41391e-09	4.10407e-06	6.09652	83.308
ENSMUSG00000039356	Exosc2	5281	5294	5157	2562	5158	2259	6.35256	6.3605	6.33107	5.2256	5.85078	5.19805	5.88643	1.82927e-07	1.65187e-05	-1.1182	-44.7859
ENSMUSG00000038400	Pmepa1	48	30	28	2038	3416	2582	-0.414259	-1.07904	-1.16849	4.89555	5.25635	5.39081	2.14682	9.55098e-06	0.000125304	6.09138	19.5139
ENSMUSG00000102854	C130023A14Rik	1	0	2	65	94	144	-5.42921	-7.00977	-4.67946	-0.0643162	0.080287	1.23118	-2.64521	0.000959885	0.00318859	6.09059	7.21073
ENSMUSG00000091490	Triml2	511	537	929	0	0	0	2.98442	3.06035	3.85893	-7.09774	-7.48196	-6.94374	-1.93662	1.81884e-07	1.65187e-05	-10.2736	-44.8395
ENSMUSG00000032081	Apoc3	497	558	898	0	0	0	2.94438	3.11564	3.80999	-7.09774	-7.48196	-6.94374	-1.94224	1.8234e-07	1.65187e-05	-10.2896	-44.816
ENSMUSG00000047907	Tshz2	14	6	13	977	208	863	-2.15619	-3.30933	-2.2465	3.83521	1.22195	3.81031	0.192575	0.000298228	0.00131847	6.08681	9.34312
ENSMUSG00000045062	Pcdhb7	1	4	4	285	179	286	-5.42921	-3.83985	-3.83146	2.05961	1.00588	2.21865	-1.30273	0.000812563	0.00278839	6.08621	7.48568
ENSMUSG00000066392	Nrxn3	62	63	44	4094	429	4531	-0.0483871	-0.0210897	-0.52565	5.90173	2.26456	6.20203	2.29553	1.98819e-06	5.30979e-05	6.08301	27.1567
ENSMUSG00000042282	Gucy2F	12	6	19	1607	140	778	-2.37032	-3.30933	-1.71598	4.55286	0.652471	3.66081	0.245086	0.000396837	0.00163346	6.07501	8.7758
ENSMUSG00000026327	Serpinb11	2	0	0	117	42	59	-4.69224	-7.00977	-7.00138	0.778778	-1.07256	-0.0489246	-3.17435	0.00231627	0.00644105	6.07174	5.89415
ENSMUSG00000062252	Lhfpl5	2	0	2	194	22	125	-4.69224	-7.00977	-4.67946	1.50589	-1.9901	1.0278	-2.63965	0.00256151	0.00699299	6.07128	5.75715
ENSMUSG00000000805	Car4	93648	90854	114835	53	64	67	10.5008	10.4615	10.8078	-0.356272	-0.470728	0.133073	5.17937	1.86361e-07	1.66105e-05	-10.788	-44.6118
ENSMUSG00000001627	Ifrd1	2657	2648	2700	4854	6336	4819	5.36168	5.36119	5.39763	6.14737	6.14752	6.29093	5.78438	1.87827e-07	1.66105e-05	0.784917	44.5387
ENSMUSG00000022986	Krt75	7	1	2	292	204	213	-3.10728	-5.42481	-4.67946	2.09455	1.194	1.79435	-1.35477	0.00119763	0.0037765	6.07038	6.85897
ENSMUSG00000021326	Trim27	10507	10606	10700	3962	7432	3280	7.34496	7.36289	7.38401	5.85446	6.37768	5.73596	6.67666	1.89943e-07	1.66553e-05	-1.50617	-44.4343
ENSMUSG00000043301	Kcnj6	0	0	1	87	10	77	-7.01417	-7.00977	-5.41642	0.353472	-3.08964	0.332382	-3.64069	0.00265688	0.00720006	6.06367	5.70801
ENSMUSG00000055421	Pcdh9	20	10	8	877	992	910	-1.65662	-2.61746	-2.91392	3.67952	3.47297	3.88677	0.641877	7.4694e-05	0.000486226	6.05993	12.6043
ENSMUSG00000086712	Ai427809	0	0	2	58	41	124	-7.01417	-7.00977	-4.67946	-0.227375	-1.10692	1.01626	-3.17024	0.00240923	0.00665058	6.0589	5.84028
ENSMUSG00000047307	Pcdhb13	0	2	0	109	35	74	-7.01417	-4.68785	-7.00138	0.677048	-1.33221	0.275426	-3.18052	0.00267105	0.0072308	6.04115	5.70089
ENSMUSG00000023236	Scg5	35	25	42	2485	569	2457	-0.864424	-1.33735	-0.591992	5.18158	2.6716	5.31923	1.72977	1.10859e-05	0.000138196	6.03552	18.9091
ENSMUSG00000086181	C230034O21Rik	2	2	6	318	199	253	-4.69224	-4.68785	-3.30094	2.21741	1.15829	2.0421	-1.21054	0.000284182	0.00127243	6.03419	9.44216
ENSMUSG00000020649	Rrm2	17638	18139	18172	5512	12272	4740	8.09227	8.13707	8.14809	6.33075	7.10119	6.26708	7.34607	1.9643e-07	1.68676e-05	-1.79042	-44.123
ENSMUSG00000103851	Gm37606	0	0	4	65	56	35	-7.01417	-7.00977	-3.83146	-0.0643162	-0.661776	-0.793995	-3.22925	7.34351e-05	0.000479949	6.02853	12.6503
ENSMUSG00000006200	Rhox6	473	432	555	0	0	0	2.87305	2.74678	3.11626	-7.09774	-7.48196	-6.94374	-2.13122	1.9757e-07	1.68823e-05	-10.0677	-44.0695
ENSMUSG00000065611	Mir23A	0	1	0	33	60	42	-7.01417	-5.42481	-7.00138	-1.03165	-0.563092	-0.534351	-3.59491	6.54895e-06	0.00010094	6.02252	21.1312
ENSMUSG00000038173	Enpp6	0	0	0	34	78	20	-7.01417	-7.00977	-7.00138	-0.989215	-0.187335	-1.58619	-3.96468	1.45286e-08	5.05286e-06	6.02001	76.0823
ENSMUSG00000081816	Gm15528	1425	1411	1429	472	789	462	4.46308	4.45324	4.47991	2.78643	3.14284	2.90957	3.70584	1.9963e-07	1.68829e-05	-1.55269	-43.9739
ENSMUSG00000089950	Gm16215	0	0	0	34	6	36	-7.01417	-7.00977	-7.00138	-0.989215	-3.78152	-0.753918	-4.425	2.17786e-08	6.18453e-06	6.01837	69.9071
ENSMUSG00000058216	Bc021614	0	0	0	34	2	36	-7.01417	-7.00977	-7.00138	-0.989215	-5.16003	-0.753918	-4.65475	2.71501e-08	6.72785e-06	6.01833	66.7573
ENSMUSG00000036353	P2Ry12	6	0	0	48	52	54	-3.31373	-7.00977	-7.00138	-0.497826	-0.76771	-0.175558	-3.12766	9.4442e-05	0.000578177	6.00947	11.9855
ENSMUSG00000049649	Gpr3	9	2	8	473	361	481	-2.76624	-4.68785	-2.91392	2.78948	2.0159	2.96765	-0.432497	0.000684607	0.00246231	6.0081	7.77786
ENSMUSG00000021388	Aspn	4	8	1	253	220	1579	-3.84425	-2.92231	-5.41642	1.8881	1.30268	4.68151	-0.718448	0.00254371	0.00695298	6.00185	5.76656
ENSMUSG00000079311	Gm3222	1333	1360	1331	489	1271	422	4.36683	4.40015	4.37745	2.83743	3.83036	2.77907	3.76521	2.02837e-07	1.69234e-05	-1.53925	-43.8275
ENSMUSG00000037010	Apln	3063	3343	3499	292	399	297	5.56679	5.69737	5.77155	2.09455	2.1601	2.273	3.92723	2.04045e-07	1.69525e-05	-3.51475	-43.773
ENSMUSG00000041324	Inhba	8	5	2	419	298	372	-2.92671	-3.55034	-4.67946	2.61479	1.73963	2.59735	-0.700789	0.000584502	0.0021824	5.99923	8.05623
ENSMUSG00000030134	Rasgef1A	7	9	12	785	262	601	-3.10728	-2.76185	-2.35753	3.51973	1.55422	3.28868	0.0226617	1.21685e-05	0.000146272	5.99894	18.5403
ENSMUSG00000097639	C430002E04Rik	195	191	226	0	0	0	1.59685	1.57143	1.82198	-7.09774	-7.48196	-6.94374	-2.75553	2.0704e-07	1.70439e-05	-8.83757	-43.6396
ENSMUSG00000085272	Sbk3	0	0	0	31	58	30	-7.01417	-7.00977	-7.00138	-1.12046	-0.611591	-1.01301	-3.96173	1.44103e-08	5.05286e-06	5.99604	76.2126
ENSMUSG00000031877	Ces2G	0	0	0	44	12	30	-7.01417	-7.00977	-7.00138	-0.622006	-2.8381	-1.01301	-4.24974	2.05797e-08	6.06671e-06	5.99481	70.7398
ENSMUSG00000039578	Ccser1	14	14	35	1821	1417	1101	-2.15619	-2.15179	-0.851636	4.73317	3.98718	4.16151	1.28704	0.000132439	0.000734185	5.98307	11.1439
ENSMUSG00000027416	Otor	0	0	0	33	37	79	-7.01417	-7.00977	-7.00138	-1.03165	-1.25314	0.369141	-3.8235	1.29761e-08	4.89816e-06	5.97603	77.9016
ENSMUSG00000035861	Tmprss11B	2	2	0	177	50	112	-4.69224	-4.68785	-7.00138	1.37394	-0.823744	0.870039	-2.49354	0.0023311	0.00647359	5.96773	5.88538
ENSMUSG00000043445	Pgp	2449	2500	2502	797	1118	616	5.2441	5.27823	5.28777	3.5416	3.64539	3.32421	4.38688	2.13212e-07	1.73217e-05	-1.72179	-43.372
ENSMUSG00000042306	S100A14	4	2	5	382	336	176	-3.84425	-4.68785	-3.54195	2.48158	1.91251	1.51978	-1.0267	8.24964e-05	0.000525414	5.96712	12.3386
ENSMUSG00000029544	Cabp1	12	1	9	689	92	439	-2.37032	-5.42481	-2.75346	3.33167	0.0494261	2.83598	-0.721919	0.00651164	0.0149532	5.96535	4.59914
ENSMUSG00000027800	Tm4Sf1	11	11	3	666	604	393	-2.49061	-2.48621	-4.19403	3.28272	2.75764	2.67648	-0.075668	0.000100879	0.000605842	5.95758	11.8169
ENSMUSG00000097324	Mir143Hg	0	1	0	37	70	39	-7.01417	-5.42481	-7.00138	-0.868921	-0.342404	-0.639962	-3.54861	4.52144e-05	0.000343947	5.95569	14.032
ENSMUSG00000042514	Klhl14	37	14	21	2560	344	1382	-0.785353	-2.15179	-1.57512	5.22447	1.9464	4.48932	1.19132	0.000209999	0.00101565	5.95393	10.0854
ENSMUSG00000021190	Lgmn	53446	53191	72259	2680	3114	2537	9.69164	9.68913	10.1395	5.29055	5.12283	5.36545	7.54985	2.19495e-07	1.75755e-05	-4.50185	-43.1091
ENSMUSG00000001506	Col1A1	454	2203	662	66328	27052	94747	2.81397	5.09581	3.37039	9.9196	8.24152	10.5881	6.67156	0.00210066	0.00593915	5.95246	6.02963
ENSMUSG00000032297	Celf6	11	24	7	986	63	1122	-2.49061	-1.39506	-3.09449	3.84844	-0.493271	4.18876	0.0939593	0.000591918	0.00220524	5.95241	8.03371
ENSMUSG00000086426	Gm15295	0	0	0	36	4	29	-7.01417	-7.00977	-7.00138	-0.907915	-4.31203	-1.0611	-4.55106	2.69793e-08	6.72785e-06	5.94667	66.8455
ENSMUSG00000050321	Neto1	0	0	2	69	45	71	-7.01417	-7.00977	-4.67946	0.0212018	-0.974161	0.216129	-3.24004	0.000608173	0.00225069	5.9447	7.98552
ENSMUSG00000048251	Bcl11B	90	44	84	5494	4719	4338	0.485674	-0.534041	0.399496	6.32603	5.72246	6.13924	3.08981	4.44026e-05	0.000339776	5.93661	14.0863
ENSMUSG00000094893	Gm4791	0	0	0	32	4	60	-7.01417	-7.00977	-7.00138	-1.07537	-4.31203	-0.0248791	-4.40627	2.39418e-08	6.35321e-06	5.93222	68.5363
ENSMUSG00000026674	Ddr2	26	68	142	3769	3724	6226	-1.28625	0.0882577	1.15343	5.78242	5.38088	6.66046	2.9632	0.00229976	0.0064009	5.92905	5.90399
ENSMUSG00000082045	Gm11585	1923	1960	1928	680	1733	528	4.89535	4.92723	4.91188	3.31271	4.27752	3.10202	4.23778	2.2933e-07	1.80706e-05	-1.59427	-42.7152
ENSMUSG00000030606	Hapln3	846	991	1032	33	44	25	3.71119	3.94369	4.01054	-1.03165	-1.00622	-1.27132	1.39271	2.35853e-07	1.84352e-05	-5.02074	-42.465
ENSMUSG00000063239	Grm4	23	25	23	2364	256	1403	-1.45958	-1.33735	-1.44679	5.10958	1.52086	4.51107	1.14963	9.90676e-09	4.2006e-06	5.92185	82.4239
ENSMUSG00000028148	Them5	2	0	0	43	61	29	-4.69224	-7.00977	-7.00138	-0.654796	-0.539441	-1.0611	-3.49312	2.03019e-05	0.000206102	5.92129	16.6362
ENSMUSG00000028341	Nr4A3	100	67	37	3256	6206	3827	0.63688	0.0670412	-0.772565	5.57137	6.11761	5.95844	2.9298	0.000185457	0.000925282	5.9114	10.3612
ENSMUSG00000084133	Gm12856	1615	1571	1549	436	1115	366	4.64359	4.60815	4.5962	2.6721	3.64152	2.57393	3.78925	2.43955e-07	1.88779e-05	-1.93653	-42.1657
ENSMUSG00000091455	Otogl	0	0	0	31	32	44	-7.01417	-7.00977	-7.00138	-1.12046	-1.45959	-0.468009	-4.01223	1.6576e-08	5.34454e-06	5.88719	74.0137
ENSMUSG00000093749	4921523L03Rik	0	1	0	33	41	28	-7.01417	-5.42481	-7.00138	-1.03165	-1.10692	-1.11085	-3.78163	2.82813e-08	6.94756e-06	5.87711	66.1898
ENSMUSG00000051243	Islr2	57	24	20	1998	58	11679	-0.168681	-1.39506	-1.64383	4.86696	-0.611591	7.56795	1.43596	0.000386627	0.00160405	5.87683	8.82624
ENSMUSG00000021700	Rab3C	23	21	6	968	403	1364	-1.45958	-1.58351	-3.30094	3.82187	2.17447	4.47041	0.687119	0.000779475	0.00270422	5.86354	7.55567
ENSMUSG00000055471	Alk	2	2	5	208	25	272	-4.69224	-4.68785	-3.54195	1.60616	-1.80953	2.14637	-1.82984	0.000130222	0.000726133	5.85688	11.1846
ENSMUSG00000085828	Gm15612	3	15	8	731	306	489	-4.20682	-2.05558	-2.91392	3.41697	1.77779	2.99142	-0.165022	0.00150286	0.00452055	5.85107	6.51324
ENSMUSG00000091827	Gm3495	0	0	0	80	4	27	-7.01417	-7.00977	-7.00138	0.233178	-4.31203	-1.16238	-4.37776	2.69858e-08	6.72785e-06	5.84541	66.8421
ENSMUSG00000086262	A930031H19Rik	0	0	0	37	5	27	-7.01417	-7.00977	-7.00138	-0.868921	-4.02252	-1.16238	-4.51319	2.95532e-08	7.1909e-06	5.8454	65.5836
ENSMUSG00000094732	1500015L24Rik	0	0	0	41	1	27	-7.01417	-7.00977	-7.00138	-0.7227	-5.89699	-1.16238	-4.80123	4.00352e-08	8.16856e-06	5.84536	61.5489
ENSMUSG00000028322	Exosc3	2472	2480	2434	1030	2406	1043	5.25758	5.26664	5.24803	3.91139	4.75077	4.08347	4.75298	2.5578e-07	1.92831e-05	-1.17232	-41.7498
ENSMUSG00000035049	Rrp12	7439	6762	6763	3091	4034	2890	6.84682	6.71357	6.72217	5.49635	5.49622	5.55336	6.13808	2.56045e-07	1.92831e-05	-1.22419	-41.7407
ENSMUSG00000027316	Gfra4	45	40	50	3996	765	2481	-0.506377	-0.669924	-0.343172	5.86678	3.0983	5.33325	2.12981	3.70762e-07	2.28155e-05	5.83219	38.6261
ENSMUSG00000048939	Atp13A5	0	2	0	123	8	57	-7.01417	-4.68785	-7.00138	0.850628	-3.39449	-0.0982523	-3.55759	0.00373875	0.0095263	5.82742	5.26437
ENSMUSG00000000216	Scnn1G	8	10	8	602	717	402	-2.92671	-2.61746	-2.91392	3.13708	3.00488	2.7091	0.0654957	2.54297e-07	1.92451e-05	5.82705	41.8007
ENSMUSG00000068696	Gpr88	0	4	2	115	90	151	-7.01417	-3.83985	-4.67946	0.75401	0.0178905	1.29943	-2.24369	0.0045632	0.0111515	5.82402	5.01793
ENSMUSG00000055053	Nfic	74	83	51	4598	4690	3848	0.204997	0.37393	-0.314883	6.06921	5.71357	5.96634	3.00219	7.75833e-06	0.000108909	5.82017	20.3892
ENSMUSG00000025231	Sufu	5773	5680	5684	3720	4714	3259	6.48106	6.46203	6.47143	5.76354	5.72093	5.72669	6.10428	2.60879e-07	1.94027e-05	-0.737903	-41.5775
ENSMUSG00000030500	Slc17A6	1	0	0	1786	28	40	-5.42921	-7.00977	-7.00138	4.70518	-1.64907	-0.603892	-2.83136	0.000568472	0.0021401	5.81984	8.1061
ENSMUSG00000042961	Egflam	2244	2240	2183	836	775	1205	5.11801	5.11983	5.09104	3.61048	3.11703	4.29167	4.39134	2.62846e-07	1.94281e-05	-1.5032	-41.5122
ENSMUSG00000041681	Iapp	2	0	0	96	31	59	-4.69224	-7.00977	-7.00138	0.494718	-1.50468	-0.0489246	-3.29371	0.002898	0.00772825	5.81956	5.59256
ENSMUSG00000044912	Syt16	4	11	14	630	216	689	-3.84425	-2.48621	-2.1434	3.20261	1.27627	3.48566	-0.084886	0.000588599	0.00219505	5.81643	8.04375
ENSMUSG00000033544	Angptl1	9	6	22	619	729	813	-2.76624	-3.30933	-1.50953	3.17722	3.02881	3.72426	0.390863	0.000400782	0.00164528	5.81575	8.75672
ENSMUSG00000050875	A730017C20Rik	24	40	44	2196	338	2375	-1.39946	-0.669924	-0.52565	5.00325	1.92106	5.27027	1.59992	2.94012e-05	0.000258685	5.81506	15.3785
ENSMUSG00000089803	Gm10171	3485	3590	3528	1256	2341	1140	5.75298	5.80019	5.78346	4.19746	4.71126	4.21171	5.07618	2.72919e-07	1.98302e-05	-1.54264	-41.1865
ENSMUSG00000018411	Mapt	74	93	65	6889	362	4178	0.204997	0.53712	0.0320396	6.65244	2.01988	6.08503	2.58858	2.93736e-06	6.71492e-05	5.81386	25.0177
ENSMUSG00000049717	Lig4	1636	1655	1638	922	1203	865	4.66223	4.68328	4.67678	3.75167	3.75107	3.81365	4.22311	2.72627e-07	1.98302e-05	-0.913237	-41.1957
ENSMUSG00000046785	Epm2Aip1	5333	5210	5755	10096	13329	9032	6.3667	6.33743	6.48934	7.20383	7.22038	7.19717	6.80247	2.76354e-07	2.00327e-05	0.840995	41.0787
ENSMUSG00000000365	Rnf17	695	719	750	144	183	136	3.42774	3.48108	3.55032	1.07719	1.03768	1.14901	2.28717	2.7705e-07	2.00363e-05	-2.40192	-41.0571
ENSMUSG00000065537	Mir132	0	1	0	48	20	73	-7.01417	-5.42481	-7.00138	-0.497826	-2.1244	0.25593	-3.63444	0.000676863	0.00244013	5.81255	7.79761
ENSMUSG00000085440	Sorbs2Os	4	1	1	190	53	138	-3.84425	-5.42481	-5.41642	1.47591	-0.740488	1.17	-2.13001	0.000520038	0.00200683	5.80727	8.26762
ENSMUSG00000066113	Adamtsl1	24	35	27	1038	2239	1940	-1.39946	-0.860027	-1.22002	3.92255	4.64701	4.97847	1.67808	2.94814e-06	6.72455e-05	5.80262	24.9984
ENSMUSG00000015405	Ace2	2	12	2	276	54	452	-4.69224	-2.36592	-4.67946	2.0134	-0.713771	2.87803	-1.25999	0.00260368	0.00707938	5.80033	5.73516
ENSMUSG00000075020	E530001K10Rik	2	1	0	58	59	245	-4.69224	-5.42481	-7.00138	-0.227375	-0.587138	1.99584	-2.65619	0.00269267	0.00727859	5.79984	5.69011
ENSMUSG00000082988	Gm5903	3913	4012	3988	1516	3418	1375	5.92007	5.96051	5.96025	4.46879	5.25719	4.482	5.34147	2.88068e-07	2.05328e-05	-1.44256	-40.7231
ENSMUSG00000044250	Pced1B	1518	1176	1721	256	308	220	4.55426	4.19051	4.74807	1.90508	1.78717	1.84089	3.171	2.88559e-07	2.05328e-05	-2.71268	-40.7085
ENSMUSG00000044456	Rin3	3675	3605	3714	1054	642	877	5.82955	5.80621	5.85757	3.9446	2.8456	3.83351	4.68617	2.89502e-07	2.05527e-05	-2.00401	-40.6807
ENSMUSG00000016256	Ctsz	29353	29431	39338	5592	7257	4472	8.82707	8.8353	9.26227	6.35154	6.3433	6.18312	7.63377	2.92713e-07	2.06837e-05	-2.58004	-40.5868
ENSMUSG00000069939	Gm12070	9648	9887	9856	3640	9664	2960	7.22192	7.26162	7.26548	5.73218	6.75652	5.58788	6.6376	2.93567e-07	2.06837e-05	-1.51386	-40.5621
ENSMUSG00000027368	Dusp2	40	107	30	4771	1303	2787	-0.674321	0.738418	-1.07065	6.12249	3.86622	5.50101	2.41386	0.00075221	0.00263123	5.7981	7.61608
ENSMUSG00000091648	C2Cd4D	0	0	0	29	76	26	-7.01417	-7.00977	-7.00138	-1.2151	-0.224568	-1.21582	-3.9468	8.49792e-09	4.08857e-06	5.79801	85.1101
ENSMUSG00000045620	Odf3L1	0	0	0	13	38	33	-7.01417	-7.00977	-7.00138	-2.34285	-1.21517	-0.877653	-4.2435	1.87602e-08	5.69299e-06	5.79308	72.1224
ENSMUSG00000041730	Prrxl1	0	0	0	29	11	68	-7.01417	-7.00977	-7.00138	-1.2151	-2.95839	0.15429	-4.17409	2.15258e-08	6.16934e-06	5.79253	70.078
ENSMUSG00000087245	Gm12126	0	0	0	38	0	26	-7.01417	-7.00977	-7.00138	-0.830953	-7.48196	-1.21582	-5.09234	5.61809e-08	9.61349e-06	5.79185	57.3375
ENSMUSG00000005034	Prkacb	5025	4924	4978	9869	10312	9305	6.28088	6.25599	6.28011	7.17102	6.85015	7.24013	6.67971	3.01574e-07	2.09743e-05	0.897216	40.3341
ENSMUSG00000085197	1700125H03Rik	2	0	0	91	32	56	-4.69224	-7.00977	-7.00138	0.417961	-1.45959	-0.123563	-3.31143	0.00281535	0.00755105	5.78891	5.63081
ENSMUSG00000005299	Letm1	6519	6605	6597	3977	4695	3161	6.65637	6.67968	6.68632	5.85991	5.71511	5.68265	6.21334	3.02218e-07	2.09743e-05	-0.957937	-40.3161
ENSMUSG00000087283	Gm13580	39	35	40	0	0	0	-0.710391	-0.860027	-0.661533	-7.09774	-7.48196	-6.94374	-3.95923	3.05976e-07	2.10464e-05	-6.43031	-40.2118
ENSMUSG00000064115	Cadm2	4	6	2	279	320	188	-3.84425	-3.30933	-4.67946	2.02897	1.84223	1.61468	-1.05786	6.24994e-05	0.000428566	5.77747	13.0946
ENSMUSG00000031698	Mylk3	293	297	286	137	100	66	2.18305	2.20697	2.16101	1.00555	0.169096	0.11154	1.3062	3.04405e-07	2.10464e-05	-2.01062	-40.2552
ENSMUSG00000047910	Pcdhb16	4	2	10	340	180	388	-3.84425	-4.68785	-2.60907	2.31377	1.0139	2.65803	-0.859243	0.00145225	0.00440141	5.75545	6.56445
ENSMUSG00000023885	Thbs2	54	43	30	2605	2521	2407	-0.245987	-0.566831	-1.07065	5.24961	4.81811	5.28958	2.24564	2.05431e-05	0.000207665	5.74708	16.5946
ENSMUSG00000001119	Col6A1	150	146	109	7685	7194	11149	1.21945	1.18498	0.773404	6.81018	6.33072	7.50095	3.96995	1.39398e-06	4.34834e-05	5.73987	29.2592
ENSMUSG00000024738	Pga5	337	470	242	0	0	0	2.38457	2.86828	1.92046	-7.09774	-7.48196	-6.94374	-2.39169	3.08401e-07	2.11541e-05	-9.55926	-40.1454
ENSMUSG00000071652	Ints5	5190	5236	5256	2773	3893	2502	6.32749	6.34461	6.3585	5.33975	5.4449	5.34541	5.86011	3.11607e-07	2.12448e-05	-0.982183	-40.0585
ENSMUSG00000071552	Tigit	0	0	0	36	8	25	-7.01417	-7.00977	-7.00138	-0.907915	-3.39449	-1.27132	-4.43318	3.01765e-08	7.1909e-06	5.73647	65.298
ENSMUSG00000031928	Mre11A	4869	4942	4901	2687	5963	2356	6.23539	6.26125	6.25762	5.29431	6.05999	5.25869	5.89454	3.14689e-07	2.13373e-05	-0.954933	-39.976
ENSMUSG00000041057	Wdr43	12644	12925	12540	5834	12303	5456	7.61205	7.64816	7.61292	6.41265	7.10483	6.47002	7.14344	3.15721e-07	2.13373e-05	-1.1523	-39.9486
ENSMUSG00000024472	Dcp2	11362	11437	11332	6426	14668	6320	7.45782	7.47171	7.4668	6.55208	7.35848	6.68208	7.16483	3.15301e-07	2.13373e-05	-0.782615	-39.9598
ENSMUSG00000006546	Cryba2	13	3	2	501	77	290	-2.25928	-4.20242	-4.67946	2.87237	-0.205831	2.23865	-1.03933	0.00310982	0.00819637	5.73128	5.50015
ENSMUSG00000009471	Myod1	0	1	1	68	13	95	-7.01417	-5.42481	-5.41642	0.000292838	-2.72707	0.633686	-3.32475	0.000782898	0.00271275	5.73056	7.54827
ENSMUSG00000026192	Atic	19100	19640	18960	6832	12953	4782	8.20715	8.25177	8.20933	6.64046	7.1791	6.27981	7.46127	3.24211e-07	2.16507e-05	-1.57869	-39.7272
ENSMUSG00000049336	Tenm2	29	37	49	2952	786	1949	-1.13153	-0.780956	-0.372027	5.42998	3.13735	4.98515	1.87799	1.6878e-05	0.000179651	5.7281	17.3002
ENSMUSG00000031204	Asb12	64	63	67	2	2	0	-0.00294417	-0.0210897	0.0754322	-4.77581	-5.16003	-6.94374	-2.8047	3.30186e-07	2.16507e-05	-5.17696	-39.5755
ENSMUSG00000043456	Zfp536	10	3	12	500	138	585	-2.62185	-4.20242	-2.35753	2.86949	0.631787	3.24978	-0.405124	0.000940137	0.00313342	5.72065	7.24455
ENSMUSG00000062046	5730460C07Rik	259	246	350	0	0	0	2.00542	1.93567	2.45189	-7.09774	-7.48196	-6.94374	-2.52174	3.32253e-07	2.16507e-05	-9.24244	-39.5238
ENSMUSG00000052295	8030423F21Rik	0	1	0	73	2	63	-7.01417	-5.42481	-7.00138	0.101933	-5.16003	0.0449423	-4.07559	0.00389953	0.00985324	5.70841	5.21157
ENSMUSG00000025328	Padi3	394	408	396	58	25	34	2.60971	2.66442	2.62979	-0.227375	-1.80953	-0.835218	0.838633	3.30101e-07	2.16507e-05	-3.47769	-39.5776
ENSMUSG00000057541	Pus7	3923	3857	3778	1643	3462	1461	5.92375	5.90368	5.88221	4.58482	5.27564	4.56949	5.3566	3.28134e-07	2.16507e-05	-1.29972	-39.6272
ENSMUSG00000033595	Lgi3	8	6	3	282	1629	234	-2.92671	-3.30933	-4.19403	2.04437	4.18826	1.9297	-0.377957	0.00016355	0.000858757	5.7007	10.6472
ENSMUSG00000053907	Mat2A	21658	21220	21172	11491	16477	11836	8.38847	8.3634	8.36852	7.39054	7.52625	7.58721	7.9374	3.24599e-07	2.16507e-05	-0.847683	-39.7172
ENSMUSG00000098424	Gm27202	0	0	0	27	40	20	-7.01417	-7.00977	-7.00138	-1.31638	-1.14211	-1.58619	-4.17833	2.13503e-08	6.16934e-06	5.69288	70.1981
ENSMUSG00000025746	Il6	0	0	0	27	8	117	-7.01417	-7.00977	-7.00138	-1.31638	-3.39449	0.932775	-4.1339	2.26621e-08	6.26797e-06	5.69126	69.3282
ENSMUSG00000097225	A330076H08Rik	5	13	18	628	551	996	-3.55474	-2.25489	-1.79193	3.19803	2.62526	4.01698	0.37312	0.000686289	0.0024664	5.68955	7.77361
ENSMUSG00000030669	Calca	449	309	168	22917	3241	14832	2.79801	2.26402	1.39522	8.38642	5.18049	7.91273	4.65615	0.000307646	0.00135148	5.68459	9.2798
ENSMUSG00000098239	Pclo	0	0	0	75	13	24	-7.01417	-7.00977	-7.00138	0.140665	-2.72707	-1.32903	-4.15679	2.4976e-08	6.55155e-06	5.67879	67.9328
ENSMUSG00000017146	Brca1	6761	6700	6769	3726	7978	3196	6.70896	6.70028	6.72345	5.76587	6.47995	5.69854	6.34617	3.25088e-07	2.16507e-05	-0.943207	-39.7047
ENSMUSG00000104178	Gm9916	0	0	0	67	0	24	-7.01417	-7.00977	-7.00138	-0.0209236	-7.48196	-1.32903	-4.97621	5.65262e-08	9.61349e-06	5.67869	57.264
ENSMUSG00000061311	Rag1	0	0	0	51	0	24	-7.01417	-7.00977	-7.00138	-0.411239	-7.48196	-1.32903	-5.04126	6.02397e-08	9.91808e-06	5.67867	56.5068
ENSMUSG00000087694	A530058N18Rik	0	0	0	30	0	24	-7.01417	-7.00977	-7.00138	-1.167	-7.48196	-1.32903	-5.16722	6.02365e-08	9.91808e-06	5.67863	56.5074
ENSMUSG00000033166	Dis3	6713	6677	6512	3454	6636	3178	6.69868	6.69532	6.66761	5.65652	6.21425	5.69039	6.27046	3.39369e-07	2.18843e-05	-0.994956	-39.3487
ENSMUSG00000049281	Scn3B	27	36	28	2035	139	1501	-1.23281	-0.81995	-1.16849	4.89343	0.642166	4.60845	1.1538	1.32107e-06	4.26616e-05	5.66698	29.591
ENSMUSG00000035864	Syt1	58	60	55	3130	493	4305	-0.143807	-0.0909111	-0.206968	5.51444	2.46495	6.12822	2.27765	7.38525e-09	4.05335e-06	5.65759	87.6442
ENSMUSG00000070645	Ren1	0	2	1	126	6	91	-7.01417	-4.68785	-5.41642	0.885254	-3.78152	0.571957	-3.24046	0.00425452	0.0105083	5.65736	5.10356
ENSMUSG00000069805	Fbp1	1	0	0	40	62	25	-5.42921	-7.00977	-7.00138	-0.757889	-0.516171	-1.27132	-3.66429	0.000114144	0.000664115	5.65469	11.5069
ENSMUSG00000026976	Pax8	66	95	107	8064	761	4285	0.041111	0.567654	0.746809	6.87963	3.09074	6.12151	2.90791	1.50685e-05	0.000169544	5.65414	17.7206
ENSMUSG00000044749	Abca6	1	2	2	115	40	349	-5.42921	-4.68785	-4.67946	0.75401	-1.14211	2.50541	-2.1132	2.75083e-05	0.000250839	5.65019	15.5975
ENSMUSG00000094065	Gm21541	0	0	2	58	43	27	-7.01417	-7.00977	-4.67946	-0.227375	-1.03901	-1.16238	-3.52203	0.000168512	0.000877073	5.64902	10.5785
ENSMUSG00000087024	B230119M05Rik	2	3	5	237	178	212	-4.69224	-4.20242	-3.54195	1.79404	0.997825	1.78758	-1.30953	0.000186685	0.000928921	5.645	10.3464
ENSMUSG00000050966	Lin28A	85043	93420	87638	113	125	237	10.3617	10.5017	10.4179	0.728809	0.489588	1.94804	5.74129	3.56422e-07	2.25149e-05	-9.56857	-38.9466
ENSMUSG00000032487	Ptgs2	20	94	17	1776	2835	1120	-1.65662	0.552468	-1.8721	4.69708	4.98743	4.18618	1.81574	0.0011104	0.00355542	5.63847	6.9775
ENSMUSG00000029145	Eif2B4	3377	3583	3492	2073	2707	1897	5.70757	5.79738	5.76866	4.92011	4.92079	4.94614	5.34344	3.58781e-07	2.25718e-05	-0.840233	-38.8928
ENSMUSG00000000628	Hk2	11371	11155	10796	2297	10772	2469	7.45896	7.43569	7.39689	5.06811	6.91311	5.32626	6.59984	3.58209e-07	2.25718e-05	-2.10011	-38.9058
ENSMUSG00000024800	Rpp30	1654	1671	1663	816	1531	698	4.67801	4.69715	4.69862	3.57557	4.09877	3.50437	4.20875	3.60154e-07	2.26122e-05	-1.11302	-38.8617
ENSMUSG00000022025	Lect1	6	11	2	218	845	186	-3.31373	-2.48621	-4.67946	1.67375	3.24171	1.59929	-0.660776	0.00313204	0.00825002	5.63562	5.49089
ENSMUSG00000021922	Itih4	7	2	2	201	12	406	-3.10728	-4.68785	-4.67946	1.5569	-2.8381	2.72337	-1.83874	0.000744279	0.00261732	5.63413	7.63414
ENSMUSG00000041460	Cacna2D4	6	6	2	337	87	264	-3.31373	-3.30933	-4.67946	2.301	-0.0307443	2.10338	-1.15481	0.000385779	0.00160205	5.63178	8.8305
ENSMUSG00000053199	Arhgap20	54	33	22	2044	655	2066	-0.245987	-0.943685	-1.50953	4.89979	2.8745	5.06923	1.69072	0.000177459	0.00090849	5.62892	10.4607
ENSMUSG00000054162	Spock3	57	71	44	4934	1028	2713	-0.168681	0.150097	-0.52565	6.17095	3.52437	5.4622	2.43555	1.15972e-05	0.000141865	5.62811	18.7298
ENSMUSG00000045838	A430105I19Rik	23	18	5	1010	416	928	-1.45958	-1.80032	-3.54195	3.88311	2.22022	3.91502	0.536082	0.00514772	0.0123221	5.6253	4.87304
ENSMUSG00000026100	Mstn	2	5	6	254	85	308	-4.69224	-3.55034	-3.30094	1.89378	-0.0641029	2.32538	-1.23141	0.000313447	0.00136862	5.62406	9.24194
ENSMUSG00000078249	Hmga1-Rs1	61093	58941	57278	10264	27990	7620	9.88456	9.83722	9.80432	7.22764	8.29069	6.95193	8.66606	3.66263e-07	2.26395e-05	-2.60765	-38.725
ENSMUSG00000036816	Atoh7	0	0	0	27	9	23	-7.01417	-7.00977	-7.00138	-1.31638	-3.23403	-1.38915	-4.49415	3.03579e-08	7.1909e-06	5.61863	65.2162
ENSMUSG00000036231	Agr3	0	0	0	34	2	23	-7.01417	-7.00977	-7.00138	-0.989215	-5.16003	-1.38915	-4.76062	4.61928e-08	8.66407e-06	5.6186	59.7343
ENSMUSG00000076437	2700094K13Rik	9530	9769	9745	3775	9030	3120	7.20416	7.24429	7.24914	5.78471	6.65863	5.66382	6.63413	3.71557e-07	2.28191e-05	-1.44408	-38.6087
ENSMUSG00000050334	C130071C03Rik	1	5	10	275	16	485	-5.42921	-3.55034	-2.60907	2.00817	-2.43756	2.97959	-1.5064	0.0072987	0.0164638	5.61144	4.4701
ENSMUSG00000102452	Gm38344	0	0	4	64	42	36	-7.01417	-7.00977	-3.83146	-0.086512	-1.07256	-0.753918	-3.29473	0.000666773	0.00241211	5.61109	7.82374
ENSMUSG00000079293	Clec7A	0	67	0	93	39	94	-7.01417	0.0670412	-7.00138	0.449155	-1.17817	0.6185	-2.34317	0.00721838	0.01631	5.60761	4.48251
ENSMUSG00000023132	Gzma	2	2	0	211	0	85	-4.69224	-4.68785	-7.00138	1.62677	-7.48196	0.47411	-3.62709	0.00596938	0.0139128	5.6057	4.69916
ENSMUSG00000028565	Nfia	62	53	73	3263	3598	3470	-0.0483871	-0.268307	0.198289	5.57447	5.33122	5.81719	2.76741	1.64857e-06	4.77792e-05	5.60205	28.2465
ENSMUSG00000037653	Kctd8	53	31	52	3256	925	2081	-0.272704	-1.03249	-0.287138	5.57137	3.37213	5.07967	2.0718	1.93323e-05	0.000199398	5.59192	16.8096
ENSMUSG00000040354	Mars	10237	10484	10147	5650	7219	4842	7.3074	7.3462	7.30745	6.36642	6.33573	6.29779	6.82683	3.82431e-07	2.29308e-05	-0.986506	-38.3761
ENSMUSG00000031657	Heatr3	6082	6125	5972	2971	4968	2823	6.55628	6.57084	6.54274	5.43924	5.79664	5.51953	6.07088	3.76331e-07	2.29308e-05	-1.03532	-38.5056
ENSMUSG00000098985	Gm27219	1666	1665	1619	671	1706	548	4.68843	4.69197	4.65995	3.2935	4.25487	3.15561	4.12405	3.79808e-07	2.29308e-05	-1.3823	-38.4315
ENSMUSG00000046610	Oacyl	0	2	6	136	83	121	-7.01417	-4.68785	-3.30094	0.995018	-0.0982511	0.98107	-2.18752	0.00341894	0.00886022	5.58484	5.37786
ENSMUSG00000085419	Gm11734	2	0	2	173	68	51	-4.69224	-7.00977	-4.67946	1.34105	-0.383923	-0.257242	-2.6136	0.00120628	0.00379877	5.58005	6.84777
ENSMUSG00000035566	Pcdh17	17	30	32	2011	356	1206	-1.88489	-1.07904	-0.979016	4.87632	1.9958	4.29287	1.20367	4.62915e-05	0.000346967	5.57929	13.9617
ENSMUSG00000048347	Pcdhb18	2	4	10	347	200	285	-4.69224	-3.83985	-2.60907	2.34313	1.1655	2.2136	-0.903154	0.00164451	0.00485016	5.57698	6.38016
ENSMUSG00000022487	Gtsf1	10	10	9	0	0	0	-2.62185	-2.61746	-2.75346	-7.09774	-7.48196	-6.94374	-4.91937	3.77094e-07	2.29308e-05	-4.43585	-38.4892
ENSMUSG00000037868	Egr2	39	111	25	1830	3179	2914	-0.710391	0.791126	-1.32896	4.74028	5.15263	5.56529	2.36833	0.0016163	0.00478566	5.56186	6.40554
ENSMUSG00000087187	Gm13431	0	0	2	29	45	51	-7.01417	-7.00977	-4.67946	-1.2151	-0.974161	-0.257242	-3.52498	0.00029227	0.00129775	5.56069	9.38443
ENSMUSG00000103310	Pcdha12	2	0	2	97	20	133	-4.69224	-7.00977	-4.67946	0.509591	-2.1244	1.11695	-2.81322	0.00383448	0.00971186	5.56036	5.23262
ENSMUSG00000035337	Uchl4	1597	1590	1544	689	1522	630	4.62743	4.62549	4.59154	3.33167	4.09027	3.35661	4.10383	3.87646e-07	2.3033e-05	-1.24728	-38.2673
ENSMUSG00000041923	Nol4	48	37	65	2515	799	2843	-0.414259	-0.780956	0.0320396	5.19889	3.161	5.52971	2.12107	2.5803e-05	0.000241019	5.55924	15.8109
ENSMUSG00000034923	Ly6G6F	0	0	0	91	6	22	-7.01417	-7.00977	-7.00138	0.417961	-3.78152	-1.45189	-4.3068	3.21555e-08	7.37266e-06	5.55592	64.4362
ENSMUSG00000040147	Maob	1499	1312	2123	466	580	418	4.53609	4.34833	5.05084	2.76799	2.6992	2.76534	3.69463	3.91657e-07	2.30914e-05	-1.79476	-38.1849
ENSMUSG00000029321	Slc10A6	0	0	0	74	2	22	-7.01417	-7.00977	-7.00138	0.121429	-5.16003	-1.45189	-4.58597	4.22886e-08	8.44489e-06	5.55588	60.8479
ENSMUSG00000042436	Mfap4	84	146	158	6377	5300	7131	0.386708	1.18498	1.30696	6.54104	5.88996	6.85625	3.69431	4.16986e-05	0.000326098	5.55494	14.2763
ENSMUSG00000085093	Gm12737	6	0	0	29	53	48	-3.31373	-7.00977	-7.00138	-1.2151	-0.740488	-0.34383	-3.27072	0.000543149	0.00206892	5.55051	8.1884
ENSMUSG00000039954	Stk32A	79	117	84	5699	918	4164	0.298712	0.866743	0.399496	6.37888	3.36118	6.08019	2.89753	5.44707e-06	9.26901e-05	5.54499	21.9679
ENSMUSG00000026938	Fcna	0	1	2	106	64	39	-7.01417	-5.42481	-4.67946	0.63697	-0.470728	-0.639962	-2.93203	0.00137288	0.00421408	5.54141	6.64921
ENSMUSG00000039717	Ralyl	2	1	4	134	16	266	-4.69224	-5.42481	-3.83146	0.973723	-2.43756	2.11425	-2.21635	0.000839299	0.00286609	5.53912	7.43156
ENSMUSG00000027018	Hat1	11429	11808	11265	3576	8066	2958	7.4663	7.51776	7.45824	5.70659	6.49577	5.58691	6.70526	4.13317e-07	2.40026e-05	-1.769	-37.7566
ENSMUSG00000006930	Hap1	306	220	171	11311	7487	14471	2.24557	1.77486	1.42068	7.36776	6.38831	7.87718	4.5124	2.94644e-05	0.000259057	5.53186	15.3714
ENSMUSG00000029177	Cenpa	8824	8644	8855	3492	7734	2795	7.09313	7.06779	7.11097	5.67231	6.43514	5.50515	6.48075	4.16207e-07	2.40352e-05	-1.41468	-37.7015
ENSMUSG00000029811	Aoc1	217	187	313	0	0	0	1.7507	1.54097	2.29094	-7.09774	-7.48196	-6.94374	-2.6568	4.1585e-07	2.40352e-05	-8.92476	-37.7083
ENSMUSG00000063229	Ldha	71154	72264	67437	12614	38971	10350	10.1045	10.1312	10.0399	7.52506	8.76818	7.39367	8.99375	4.16005e-07	2.40352e-05	-2.55943	-37.7053
ENSMUSG00000029135	Fosl2	365	360	259	14168	31379	13951	2.49956	2.48408	2.01821	7.69266	8.45558	7.82439	5.16241	2.19594e-06	5.6737e-05	5.52431	26.5954
ENSMUSG00000044177	Wfikkn2	28	3	4	383	335	524	-1.18128	-4.20242	-3.83146	2.48534	1.90821	3.09106	-0.288424	0.00526321	0.0125578	5.52142	4.84671
ENSMUSG00000032243	Itga11	19	14	17	1150	287	755	-1.72877	-2.15179	-1.8721	4.07031	1.68546	3.61755	0.603442	1.67887e-06	4.83405e-05	5.52064	28.1387
ENSMUSG00000029644	Pdx1	187	211	314	0	0	0	1.53658	1.71474	2.29553	-7.09774	-7.48196	-6.94374	-2.66276	4.21487e-07	2.41598e-05	-8.90292	-37.602
ENSMUSG00000026687	Aldh9A1	8920	9127	11156	2572	3471	2466	7.10874	7.14623	7.44421	5.23122	5.27939	5.32451	6.25572	4.26795e-07	2.43738e-05	-1.88563	-37.5036
ENSMUSG00000021027	Ralgapa1	4379	4277	4236	9617	10326	8201	6.08238	6.05278	6.04727	7.13371	6.85211	7.05793	6.5377	4.26606e-07	2.43738e-05	0.995569	37.507
ENSMUSG00000029863	Casp2	2970	2940	2880	6126	10108	5162	5.52232	5.51207	5.49072	6.48311	6.82133	6.39011	6.03661	4.2782e-07	2.43833e-05	0.976574	37.4847
ENSMUSG00000022661	Cd200	84	67	75	4520	1230	3321	0.386708	0.0670412	0.237021	6.04453	3.78307	5.75388	2.71204	4.20148e-07	2.41512e-05	5.51617	37.6271
ENSMUSG00000021536	Adcy2	109	102	80	6570	1562	4209	0.760616	0.669706	0.329533	6.58405	4.12769	6.09569	3.09455	1.71183e-06	4.88353e-05	5.49937	28.024
ENSMUSG00000079564	Gm11149	0	0	0	60	0	21	-7.01417	-7.00977	-7.00138	-0.178876	-7.48196	-1.51748	-5.03394	7.0704e-08	1.06158e-05	5.49023	54.6445
ENSMUSG00000061603	Akap6	31	28	24	1351	92	1978	-1.03689	-1.17688	-1.38667	4.30261	0.0494261	5.00645	0.959672	8.94504e-07	3.50032e-05	5.48513	32.1141
ENSMUSG00000039059	Hrh3	20	4	9	661	78	569	-1.65662	-3.83985	-2.75346	3.27186	-0.187335	3.20981	-0.325932	0.00263235	0.00714353	5.48167	5.72045
ENSMUSG00000061906	Ugt2B38	6	6	6	0	0	0	-3.31373	-3.30933	-3.30094	-7.09774	-7.48196	-6.94374	-5.24124	4.33187e-07	2.44116e-05	-3.78972	-37.3869
ENSMUSG00000029193	Cckar	82	99	77	4018	10122	2622	0.352151	0.62685	0.274741	5.8747	6.82332	5.41298	3.22746	6.25729e-07	2.90395e-05	5.46554	34.6133
ENSMUSG00000041577	Prelp	28	15	5	487	1388	391	-1.18128	-2.05558	-3.54195	2.83152	3.95736	2.66913	0.446532	0.00295279	0.00785001	5.46486	5.56791
ENSMUSG00000102344	9430053O09Rik	0	0	0	23	0	87	-7.01417	-7.00977	-7.00138	-1.54315	-7.48196	0.507469	-4.92383	5.97594e-08	9.91808e-06	5.46435	56.6015
ENSMUSG00000030866	Ern2	2	2	2	152	33	105	-4.69224	-4.68785	-4.67946	1.15493	-1.41587	0.777357	-2.25719	1.51901e-08	5.06322e-06	5.46335	75.3773
ENSMUSG00000030359	Pzp	6	14	3	497	12	403	-3.31373	-2.15179	-4.19403	2.86081	-2.8381	2.71268	-1.15403	0.00226454	0.00632364	5.46291	5.92525
ENSMUSG00000085201	Nr6A1Os	0	0	1	25	43	41	-7.01417	-7.00977	-5.41642	-1.42531	-1.03901	-0.568703	-3.74557	0.000214421	0.00103219	5.46031	10.0398
ENSMUSG00000044367	Slc16A13	6108	5888	7332	770	889	625	6.56243	6.51391	6.83871	3.49191	3.3149	3.34512	5.01116	4.44734e-07	2.47793e-05	-3.21148	-37.1814
ENSMUSG00000028069	Gpatch4	3487	3366	3327	1192	2555	1048	5.75381	5.70726	5.69884	4.12203	4.83743	4.09037	5.03496	4.46471e-07	2.47854e-05	-1.57642	-37.151
ENSMUSG00000050010	Shisa3	10	9	73	983	270	2133	-2.62185	-2.76185	0.198289	3.84404	1.59753	5.11526	0.895237	0.00818067	0.0181517	5.45329	4.34357
ENSMUSG00000027843	Ptpn22	4	17	2	523	61	305	-3.84425	-1.88049	-4.67946	2.93431	-0.539441	2.31129	-0.949674	0.00703599	0.0159666	5.4523	4.51128
ENSMUSG00000024201	Kdm4B	3742	3761	3692	6727	6209	5924	5.85562	5.86732	5.849	6.61812	6.11831	6.58874	6.14951	4.48121e-07	2.47854e-05	0.730543	37.1223
ENSMUSG00000066438	Plekhd1	32	16	63	2518	1376	1270	-0.991804	-1.96538	-0.0126987	5.20061	3.94483	4.36744	1.75717	0.00129465	0.00402263	5.44815	6.73865
ENSMUSG00000041710	Trpc5	19	15	15	847	244	705	-1.72877	-2.05558	-2.04719	3.62933	1.45174	3.51876	0.461382	4.96264e-07	2.61239e-05	5.44559	36.3368
ENSMUSG00000041438	Cirh1A	5979	5854	6010	2531	4818	2322	6.53164	6.50556	6.55189	5.20804	5.75241	5.23772	5.96454	4.56566e-07	2.51014e-05	-1.27846	-36.9773
ENSMUSG00000096145	Vkorc1	680	671	905	220	279	187	3.39628	3.38147	3.82119	1.6869	1.64475	1.607	2.5896	4.58273e-07	2.51506e-05	-1.76928	-36.9484
ENSMUSG00000074203	G430095P16Rik	0	5	0	63	46	25	-7.01417	-3.55034	-7.00138	-0.109055	-0.942797	-1.27132	-3.31484	0.00104775	0.00340448	5.44123	7.0697
ENSMUSG00000046731	Kctd11	1293	1259	1239	382	681	367	4.32289	4.28886	4.27416	2.48158	2.93061	2.57786	3.47933	4.61387e-07	2.5232e-05	-1.71163	-36.896
ENSMUSG00000028048	Gba	3682	3582	4501	1713	2182	1556	5.8323	5.79698	6.13481	4.64499	4.60981	4.66035	5.27987	4.6601e-07	2.54352e-05	-1.19935	-36.819
ENSMUSG00000086683	Gm12867	255	260	252	59	32	47	1.98301	2.01537	1.97876	-0.202921	-1.45959	-0.373887	0.656789	4.66746e-07	2.54352e-05	-2.37076	-36.8068
ENSMUSG00000029373	Pf4	7	4	8	1867	107	278	-3.10728	-3.83985	-2.91392	4.76915	0.266237	2.17779	-0.441311	6.50112e-05	0.000441099	5.43616	12.9847
ENSMUSG00000025150	Cbr2	6	9	5	316	508	129	-3.31373	-2.76185	-3.54195	2.20832	2.50815	1.07307	-0.637999	2.39837e-05	0.000229126	5.43527	16.0583
ENSMUSG00000039661	Dusp26	26	24	12	1166	225	916	-1.28625	-1.39506	-2.35753	4.09023	1.33503	3.89625	0.713778	0.000107629	0.000636014	5.4349	11.6534
ENSMUSG00000049553	Polr1A	11753	11373	11659	4966	8997	4155	7.50663	7.46361	7.50783	6.18027	6.65335	6.07706	6.89813	4.72353e-07	2.55383e-05	-1.30886	-36.7148
ENSMUSG00000047787	Flrt1	20	13	14	883	284	664	-1.65662	-2.25489	-2.1434	3.68935	1.67033	3.43238	0.456192	7.59461e-06	0.000107319	5.42944	20.4812
ENSMUSG00000022394	L3Mbtl2	4288	4371	4377	1709	3082	1348	6.05209	6.08414	6.09451	4.64162	5.10793	4.4534	5.40561	4.76192e-07	2.56787e-05	-1.43073	-36.6526
ENSMUSG00000027774	Gfm1	6199	6234	6290	3106	4412	2498	6.58376	6.59628	6.61758	5.50334	5.62543	5.3431	6.04491	4.78831e-07	2.57623e-05	-1.09289	-36.6102
ENSMUSG00000081111	Gm5913	15303	15803	15183	6104	12204	5151	7.8874	7.93818	7.88883	6.47792	7.09317	6.38703	7.27876	4.79726e-07	2.57623e-05	-1.42288	-36.5959
ENSMUSG00000020870	Cdc34-Ps	1218	1164	1174	324	580	280	4.23672	4.17572	4.19645	2.24434	2.6992	2.18811	3.29009	4.80927e-07	2.57623e-05	-1.93763	-36.5767
ENSMUSG00000046743	Fat4	167	193	282	9808	7177	10572	1.37385	1.58642	2.14072	7.16208	6.32731	7.42429	4.33578	2.12384e-05	0.000212542	5.42893	16.4778
ENSMUSG00000039539	Sgcz	0	0	0	6	139	20	-7.01417	-7.00977	-7.00138	-3.3973	0.642166	-1.58619	-4.22778	3.34684e-08	7.45287e-06	5.42288	63.8991
ENSMUSG00000026442	Nfasc	288	157	190	10826	2324	9899	2.15826	1.28943	1.57226	7.30454	4.70075	7.3294	4.05911	7.35075e-05	0.00048032	5.42262	12.6476
ENSMUSG00000029246	Ppat	10445	10809	10215	2444	6951	2176	7.33642	7.39024	7.31709	5.15758	6.28115	5.14405	6.43776	4.83749e-07	2.57751e-05	-2.14314	-36.5318
ENSMUSG00000092837	Rpph1	62	62	87	14	18	12	-0.0483871	-0.0439901	0.449828	-2.23976	-2.2725	-2.29989	-1.07578	4.86783e-07	2.57751e-05	-2.24401	-36.484
ENSMUSG00000101840	Gm28294	0	0	0	28	0	20	-7.01417	-7.00977	-7.00138	-1.26485	-7.48196	-1.58619	-5.22639	8.1993e-08	1.13808e-05	5.42156	52.9768
ENSMUSG00000079070	Gm3985	0	0	0	28	0	20	-7.01417	-7.00977	-7.00138	-1.26485	-7.48196	-1.58619	-5.22639	8.1993e-08	1.13808e-05	5.42156	52.9768
ENSMUSG00000082051	Gm16072	825	1010	1275	466	619	418	3.67495	3.97108	4.31546	2.76799	2.79301	2.76534	3.38131	4.8611e-07	2.57751e-05	-1.1944	-36.4946
ENSMUSG00000029512	Ulk1	5380	5421	5255	11271	12016	10685	6.37935	6.3947	6.35823	7.36265	7.07077	7.43962	6.83422	4.9456e-07	2.60786e-05	0.98309	36.363
ENSMUSG00000040017	Saa4	2	0	0	43	0	131	-4.69224	-7.00977	-7.00138	-0.654796	-7.48196	1.09518	-4.29083	0.00790374	0.0176358	5.41786	4.38151
ENSMUSG00000040490	Lrfn2	9	5	7	441	36	304	-2.76624	-3.55034	-3.09449	2.68853	-1.29213	2.30656	-0.951354	3.21207e-05	0.00027503	5.41447	15.0919
ENSMUSG00000048747	E130114P18Rik	0	0	0	22	17	90	-7.01417	-7.00977	-7.00138	-1.60589	-2.35267	0.556104	-4.0713	2.71696e-08	6.72785e-06	5.40176	66.7473
ENSMUSG00000044933	Sstr3	2	0	3	119	60	69	-4.69224	-7.00977	-4.19403	0.803128	-0.563092	0.175199	-2.58014	0.00460519	0.0112382	5.40173	5.00681
ENSMUSG00000043458	Pcdhb12	0	0	0	22	4	26	-7.01417	-7.00977	-7.00138	-1.60589	-4.31203	-1.21582	-4.69318	4.83403e-08	8.83409e-06	5.40166	59.1691
ENSMUSG00000027715	Ccna2	13115	13324	13380	5622	12559	4265	7.66481	7.69202	7.70646	6.35926	7.13454	6.11476	7.11197	5.06926e-07	2.6449e-05	-1.32523	-36.1753
ENSMUSG00000082308	Gm15770	1076	1036	1049	294	531	232	4.05796	4.00773	4.0341	2.10438	2.57197	1.91734	3.11558	5.06107e-07	2.6449e-05	-1.92102	-36.1875
ENSMUSG00000030298	Sec13	8390	8516	8488	4905	7915	4453	7.02037	7.04627	7.04991	6.16245	6.46851	6.17698	6.65408	5.08136e-07	2.6449e-05	-0.852072	-36.1572
ENSMUSG00000052798	Nup107	7924	8081	8111	3339	7439	2805	6.93793	6.97063	6.98437	5.60768	6.37903	5.5103	6.39832	5.08421e-07	2.6449e-05	-1.35272	-36.153
ENSMUSG00000045455	Gm9797	3234	3225	3368	822	1687	717	5.64516	5.64553	5.71651	3.58613	4.23872	3.54309	4.72919	5.10855e-07	2.64866e-05	-2.04983	-36.1168
ENSMUSG00000028004	Npy2R	2	0	2	145	49	48	-4.69224	-7.00977	-4.67946	1.08714	-0.852599	-0.34383	-2.74846	0.00387948	0.00980817	5.38921	5.21801
ENSMUSG00000022868	Ahsg	9	36	31	1630	0	1737	-2.76624	-0.81995	-1.0241	4.57336	-7.48196	4.81905	-0.449973	0.00664602	0.0152167	5.3702	4.57585
ENSMUSG00000047040	Prr15L	40	26	28	1354	2184	869	-0.674321	-1.28185	-1.16849	4.30581	4.61113	3.8203	1.60209	7.33427e-06	0.000105052	5.36859	20.6325
ENSMUSG00000053046	Brsk2	63	59	87	3060	629	4085	-0.0254867	-0.114957	0.449828	5.48181	2.81611	6.05255	2.44331	6.90095e-06	0.00010106	5.35937	20.8992
ENSMUSG00000027950	Chrnb2	69	67	57	2850	387	2721	0.10477	0.0670412	-0.155893	5.37926	2.1161	5.46644	2.16295	1.83049e-07	1.65187e-05	5.35542	44.7797
ENSMUSG00000009246	Trpm5	41	18	21	1014	1416	1111	-0.639132	-1.80032	-1.57512	3.88881	3.98616	4.17455	1.33916	2.32742e-05	0.000224286	5.34961	16.161
ENSMUSG00000087470	A630031M04Rik	0	0	0	37	1	19	-7.01417	-7.00977	-7.00138	-0.868921	-5.89699	-1.65834	-4.90826	6.91774e-08	1.04963e-05	5.34939	54.8947
ENSMUSG00000061259	Tmprss11D	0	2	0	81	23	34	-7.01417	-4.68785	-7.00138	0.250989	-1.92737	-0.835218	-3.53583	0.00461165	0.0112503	5.34545	5.00511
ENSMUSG00000100832	Gm29260	2	1	2	236	27	83	-4.69224	-5.42481	-4.67946	1.78796	-1.7006	0.439962	-2.3782	4.02328e-05	0.00032096	5.34189	14.3856
ENSMUSG00000042581	Thsd7B	15	10	19	999	238	581	-2.05998	-2.61746	-1.71598	3.86732	1.41589	3.23989	0.354949	5.79576e-05	0.000404694	5.33982	13.3075
ENSMUSG00000056755	Grm7	4	2	4	163	36	247	-3.84425	-4.68785	-3.83146	1.25541	-1.29213	2.00754	-1.73212	5.99572e-05	0.000415042	5.33422	13.2114
ENSMUSG00000024650	Slc22A6	197	140	307	0	0	0	1.61154	1.12465	2.26306	-7.09774	-7.48196	-6.94374	-2.75403	5.26038e-07	2.68323e-05	-8.78558	-35.8957
ENSMUSG00000029608	Rph3A	2	3	3	136	6	480	-4.69224	-4.20242	-4.19403	0.995018	-3.78152	2.96465	-2.15176	8.32194e-06	0.000114281	5.3307	20.0897
ENSMUSG00000063972	Nr6A1	16980	18829	15022	992	1122	923	8.03742	8.19093	7.87345	3.85718	3.65054	3.90723	5.91946	5.30833e-07	2.69359e-05	-4.24254	-35.8275
ENSMUSG00000026427	Eif2D	5527	5517	5572	3132	4493	2539	6.41824	6.42002	6.44273	5.51536	5.65167	5.36659	5.9691	5.32413e-07	2.69718e-05	-0.909535	-35.8052
ENSMUSG00000035258	Abi3Bp	35	26	20	1168	1058	1258	-0.864424	-1.28185	-1.64383	4.0927	3.56585	4.35375	1.37037	2.33222e-05	0.000224679	5.32636	16.1539
ENSMUSG00000003410	Elavl3	145	47	110	4041	523	6518	1.1707	-0.439919	0.786519	5.88294	2.55009	6.72658	2.77949	0.000803796	0.00276618	5.32204	7.50389
ENSMUSG00000063087	Gm10125	5	0	0	67	29	71	-3.55474	-7.00977	-7.00138	-0.0209236	-1.59931	0.216129	-3.16167	0.00510956	0.012245	5.32013	4.8819
ENSMUSG00000051331	Cacna1C	72	142	104	5116	1525	4440	0.165738	1.14504	0.705976	6.2232	4.09311	6.17276	3.08431	7.65795e-05	0.0004961	5.3173	12.5371
ENSMUSG00000089767	4930556I23Rik	0	0	0	22	27	5	-7.01417	-7.00977	-7.00138	-1.60589	-1.7006	-3.48431	-4.63602	3.74422e-08	7.938e-06	5.30806	62.417
ENSMUSG00000019577	Pdk4	8	19	52	1354	303	1069	-2.92671	-1.72437	-0.287138	4.30581	1.7636	4.11898	0.875027	0.00577681	0.0135421	5.30334	4.73728
ENSMUSG00000038760	Trhr	0	2	0	48	12	74	-7.01417	-4.68785	-7.00138	-0.497826	-2.8381	0.275426	-3.62732	0.00529084	0.012614	5.29807	4.84051
ENSMUSG00000018583	G3Bp1	26132	26617	25887	14013	25053	11229	8.65939	8.69031	8.65858	7.67679	8.13077	7.51126	8.22118	5.45376e-07	2.71892e-05	-0.990398	-35.6251
ENSMUSG00000022769	Sdf2L1	3134	3275	3187	911	1835	779	5.59985	5.66773	5.63683	3.73436	4.36	3.66266	4.7769	5.46367e-07	2.71892e-05	-1.88588	-35.6116
ENSMUSG00000021492	F12	2	8	3	189	1	392	-4.69224	-2.92231	-4.19403	1.46831	-5.89699	2.67281	-2.26074	0.00202789	0.00576448	5.29678	6.07912
ENSMUSG00000026315	Serpinb8	6	28	6	653	336	519	-3.31373	-1.17688	-3.30094	3.2543	1.91251	3.07724	0.0754149	0.00374051	0.00952916	5.29215	5.26378
ENSMUSG00000033152	Podxl2	112	112	142	5250	2516	4897	0.79961	0.804007	1.15343	6.2605	4.81525	6.31409	3.35781	7.83602e-07	3.28899e-05	5.29025	33.0182
ENSMUSG00000068048	Rhox9	69	64	75	0	0	0	0.10477	0.00145288	0.237021	-7.09774	-7.48196	-6.94374	-3.53003	5.53164e-07	2.7409e-05	-7.28863	-35.5194
ENSMUSG00000094504	Gm5294	2	0	0	58	22	45	-4.69224	-7.00977	-7.00138	-0.227375	-1.9901	-0.435948	-3.55947	0.00227357	0.0063434	5.29005	5.91976
ENSMUSG00000031605	Klhl2	5848	6220	7270	2228	3053	2084	6.49968	6.59304	6.82646	5.02412	5.09429	5.08174	5.85322	5.55921e-07	2.74879e-05	-1.52538	-35.4824
ENSMUSG00000040797	Iqsec3	12	17	12	591	56	725	-2.37032	-1.88049	-2.35753	3.1105	-0.661776	3.55909	-0.100088	4.76063e-06	8.92827e-05	5.28871	22.6002
ENSMUSG00000030302	Atp2B2	26	15	14	938	162	716	-1.28625	-2.05558	-2.1434	3.77647	0.862341	3.54108	0.449111	4.65131e-05	0.000347087	5.28742	13.9475
ENSMUSG00000003731	Kpna6	9040	9051	9672	5681	7274	4988	7.12802	7.13417	7.23829	6.37432	6.34668	6.34065	6.76035	5.63242e-07	2.77122e-05	-0.792015	-35.3852
ENSMUSG00000029467	Atp2A2	31575	32593	31398	21887	27960	19680	8.93235	8.98252	8.93702	8.32008	8.28915	8.32074	8.63031	5.64935e-07	2.77122e-05	-0.638332	-35.363
ENSMUSG00000093738	Ai606473	0	4	0	57	24	78	-7.01417	-3.83985	-7.00138	-0.252249	-1.86725	0.350878	-3.27067	0.00883101	0.0193794	5.28418	4.26007
ENSMUSG00000022708	Zbtb20	275	289	336	12475	3400	18463	2.09174	2.16765	2.39308	7.50907	5.24958	8.22865	4.60663	4.81288e-07	2.57623e-05	5.28304	36.5709
ENSMUSG00000085702	Mecomos	0	0	1	26	71	14	-7.01417	-7.00977	-5.41642	-1.36982	-0.322084	-2.08576	-3.86967	0.00107626	0.00347052	5.27755	7.02695
ENSMUSG00000031546	Gins4	3364	3300	3314	1778	3225	1375	5.702	5.67869	5.69319	4.69871	5.17335	4.482	5.23799	5.67959e-07	2.7802e-05	-0.99028	-35.3234
ENSMUSG00000086111	Gm15326	0	1	0	54	13	32	-7.01417	-5.42481	-7.00138	-0.329555	-2.72707	-0.921375	-3.90306	0.0011769	0.00372329	5.27584	6.88618
ENSMUSG00000028238	Atp6V0D2	0	0	0	71	6	18	-7.01417	-7.00977	-7.00138	0.0621321	-3.78152	-1.73429	-4.41317	4.56761e-08	8.66407e-06	5.2735	59.875
ENSMUSG00000086605	Gm14290	7	7	13	389	128	430	-3.10728	-3.10288	-2.2465	2.50774	0.523669	2.80613	-0.436521	4.79891e-05	0.000354597	5.26966	13.8549
ENSMUSG00000002341	Ncan	45	44	26	1580	241	4271	-0.506377	-0.534041	-1.27346	4.52843	1.43392	6.11678	1.62754	3.3128e-05	0.000280858	5.26811	14.9931
ENSMUSG00000074346	Kcnd3Os	0	0	0	20	8	20	-7.01417	-7.00977	-7.00138	-1.74019	-3.39449	-1.58619	-4.62437	4.80529e-08	8.83409e-06	5.26736	59.243
ENSMUSG00000046378	Asphd1	10	6	10	378	32	413	-2.62185	-3.30933	-2.60907	2.46641	-1.45959	2.748	-0.797572	2.20819e-05	0.000217606	5.26367	16.3423
ENSMUSG00000070605	Gm13251	1334	1334	1332	964	1092	747	4.36791	4.37231	4.37854	3.8159	3.61146	3.60219	4.02472	5.96555e-07	2.8762e-05	-0.759924	-34.9615
ENSMUSG00000097520	Gm26843	0	0	0	31	26	16	-7.01417	-7.00977	-7.00138	-1.12046	-1.75403	-1.89935	-4.29986	3.00724e-08	7.1909e-06	5.25461	65.3452
ENSMUSG00000022357	Klhl38	0	0	0	9	26	36	-7.01417	-7.00977	-7.00138	-2.84981	-1.75403	-0.753918	-4.39718	3.51339e-08	7.58312e-06	5.2542	63.2533
ENSMUSG00000032271	Nnmt	0	0	0	4	26	28	-7.01417	-7.00977	-7.00138	-3.92781	-1.75403	-1.11085	-4.63634	4.4e-08	8.61982e-06	5.25419	60.3451
ENSMUSG00000098979	Gm27544	4	8	8	417	70	256	-3.84425	-2.92231	-2.91392	2.60789	-0.342404	2.05907	-0.892653	7.86799e-05	0.000506632	5.25371	12.4646
ENSMUSG00000059336	Slc14A1	15	11	4	566	203	384	-2.05998	-2.48621	-3.83146	3.04819	1.18693	2.6431	-0.249904	0.00113822	0.00362611	5.25148	6.93853
ENSMUSG00000038762	Abcf1	14827	14932	15036	8323	12376	7123	7.84182	7.85639	7.8748	6.92524	7.11336	6.85463	7.41104	5.99997e-07	2.87723e-05	-0.92998	-34.9194
ENSMUSG00000027400	Pdyn	10	16	6	569	105	433	-2.62185	-1.96538	-3.30094	3.05581	0.239144	2.81615	-0.296179	0.000362479	0.00152671	5.2507	8.95217
ENSMUSG00000036815	Dpp10	12	10	6	404	308	436	-2.37032	-2.61746	-3.30094	2.56226	1.78717	2.8261	-0.185532	6.1415e-05	0.000422816	5.24963	13.1437
ENSMUSG00000097296	Gm26532	17	43	28	600	1891	1062	-1.88489	-0.566831	-1.16849	3.13228	4.40336	4.1095	1.33749	0.000286282	0.00127837	5.24581	9.42698
ENSMUSG00000046844	Vat1L	132	125	49	5459	673	3624	1.03568	0.961769	-0.372027	6.31681	2.91358	5.87982	2.78927	0.000446707	0.0017885	5.24465	8.54996
ENSMUSG00000030771	Micalcl	16	26	32	1440	495	895	-1.96978	-1.28185	-0.979016	4.39461	2.47079	3.86281	1.08293	8.90873e-05	0.00055383	5.24138	12.1367
ENSMUSG00000026456	Cyb5R1	4300	4235	4260	2523	4020	1859	6.05612	6.03854	6.05542	5.20347	5.4912	4.91696	5.62695	6.15832e-07	2.89414e-05	-0.844985	-34.7292
ENSMUSG00000026856	Dolpp1	3505	3427	3945	1868	2365	1629	5.76123	5.73317	5.94461	4.76993	4.72597	4.72647	5.2769	6.1122e-07	2.89414e-05	-1.02606	-34.784
ENSMUSG00000050666	Vstm4	8	15	6	396	219	520	-2.92671	-2.05558	-3.30094	2.53344	1.29612	3.08001	-0.228943	0.000248349	0.00115173	5.23919	9.72394
ENSMUSG00000032911	Cspg4	50	50	31	2070	1128	1574	-0.35596	-0.351563	-1.0241	4.91802	3.65824	4.67694	1.92026	1.36662e-05	0.000158669	5.23537	18.0907
ENSMUSG00000030683	Sez6L2	132	88	83	4779	673	3633	1.03568	0.457831	0.382321	6.1249	2.91358	5.8834	2.79962	1.36497e-05	0.000158596	5.23072	18.0953
ENSMUSG00000031872	Bean1	4	2	2	248	79	111	-3.84425	-4.68785	-4.67946	1.85936	-0.169072	0.857158	-1.77735	5.66988e-05	0.00039832	5.23024	13.3701
ENSMUSG00000034009	Rxfp1	0	1	0	61	37	5	-7.01417	-5.42481	-7.00138	-0.155225	-1.25314	-3.48431	-4.05551	0.00135403	0.00416696	5.22695	6.6702
ENSMUSG00000048677	Tpcn2	654	617	627	1263	1655	1120	3.34008	3.26052	3.29209	4.20547	4.2111	4.18618	3.74924	6.17483e-07	2.8959e-05	0.909555	34.7097
ENSMUSG00000024087	Cyp1B1	29	59	36	1789	440	1740	-1.13153	-0.114957	-0.811559	4.7076	2.30104	4.82154	1.62869	0.000101243	0.000607456	5.22306	11.8077
ENSMUSG00000041731	Pgm5	62	124	107	4538	2808	3654	-0.0483871	0.950228	0.746809	6.05026	4.97363	5.89172	3.09404	8.44146e-05	0.000533024	5.21952	12.2779
ENSMUSG00000086748	Gm13261	67	64	73	0	4	0	0.0626442	0.00145288	0.198289	-7.09774	-4.31203	-6.94374	-3.01519	6.26516e-07	2.90395e-05	-6.92365	-34.6042
ENSMUSG00000055567	Unc80	35	30	22	1638	219	1047	-0.864424	-1.07904	-1.50953	4.58042	1.29612	4.08899	1.08542	1.51973e-05	0.00017056	5.21573	17.6887
ENSMUSG00000039384	Dusp10	90	75	77	3208	3226	4414	0.485674	0.22863	0.274741	5.54994	5.1738	6.16429	2.97951	1.96634e-07	1.68676e-05	5.21307	44.1134
ENSMUSG00000086646	5133400J02Rik	94	55	93	0	0	0	0.548071	-0.215359	0.545511	-7.09774	-7.48196	-6.94374	-3.44087	6.24121e-07	2.90395e-05	-7.6015	-34.632
ENSMUSG00000022195	6030458C11Rik	5210	5179	5152	3490	4710	2822	6.33303	6.32882	6.32967	5.67148	5.71971	5.51902	5.98362	6.24816e-07	2.90395e-05	-0.658691	-34.6239
ENSMUSG00000024790	Sac3D1	2060	2094	2007	683	1037	533	4.99461	5.02262	4.9698	3.31906	3.53694	3.1156	4.15977	6.26704e-07	2.90395e-05	-1.66858	-34.602
ENSMUSG00000022053	Ebf2	31	33	61	1622	752	3262	-1.03689	-0.943685	-0.0588689	4.56626	3.07359	5.72802	1.88807	9.02757e-05	0.000558861	5.21281	12.1023
ENSMUSG00000041073	Nacad	98	59	83	3295	501	3335	0.60788	-0.114957	0.382321	5.58854	2.48815	5.75994	2.45198	2.22899e-05	0.000218681	5.21252	16.3098
ENSMUSG00000086231	Rapgef4Os3	6	0	5	153	71	131	-3.31373	-7.00977	-3.54195	1.16436	-0.322084	1.09518	-1.988	0.00550002	0.0130065	5.21154	4.79476
ENSMUSG00000024811	Tnks2	40776	43887	46042	28836	37472	25436	9.30128	9.41175	9.4893	8.71787	8.71159	8.69087	9.05378	6.38992e-07	2.94346e-05	-0.704614	-34.4614
ENSMUSG00000042078	Svop	34	18	23	1015	118	1147	-0.905647	-1.80032	-1.44679	3.89024	0.406788	4.22054	0.727466	6.40999e-05	0.000436759	5.21117	13.0239
ENSMUSG00000077886	Mir295	15	13	14	0	0	0	-2.05998	-2.25489	-2.1434	-7.09774	-7.48196	-6.94374	-4.66362	6.44161e-07	2.94952e-05	-4.99135	-34.4032
ENSMUSG00000041571	Sepw1	5116	5201	5182	9752	13694	8299	6.30677	6.33494	6.33805	7.15382	7.25935	7.07507	6.74467	6.42203e-07	2.94952e-05	0.829092	34.4252
ENSMUSG00000025867	Cplx2	562	701	621	32109	10794	22226	3.12154	3.44452	3.27823	8.87297	6.91605	8.49625	5.68826	7.02278e-07	3.09653e-05	5.20766	33.7857
ENSMUSG00000019906	Lin7A	10	26	12	487	7285	469	-2.62185	-1.28185	-2.35753	2.83152	6.34886	2.93124	0.975063	0.000364689	0.00153331	5.20603	8.94024
ENSMUSG00000054999	Naaladl1	1435	1037	1742	237	318	235	4.47317	4.00912	4.76556	1.79404	1.83319	1.93584	3.13515	6.48855e-07	2.9652e-05	-2.62128	-34.3509
ENSMUSG00000104145	D130019J16Rik	0	0	0	19	32	10	-7.01417	-7.00977	-7.00138	-1.81234	-1.45959	-2.55142	-4.47478	4.61353e-08	8.66407e-06	5.19697	59.7498
ENSMUSG00000087431	Gm16054	0	0	0	19	22	21	-7.01417	-7.00977	-7.00138	-1.81234	-1.9901	-1.51748	-4.39087	4.01131e-08	8.16856e-06	5.19526	61.5239
ENSMUSG00000084934	Gm16035	0	0	0	19	8	18	-7.01417	-7.00977	-7.00138	-1.81234	-3.39449	-1.73429	-4.66107	4.8804e-08	8.83409e-06	5.19521	59.0511
ENSMUSG00000084848	4933408N05Rik	0	0	0	21	4	17	-7.01417	-7.00977	-7.00138	-1.67147	-4.31203	-1.81446	-4.80388	6.50012e-08	1.02046e-05	5.19328	55.6146
[truncated: 30,271 more rows]

## Sheet: E9.0 Forebrain Nkx2-1+ vs Ectod
ensID	geneID	Counts-E9.0 Forebrain Nkx2-1+/1	Counts-E9.0 Forebrain Nkx2-1+/2	Counts-E9.0 Forebrain Nkx2-1+/3	Counts-E8.25 Ectoderm/1	Counts-E8.25 Ectoderm/2	Counts-E8.25 Ectoderm/3	e-E9.0 Forebrain Nkx2-1+/1	e-E9.0 Forebrain Nkx2-1+/2	e-E9.0 Forebrain Nkx2-1+/3	e-E8.25 Ectoderm/1	e-E8.25 Ectoderm/2	e-E8.25 Ectoderm/3	aveExpr	P-val	FDR	logFC	t
[truncated: 30,692 more rows]

[truncated: 2 more sheets: E13.5 Thyroid vs E9.0 Lung Nkx+, E9.0 Lung Nkx2-1+ vs Nkx2-1-]
