# Supplementary material for: The in vivo genetic program of murine primordial lung epithelial progenitors
Source: Nat Commun. 2020 Jan 31;11:635. doi: 10.1038/s41467-020-14348-3 (PMC6994558; doi:10.1038/s41467-020-14348-3)
Supplement: Supplementary file 6 — Supplementary Data 2 [file 41467_2020_14348_MOESM6_ESM.xlsx]

## Sheet: Sheet1
Supplementary Data 2. The top 500 most variable genes used in the Principal Component Analysis of Figure 5I
ENSEMBL	SYMBOL
ENSMUSG00000021508	Cxcl14
ENSMUSG00000020159	Gabrp
ENSMUSG00000061527	Krt5
ENSMUSG00000112343	Sfta3-ps
ENSMUSG00000033227	Wnt6
ENSMUSG00000025064	Col17a1
ENSMUSG00000000125	Wnt3
ENSMUSG00000031375	Bgn
ENSMUSG00000038791	Scgb3a2
ENSMUSG00000020052	Ascl1
ENSMUSG00000014725	Adam28
ENSMUSG00000001496	Nkx2-1
ENSMUSG00000018486	Wnt9b
ENSMUSG00000045545	Krt14
ENSMUSG00000022824	Muc13
ENSMUSG00000049100	Pcdh10
ENSMUSG00000025407	Gli1
ENSMUSG00000025400	Tac2
ENSMUSG00000042436	Mfap4
MCHERRY
ENSMUSG00000020241	Col6a2
ENSMUSG00000042417	Ccno
ENSMUSG00000037974	Muc5ac
ENSMUSG00000028364	Tnc
ENSMUSG00000021943	Gdf10
ENSMUSG00000058806	Col13a1
ENSMUSG00000059430	Actg2
ENSMUSG00000001119	Col6a1
ENSMUSG00000029309	Sparcl1
ENSMUSG00000060044	Tmem26
ENSMUSG00000043501	Lgals2
ENSMUSG00000022132	Cldn10
ENSMUSG00000016918	Sulf1
ENSMUSG00000027849	Syt6
ENSMUSG00000033834	Tpbpa
ENSMUSG00000029675	Eln
ENSMUSG00000009097	Tbx1
ENSMUSG00000032011	Thy1
ENSMUSG00000086324
ENSMUSG00000048126	Col6a3
ENSMUSG00000029646	Cdx2
ENSMUSG00000112468
ENSMUSG00000024388	Myo7b
ENSMUSG00000026042	Col5a2
ENSMUSG00000026043	Col3a1
ENSMUSG00000031881	Cdh16
ENSMUSG00000056313	Tcim
ENSMUSG00000026674	Ddr2
ENSMUSG00000067586	S1pr3
ENSMUSG00000050866	Clrn3
ENSMUSG00000022097	Sftpc
ENSMUSG00000026494	Kif26b
ENSMUSG00000001827	Folr1
ENSMUSG00000036545	Adamts2
ENSMUSG00000031673	Cdh11
ENSMUSG00000022103	Gfra2
ENSMUSG00000090509	Sfta2
ENSMUSG00000001506	Col1a1
ENSMUSG00000052430	Bmpr1b
ENSMUSG00000046743	Fat4
ENSMUSG00000031825	Crispld2
ENSMUSG00000028031	Dkk2
ENSMUSG00000029661	Col1a2
ENSMUSG00000052957	Gas1
ENSMUSG00000024697	Gna14
ENSMUSG00000031089	Slc6a14
ENSMUSG00000029335	Bmp3
ENSMUSG00000027750	Postn
ENSMUSG00000022206	Npr3
ENSMUSG00000036169	Sostdc1
ENSMUSG00000036446	Lum
ENSMUSG00000046733	Gprc5a
ENSMUSG00000007682	Dio2
ENSMUSG00000026208	Des
ENSMUSG00000048402	Gli2
ENSMUSG00000007888	Crlf1
ENSMUSG00000013643	Lypd8
ENSMUSG00000031740	Mmp2
ENSMUSG00000062960	Kdr
ENSMUSG00000029334	Prkg2
ENSMUSG00000049336	Tenm2
ENSMUSG00000078190	Dnm3os
ENSMUSG00000005124	Wisp1
ENSMUSG00000026413	Pkp1
ENSMUSG00000024529	Lox
ENSMUSG00000026768	Itga8
ENSMUSG00000050315	Synpo2
ENSMUSG00000031486	Adgra2
ENSMUSG00000011256	Adam19
ENSMUSG00000030838	Ush1c
ENSMUSG00000059173	Pde1a
ENSMUSG00000037653	Kctd8
ENSMUSG00000028626	Col9a2
ENSMUSG00000029193	Cckar
ENSMUSG00000037887	Dusp8
ENSMUSG00000052974	Cyp2f2
ENSMUSG00000097336	Fendrr
ENSMUSG00000064080	Fbln2
ENSMUSG00000081044	AU015836
ENSMUSG00000042812	Foxf1
ENSMUSG00000069911	Fam196b
ENSMUSG00000022371	Col14a1
ENSMUSG00000035783	Acta2
ENSMUSG00000039542	Ncam1
ENSMUSG00000054555	Adam12
ENSMUSG00000019929	Dcn
ENSMUSG00000098172
ENSMUSG00000050199	Lgr4
ENSMUSG00000051669	AU021092
ENSMUSG00000041731	Pgm5
ENSMUSG00000079604	Gm13219
ENSMUSG00000026628	Atf3
ENSMUSG00000045518	Onecut3
ENSMUSG00000005611	Mrvi1
ENSMUSG00000032246	Calml4
ENSMUSG00000106788
ENSMUSG00000055254	Ntrk2
ENSMUSG00000033350	Chst2
ENSMUSG00000042717	Ppp1r3a
ENSMUSG00000027009	Itga4
ENSMUSG00000038193	Hand2
ENSMUSG00000026175	Vil1
ENSMUSG00000035202	Lars2
ENSMUSG00000025902	Sox17
ENSMUSG00000046449	Nexmif
ENSMUSG00000026726	Cubn
ENSMUSG00000059049	Frem1
ENSMUSG00000026814	Eng
ENSMUSG00000039257	Vstm2b
ENSMUSG00000032013	Trim29
ENSMUSG00000024534	Sncaip
ENSMUSG00000068428	Gmnc
ENSMUSG00000052504	Epha3
ENSMUSG00000029563	Foxp2
ENSMUSG00000022376	Adcy8
ENSMUSG00000098973	Mir6236
ENSMUSG00000028681	Ptch2
ENSMUSG00000017978	Cadps2
ENSMUSG00000027524	Edn3
ENSMUSG00000022665	Ccdc80
ENSMUSG00000049420	Tmem200a
ENSMUSG00000040724	Kcna2
ENSMUSG00000045871	Slitrk6
ENSMUSG00000027996	Sfrp2
ENSMUSG00000049288	Lix1l
ENSMUSG00000025497	Cdhr5
ENSMUSG00000028661	Epha8
ENSMUSG00000073530	Pappa2
ENSMUSG00000046213	Cym
ENSMUSG00000029765	Plxna4
ENSMUSG00000024503	Spink1
ENSMUSG00000026678	Rgs5
ENSMUSG00000054675	Tmem119
ENSMUSG00000026872	Zeb2
ENSMUSG00000021390	Ogn
ENSMUSG00000100510	AV026068
ENSMUSG00000087943
ENSMUSG00000029163	Emilin1
ENSMUSG00000030116	Mfap5
ENSMUSG00000054196	Cthrc1
ENSMUSG00000031871	Cdh5
ENSMUSG00000069806	Cacng7
ENSMUSG00000033831	Fgb
ENSMUSG00000059921	Unc5c
ENSMUSG00000028217	Cdh17
ENSMUSG00000056481	Cd248
ENSMUSG00000040543	Pitpnm3
ENSMUSG00000024238	Zeb1
ENSMUSG00000037362	Nov
ENSMUSG00000048078	Tenm4
ENSMUSG00000026586	Prrx1
ENSMUSG00000030218	Mgp
ENSMUSG00000112164	Gm19990
ENSMUSG00000033491	Prss35
ENSMUSG00000046352	Gjb2
ENSMUSG00000022836	Mylk
ENSMUSG00000032854	Ugt8a
ENSMUSG00000087006	Gm13889
ENSMUSG00000045731	Pnoc
ENSMUSG00000028023	Pitx2
ENSMUSG00000026828	Galnt5
ENSMUSG00000040680	Kremen2
ENSMUSG00000030222	Rerg
ENSMUSG00000097040	2610316D01Rik
ENSMUSG00000034981	Parm1
ENSMUSG00000056427	Slit3
ENSMUSG00000039057	Myo16
ENSMUSG00000051041	Olfml1
ENSMUSG00000033860	Fgg
ENSMUSG00000028341	Nr4a3
ENSMUSG00000037335	Hand1
ENSMUSG00000029120	Ppp2r2c
ENSMUSG00000029231	Pdgfra
ENSMUSG00000034427	Myo15b
ENSMUSG00000027210	Meis2
ENSMUSG00000031963	Bmper
ENSMUSG00000097993	Ptprv
ENSMUSG00000041237	Pklr
ENSMUSG00000036596	Cpz
ENSMUSG00000032492	Pth1r
ENSMUSG00000021336	Slc17a4
ENSMUSG00000009646	Pla2g12b
ENSMUSG00000039883	Lrrc17
ENSMUSG00000036103	Colec12
ENSMUSG00000063531	Sema3e
ENSMUSG00000068196	Col8a1
ENSMUSG00000030761	Myo7a
ENSMUSG00000026167	Wnt10a
ENSMUSG00000045680	Tcf21
ENSMUSG00000043099	Hic1
ENSMUSG00000045573	Penk
ENSMUSG00000050875	Minar2
ENSMUSG00000061353	Cxcl12
ENSMUSG00000041482	Piezo2
ENSMUSG00000074651	Mcidas
ENSMUSG00000040856	Dlk1
ENSMUSG00000050737	Ptges
ENSMUSG00000028001	Fga
ENSMUSG00000035561	Aldh1b1
ENSMUSG00000052396	Mogat2
ENSMUSG00000041301	Cftr
ENSMUSG00000016763	Scube1
ENSMUSG00000024029	Tff3
ENSMUSG00000048988	Elfn1
ENSMUSG00000027217	Tspan18
ENSMUSG00000091898	Tnnc1
ENSMUSG00000040690	Col16a1
ENSMUSG00000043592	Unc5cl
ENSMUSG00000068048	Rhox9
ENSMUSG00000020429	Igfbp1
ENSMUSG00000006522	Itih3
ENSMUSG00000032179	Bmp5
ENSMUSG00000034324	Tmem132c
ENSMUSG00000049001	Ndnf
ENSMUSG00000024990	Rbp4
ENSMUSG00000024803	Ankrd1
ENSMUSG00000040564	Apoc1
ENSMUSG00000006586	Runx1t1
ENSMUSG00000071984	Fndc1
ENSMUSG00000031410	Nxf7
ENSMUSG00000079507	H2-Q1
ENSMUSG00000038112	AW551984
ENSMUSG00000039385	Cdh6
ENSMUSG00000028871	Rspo1
ENSMUSG00000040600	Eps8l3
ENSMUSG00000024486	Hbegf
ENSMUSG00000042607	Asb4
ENSMUSG00000024992	Pde6c
ENSMUSG00000035493	Tgfbi
ENSMUSG00000029287	Tgfbr3
ENSMUSG00000038580	Sct
ENSMUSG00000028698	Pik3r3
ENSMUSG00000047773	Ankfn1
ENSMUSG00000092035	Peg10
ENSMUSG00000038224	Serpinf2
ENSMUSG00000027684	Mecom
ENSMUSG00000042638	Gucy2c
ENSMUSG00000024391	Apom
ENSMUSG00000035041	Creb3l3
ENSMUSG00000025105	Bnc1
ENSMUSG00000029648	Flt1
ENSMUSG00000095180	Rhox5
ENSMUSG00000071317	Bves
ENSMUSG00000031179	3830417A13Rik
ENSMUSG00000030134	Rasgef1a
ENSMUSG00000032291	Crabp1
ENSMUSG00000036585	Fgf1
ENSMUSG00000067235	H2-Q10
ENSMUSG00000023045	Soat2
ENSMUSG00000031965	Tbx20
ENSMUSG00000037942	Crp
ENSMUSG00000018819	Lsp1
ENSMUSG00000017817	Jph2
ENSMUSG00000029195	Klb
ENSMUSG00000002985	Apoe
ENSMUSG00000109321	A330076H08Rik
ENSMUSG00000028864	Hgf
ENSMUSG00000078942	Naip6
ENSMUSG00000005681	Apoa2
ENSMUSG00000090394	4930523C07Rik
ENSMUSG00000033722	BC034090
ENSMUSG00000040037	Negr1
ENSMUSG00000004415	Col26a1
ENSMUSG00000043165	Lor
ENSMUSG00000042985	Upk3b
ENSMUSG00000031111	Igsf1
ENSMUSG00000020609	Apob
ENSMUSG00000020542	Myocd
ENSMUSG00000074489	Bglap3
ENSMUSG00000030895	Hpx
ENSMUSG00000028005	Gucy1b1
ENSMUSG00000022510	Trp63
ENSMUSG00000032332	Col12a1
ENSMUSG00000006200	Rhox6
ENSMUSG00000109394	A230057D06Rik
ENSMUSG00000061517	Sox21
ENSMUSG00000022306	Zfpm2
ENSMUSG00000039452	Snx22
ENSMUSG00000031613	Hpgd
ENSMUSG00000034918	Cdhr2
ENSMUSG00000034855	Cxcl10
ENSMUSG00000037411	Serpine1
ENSMUSG00000027386	Fbln7
ENSMUSG00000039878	Slc39a5
ENSMUSG00000040963	Asgr2
ENSMUSG00000038298	Pdzk1
ENSMUSG00000030217	Art4
ENSMUSG00000029273	Sult1d1
ENSMUSG00000053399	Adamts18
ENSMUSG00000059336	Slc14a1
ENSMUSG00000028519	Dab1
ENSMUSG00000042096	Dao
ENSMUSG00000064225	Paqr9
ENSMUSG00000028699	Tspan1
ENSMUSG00000031548	Sfrp1
ENSMUSG00000039349	C130074G19Rik
ENSMUSG00000021492	F12
ENSMUSG00000037685	Atp8a1
ENSMUSG00000084174	Sycn
ENSMUSG00000024727	Trpm6
ENSMUSG00000032338	Hcn4
ENSMUSG00000032083	Apoa1
ENSMUSG00000029445	Hpd
ENSMUSG00000010803	Gabra1
ENSMUSG00000038521	C1s1
ENSMUSG00000061740	Cyp2d22
ENSMUSG00000054932	Afp
ENSMUSG00000033910	Gucy1a1
ENSMUSG00000029838	Ptn
ENSMUSG00000030108	Slc6a13
ENSMUSG00000026295	Spp2
ENSMUSG00000040055	Gjb6
ENSMUSG00000032473	Cldn18
ENSMUSG00000026147	Col9a1
ENSMUSG00000042357	Gjb5
ENSMUSG00000031722	Hp
ENSMUSG00000042821	Snai1
ENSMUSG00000022875	Kng1
ENSMUSG00000027690	Slc2a2
ENSMUSG00000023914	Mep1a
ENSMUSG00000097910	5033428I22Rik
ENSMUSG00000058794	Nfe2
ENSMUSG00000031883	Car7
ENSMUSG00000002847	Pla1a
ENSMUSG00000053093	Myh7
ENSMUSG00000019899	Lama2
ENSMUSG00000016942	Tmprss6
ENSMUSG00000062980	Cped1
ENSMUSG00000033737	Fndc3c1
ENSMUSG00000027219	Slc28a2
ENSMUSG00000025964	Adam23
ENSMUSG00000031844	Hsd17b2
ENSMUSG00000026787	Gad2
ENSMUSG00000043789	Vwce
ENSMUSG00000110060
ENSMUSG00000031239	Itm2a
ENSMUSG00000031253	Srpx2
ENSMUSG00000006529	Itih1
ENSMUSG00000053550	Shisa7
ENSMUSG00000031445	Proz
ENSMUSG00000047842	Diras2
ENSMUSG00000026676	Ccdc3
ENSMUSG00000050010	Shisa3
ENSMUSG00000059481	Plg
ENSMUSG00000000402	Egfl6
ENSMUSG00000030674	Qprt
ENSMUSG00000096146	Kcnj11
ENSMUSG00000032515	Csrnp1
ENSMUSG00000031173	Otc
ENSMUSG00000054146	Krt15
ENSMUSG00000050966	Lin28a
ENSMUSG00000092909
ENSMUSG00000031444	F10
ENSMUSG00000068220	Lgals1
ENSMUSG00000067203
ENSMUSG00000021604	Irx4
ENSMUSG00000018217	Pmp22
ENSMUSG00000036892	Prodh2
ENSMUSG00000027249	F2
ENSMUSG00000047230	Cldn2
ENSMUSG00000028307	Aldob
ENSMUSG00000020866	Cacna1g
ENSMUSG00000017868	Sgk2
ENSMUSG00000096992
ENSMUSG00000028351	Brinp1
ENSMUSG00000021700	Rab3c
ENSMUSG00000007097	Atp1a2
ENSMUSG00000022766	Serpind1
ENSMUSG00000026866	Kynu
ENSMUSG00000067158	Col4a4
ENSMUSG00000053141	Ptprt
ENSMUSG00000022887	Masp1
ENSMUSG00000022150	Dab2
ENSMUSG00000031391	L1cam
ENSMUSG00000017493	Igfbp4
ENSMUSG00000000078	Klf6
ENSMUSG00000020411	Nipal4
ENSMUSG00000079620	Muc4
ENSMUSG00000034738	Nostrin
ENSMUSG00000032554	Trf
ENSMUSG00000027605	Acss2
ENSMUSG00000047797	Gjb1
ENSMUSG00000039116	Adgrg6
ENSMUSG00000004038	Gstm3
ENSMUSG00000048489	Depp1
ENSMUSG00000057378	Ryr3
ENSMUSG00000028128	F3
ENSMUSG00000048096	Lmod1
ENSMUSG00000028356	Ambp
ENSMUSG00000022754	Tmem45a
ENSMUSG00000006542	Prkag3
ENSMUSG00000026418	Tnni1
ENSMUSG00000045629	Sh3tc2
ENSMUSG00000023070	Rgn
ENSMUSG00000041653	Pnpla3
ENSMUSG00000044349	Snhg11
ENSMUSG00000010601	Apol7a
ENSMUSG00000029553	Tfec
ENSMUSG00000028172	Tacr3
ENSMUSG00000060969	Irx1
ENSMUSG00000048332	Lhfp
ENSMUSG00000025892	Gria4
ENSMUSG00000029664	Tfpi2
ENSMUSG00000040808	S100g
ENSMUSG00000032024	Clmp
ENSMUSG00000033688	1300017J02Rik
ENSMUSG00000001155	Ftcd
ENSMUSG00000022122	Ednrb
ENSMUSG00000019982	Myb
ENSMUSG00000040136	Abcc8
ENSMUSG00000060613	Cyp2c70
ENSMUSG00000038692	Hoxb4
ENSMUSG00000025194	Abcc2
ENSMUSG00000030909	Anks4b
ENSMUSG00000006143	Upk3bl
ENSMUSG00000029322	Plac8
ENSMUSG00000026715	Serpinc1
ENSMUSG00000025726	Slc28a1
ENSMUSG00000038527	C1rl
ENSMUSG00000072944	Nup62cl
ENSMUSG00000028680	Plk3
ENSMUSG00000020641	Rsad2
ENSMUSG00000042286	Stab1
ENSMUSG00000023391	Dlx2
ENSMUSG00000032591	Mst1
ENSMUSG00000036295	Lrrn3
ENSMUSG00000049265	Kcnk3
ENSMUSG00000045903	Npas4
ENSMUSG00000020810	Cygb
ENSMUSG00000060459	Kng2
ENSMUSG00000026589	Sec16b
ENSMUSG00000018830	Myh11
ENSMUSG00000087516	AW549542
ENSMUSG00000020101	Vsir
ENSMUSG00000026259	Ngef
ENSMUSG00000031841	Cdh13
ENSMUSG00000028370	Pappa
ENSMUSG00000059146	Ntrk3
ENSMUSG00000024620	Pdgfrb
ENSMUSG00000092349	Platr17
ENSMUSG00000040016	Ptger3
ENSMUSG00000022449	Adamts20
ENSMUSG00000028640	Tfap2c
ENSMUSG00000024164	C3
ENSMUSG00000074934	Grem1
ENSMUSG00000000094	Tbx4
ENSMUSG00000090523	Gypc
ENSMUSG00000027200	Sema6d
ENSMUSG00000074882	Cyp2c68
ENSMUSG00000042961	Egflam
ENSMUSG00000062342	Serpinb9e
ENSMUSG00000021506	Pitx1
ENSMUSG00000089678	Agxt2
ENSMUSG00000030782	Tgfb1i1
ENSMUSG00000038403	Hfe2
ENSMUSG00000030088	Aldh1l1
ENSMUSG00000090958	Lrrc32
ENSMUSG00000061947	Serpina10
ENSMUSG00000022676	Snai2
ENSMUSG00000066477	Gm16551
ENSMUSG00000029570	Lfng
ENSMUSG00000046186	Cd109
ENSMUSG00000091705	H2-Q2
ENSMUSG00000025991	Cps1
ENSMUSG00000042622	Maff
ENSMUSG00000058145	Adamts17
ENSMUSG00000073420
ENSMUSG00000000049	Apoh
ENSMUSG00000071424	Grid2
ENSMUSG00000020297	Nsg2
ENSMUSG00000015619	Gata3
ENSMUSG00000024868	Dkk1
ENSMUSG00000034607	Pof1b
ENSMUSG00000030772	Dkk3
ENSMUSG00000001663	Gstt1
ENSMUSG00000044254	Pcsk9
ENSMUSG00000035540	Gc
ENSMUSG00000017344	Vtn
ENSMUSG00000029368	Alb
ENSMUSG00000038894	Irs2
