# Supplementary material for: The in vivo genetic program of murine primordial lung epithelial progenitors
Source: Nat Commun. 2020 Jan 31;11:635. doi: 10.1038/s41467-020-14348-3 (PMC6994558; doi:10.1038/s41467-020-14348-3)
Supplement: Supplementary file 7 — Supplementary Data 3 [file 41467_2020_14348_MOESM7_ESM.xlsx]

## Sheet: Legend
Supplementary Data 3. Linear Algebra Projection (LAP) scores

## Sheet: LAP Scores
	D1-1	D1-2	D7-1	D7-2	D7-3	D14-1	D14-2	D14-3	2D-Nkx2-1+/1	2D-Nkx2-1+/2	2D-Nkx2-1+/3	3D-Epcam+Nkx2-1-/1	3D-Epcam+Nkx2-1-/2	3D-Epcam+Nkx2-1-/3	3D-Epcam+Nkx2-1+/1	3D-Epcam+Nkx2-1+/2	3D-Epcam+Nkx2-1+/3	2D-Epcam+Nkx2-1+/1	2D-Epcam+Nkx2-1+/2	2D-Epcam+Nkx2-1+/3
adipose - brown	0.022505	0.0248796	0.00169567	-0.0194752	-0.0149267	0.000480673	0.019446	0.0315625	1.69199e-05	-0.0171531	-0.00528878	-0.0561631	-0.0545752	-0.0610474	-0.0492703	-0.0597751	-0.059512	-0.057379	-0.0558537	-0.0528193
adipose - white	-0.0149459	-0.0134756	0.000723385	-0.0352434	0.00880381	-0.11923	-0.077395	-0.118728	-0.0890802	-0.0759175	-0.0840958	0.000816943	-0.015653	-0.0131058	0.00715752	0.0108469	0.00950012	0.016245	0.0120061	0.0134628
B Cell	0.0141487	0.00912188	-0.0174607	-0.0385602	-0.0476067	-0.0525526	-0.0338214	-0.0634562	-0.0219181	-0.0298033	-0.0224946	-0.021812	-0.0148057	-0.0115043	-0.0203084	-0.0219323	-0.0239921	-0.0261915	-0.019344	-0.0210153
bladder	-0.00283877	-0.0101945	0.0205718	0.016819	0.0015205	-0.00992676	-0.00150835	0.0282052	0.0320089	0.0307227	0.0337528	0.102174	0.112287	0.102243	0.063194	0.0756308	0.0688268	0.0612319	0.0678541	0.0654932
cardiomyocyte	-0.0128063	0.00629651	-0.0217533	-0.0227031	-0.0250912	-0.0129873	-0.0201199	-0.033024	0.0215103	0.0217392	0.0216783	-0.0741028	-0.0743468	-0.0762648	-0.0339078	-0.0486795	-0.0475072	-0.0475334	-0.0617382	-0.0652489
Common Lymphoid Progenitor (CLP)	0.0109121	0.0124996	-0.00722774	-0.021868	-0.0681715	-0.0446836	-0.0302722	-0.053182	-0.0268791	-0.0370083	-0.0426708	-0.143079	-0.155202	-0.136342	-0.0971654	-0.1154	-0.0929677	-0.0835563	-0.0988517	-0.0952776
Common Myeloid Progenitor (CMP)	-0.0474591	-0.0480703	-0.0340004	-0.0110231	-0.0114929	-0.0356625	-0.0295873	-0.0637238	-0.012449	-0.0207266	-0.0243181	-0.0918257	-0.0930149	-0.0925045	-0.0998536	-0.103324	-0.0905506	-0.0899362	-0.0849443	-0.0920035
dendritic cell - plasmacytoid	0.00477156	0.00287777	0.0241571	0.0149848	0.0207285	0.00167499	0.0129853	0.0190906	0.00603749	0.00807505	0.00701097	-0.00737752	-0.00182497	-0.00480821	-0.0200015	-0.02007	-0.0217555	-0.0142698	-0.0198645	-0.0134113
E.13 Thyroid	0.137186	0.125774	0.0777765	0.0449314	0.0263334	0.457625	0.384652	0.505981	0.0968787	0.0965229	0.0975342	0.145648	0.167644	0.163841	0.0877511	0.11038	0.131214	0.0804027	0.0799584	0.0738192
E.16.5 Lung	0.0111848	0.0191793	0.0595438	0.108629	0.0959146	0.105553	0.0982334	0.0345401	0.0568412	0.0523889	0.0521095	-0.0316476	-0.0236157	-0.0152718	0.0962528	0.0648892	0.0808774	0.121732	0.111554	0.109793
E.8.25 Ectoderm	0.396799	0.345127	0.349308	0.266422	0.321257	0.053289	0.0760486	0.0149141	-0.0741242	-0.0823264	-0.0887303	-0.177119	-0.214081	-0.206725	-0.158069	-0.210027	-0.183872	-0.0842505	-0.0752153	-0.092564
E.8.25 Foregut Endoderm	0.00284778	0.0316209	0.0712947	0.101483	0.118002	-0.00868517	0.033413	0.00959178	0.0145	0.0225257	0.023245	0.244151	0.269953	0.266839	0.138763	0.179351	0.146705	0.138237	0.166576	0.167266
E.9 Forebrain	0.231155	0.216269	0.328189	0.344786	0.237316	0.127966	0.242639	0.115251	0.115406	0.098433	0.103116	-0.0287285	-0.0193844	-0.0216938	0.0887398	0.0665289	0.0685832	0.0693047	0.0263015	0.0373185
E.9 Lung Prim Nkx+	-0.0477588	-0.0509973	-0.0086255	0.0380754	0.0923067	-0.0159035	-0.0593407	-0.0636658	-0.00829563	-0.017772	-0.0210612	0.277399	0.269534	0.268671	0.278468	0.292204	0.29265	0.209514	0.20464	0.241315
E13 cluster 0	0.0186401	0.0146837	0.132941	0.0766989	0.0189648	-0.212467	-0.0569644	-0.219534	-0.0436637	-0.0243828	-0.050971	-0.297297	-0.308539	-0.325639	-0.276417	-0.305462	-0.315182	-0.404137	-0.39739	-0.405416
E13 cluster 1	-0.0539454	-0.0446392	-0.0979397	-0.0662587	-0.0449427	-0.0605874	-0.099938	-0.126415	-0.0484436	-0.0762394	-0.0649599	0.129966	0.111482	0.168553	0.264764	0.23762	0.308916	0.515262	0.453924	0.506466
E13 cluster 2	0.0392565	0.0265883	-0.000298889	0.0505472	0.0484853	-0.0337449	-0.00570402	0.0112379	0.024223	0.035012	0.0441368	0.106332	0.0873702	0.0837964	0.0836668	0.0792343	0.0681706	0.126027	0.109768	0.116003
E13 cluster 3	0.00446313	-0.00892377	0.0725158	0.0517378	0.0683749	0.0388412	0.0567159	0.0410595	0.0821292	0.079827	0.0814199	0.0436157	0.0504262	0.0442205	0.0193547	0.0243829	0.0198397	0.0368923	0.0505897	0.0454251
E13 cluster 4	0.0102313	0.0109623	0.00859676	0.00662028	0.00664661	-0.000571704	0.00109326	0.01838	-0.0108878	-0.0175034	-0.0174543	-0.0419097	-0.0388794	-0.0357176	-0.0225395	-0.0269232	-0.0255567	-0.0224573	-0.0256342	-0.02943
E15.5 cluster 0	0.00117966	0.00719191	-0.0332722	-0.0495796	-0.0217299	0.171471	0.140536	0.196069	-0.163128	-0.181761	-0.18592	0.129674	0.138354	0.152187	0.0045335	0.0377313	0.00126237	-0.064667	-0.0546991	-0.0348241
E15.5 cluster 1	-0.0233	-0.00496018	-0.117559	-0.0899921	-0.108072	0.0497681	-0.130786	-0.0716112	0.205299	0.200082	0.209339	0.0149628	0.0133032	0.0171187	0.177142	0.16258	0.188064	0.113304	0.0943324	0.0631107
E15.5 cluster 2	-0.00677937	-0.0309049	-0.0103633	-0.0218018	-0.0225783	-0.224281	-0.172882	-0.113059	-0.0179616	-0.00875479	-0.0132274	0.107556	0.0782248	0.0762466	0.314244	0.272217	0.267325	0.291688	0.277618	0.255703
E15.5 cluster 3	0.0104411	0.0161705	-0.0265482	-0.0342241	-0.022539	0.148018	0.163868	0.182186	0.189581	0.194891	0.197893	0.0672093	0.0952633	0.0798694	-0.0915172	-0.0734909	-0.0767216	-0.0742311	-0.040228	-0.0450006
E15.5 cluster 4	-0.0263444	-0.0281429	-0.0172915	-0.00199018	-0.00943643	0.0319319	0.00373781	0.0246723	0.0255448	0.0329707	0.0309521	0.023488	0.0243784	0.0241887	0.0175998	0.0232238	0.0229938	0.00413157	0.0141149	0.0161264
E17.5 cluster 0	-0.0313949	-0.0298942	0.0545915	0.0654881	0.0116249	0.126052	0.0936033	0.0863693	-0.0338651	-0.00526196	0.0137795	-0.0172744	-0.0155717	-0.0321178	-0.221987	-0.19109	-0.225498	-0.184371	-0.140079	-0.146599
E17.5 cluster 1	0.00152424	0.00219314	-0.00249821	-0.015764	0.0658066	-0.144941	-0.0832545	-0.0432765	0.093882	0.0710861	0.0670077	0.0672486	0.0698567	0.0591595	0.246597	0.233416	0.223309	0.103793	0.0846687	0.0851603
E17.5 cluster 2	0.0512214	0.0632072	0.0126121	0.000209827	-0.049044	0.112327	0.0323806	0.061577	-0.0832618	-0.071482	-0.0763666	0.0693605	0.0610639	0.0727289	0.0531109	0.0661612	0.0848635	0.129709	0.116069	0.116332
E17.5 cluster 3	0.0321895	0.0330208	0.0100278	0.0132399	0.0180575	0.0656936	0.0307367	0.0381679	-0.00583553	-0.0124611	-0.0105422	0.0159239	0.00422249	0.000869592	-0.0105379	-0.0126399	-0.0235632	-0.015961	-0.0160189	-0.0157985
E17.5 cluster 4	0.0127989	0.0136563	0.00947861	0.00182905	0.00469976	-0.00654303	-0.000404034	0.00484061	-0.0179036	-0.0209454	-0.0206439	0.00680243	0.00876927	0.00769161	-0.0127506	-0.00876783	-0.00973538	-0.0126866	-0.00705259	-0.00639527
E17.5 cluster 5	0.00290571	0.00132353	-0.00218115	-0.00364457	-0.000546554	-0.00234432	-0.00479484	0.00742108	-0.00562741	-0.00860452	-0.00837505	0.000176547	0.000184226	-0.000105164	0.0052577	0.00563332	0.0058677	0.00466043	0.00466911	0.00216613
E9 cluster 0	-0.105181	-0.0806846	0.0524976	0.0409119	0.146031	0.0991018	0.086413	0.0738785	0.156091	0.154194	0.169882	0.0271795	0.0147847	0.0280455	-0.0443114	-0.0352661	-0.0532147	-0.0241033	-0.00761121	-0.0274172
E9 cluster 1	0.0340054	0.0375962	-0.01023	0.0254161	-0.011579	0.0597954	0.167717	0.153414	0.0919092	0.0815164	0.0826777	-0.0421179	-0.0408462	-0.0440491	-0.0196309	-0.0272344	-0.0314259	-0.0426028	-0.0567739	-0.0372646
E9 cluster 2	-0.111338	-0.139955	-0.100704	-0.019638	-0.113191	-0.256706	-0.256893	-0.144617	-0.211815	-0.183474	-0.198693	-0.172165	-0.189964	-0.187793	-0.207702	-0.200882	-0.197383	-0.172459	-0.177	-0.189309
E9 cluster 3	-0.047189	-0.0549017	0.0144214	-0.0398518	-0.0274188	0.0370646	-0.0253912	-0.0497909	-0.00203412	-0.00544343	0.00443289	0.0261744	0.0373824	0.0370207	0.0312907	0.0393811	0.054928	0.00828851	0.0140671	0.00779799
E9 cluster 4	0.05836	0.059995	0.0121803	-0.0265514	-0.0274724	-0.0247825	-0.0199013	-0.0286834	-0.00516389	0.00189374	-0.000949284	-0.00179167	-0.011148	-0.0114803	-0.0274517	-0.0296549	-0.0290212	-0.0069218	-0.00845825	-0.0211472
E9 cluster 5	0.0800422	0.0886225	0.105121	0.0776935	0.0909342	0.104727	0.0703628	0.0788042	-0.100237	-0.0990792	-0.10714	-0.0443166	-0.0320011	-0.0298171	-0.029593	-0.0230389	-0.0287044	-0.0207806	-0.0106715	-0.00650446
E9 cluster 6	0.108351	0.106864	-0.00531005	-0.0139106	-0.0617693	-0.026271	-0.0359957	-0.023732	-0.0759899	-0.0734878	-0.0863425	0.0194868	0.0191217	0.0198748	0.0105049	0.0228515	0.0197894	-0.00879933	-0.00861678	-0.00153755
E9 cluster 7	-0.037826	-0.0300051	-0.0103357	0.022703	0.083376	0.0694943	0.101987	0.0766481	0.13968	0.135244	0.138916	0.0830824	0.109761	0.0796352	0.020269	0.026614	0.022126	0.00339605	0.0316248	0.0237401
endothelial cell - blood vessel	0.00537868	0.00637904	-0.000395764	0.00607243	0.0102073	0.00656926	0.0121724	0.00211851	-0.0103456	-0.0115095	-0.00944915	-0.0480457	-0.0573419	-0.0588519	-0.0409234	-0.0418918	-0.0486649	-0.0339573	-0.039277	-0.0418553
endothelial cell - gonad	-0.090834	-0.103016	-0.0118869	-0.0316662	0.00351327	0.0206442	-0.00362931	-0.0301968	0.0789143	0.0614683	0.0769625	0.0140507	0.00269908	0.0025202	0.0434183	0.0197666	0.0272559	0.0379032	0.0178039	0.00621124
endothelial cell - lymphatic vessel	-0.0261266	-0.0181809	-0.00466255	-0.00244356	-0.00287569	0.0320298	0.0168376	0.00552259	0.00627111	0.0045769	0.00108677	0.00605678	0.00686309	0.00893155	0.00660244	0.0079923	0.0110388	0.00617077	0.00516289	0.00735239
episc	0.0835895	0.0671074	0.0269862	0.0145606	-0.00504174	-0.0751019	-0.0958761	-0.0385645	0.0325343	0.052437	0.0470274	-0.0139647	-0.0113181	-0.00387428	-0.00536069	0.00694903	-0.000579516	-0.0266049	-0.0264751	-0.0269989
erythroblast	-0.0507186	-0.0518016	-0.00256913	0.0147825	0.0253271	0.00754792	-0.00159586	-0.0285456	0.00786398	0.00976784	0.0106923	0.0637418	0.0756579	0.0702761	0.0239503	0.0513784	0.0330577	0.00843313	0.0083935	0.027606
esc	0.570116	0.653489	0.0247743	0.0172334	-0.0128473	0.0325327	-0.0404961	0.0364817	-0.0305427	-0.0267878	-0.0227485	0.118906	0.107502	0.1036	0.100593	0.100244	0.0993064	0.0830702	0.0629104	0.0584788
fibroblast - cardiac	0.0108763	0.00614189	-0.0148494	-0.0148187	-0.0301703	-0.0476723	0.000968372	-0.0161816	-0.0795531	-0.0870533	-0.087046	-0.0815325	-0.0741288	-0.0657746	-0.0640138	-0.0555539	-0.0580395	-0.0676998	-0.0789836	-0.0729695
fibroblast - skin	-0.0211426	-0.0200669	0.0389076	0.0612228	0.0401484	0.0240118	0.0212459	0.0649756	0.0640251	0.0643115	0.0642743	0.0176633	0.0207365	0.021285	0.00855612	0.0085313	0.0101378	0.0140674	0.0164007	0.00899183
fibroblast - thymus	-0.00207495	0.00230015	-0.0038646	-0.026637	-0.0151559	0.0496891	0.0182745	0.0348411	0.0724646	0.0789651	0.0824147	-0.0168034	-0.0104164	-0.0158933	-0.0317075	-0.036573	-0.0353661	-0.0264938	-0.0184923	-0.0176554
Granulocyte-Monocyte Progenitor (GMP)	-0.0131764	-0.021417	0.0310108	0.00426794	0.00359595	0.0447396	0.0274631	0.0810636	-0.0582583	-0.0838793	-0.0668946	0.131703	0.131609	0.129773	0.0901932	0.105457	0.0937033	0.104391	0.13316	0.116233
HSC	-0.00607484	0.00445742	0.0315841	0.0218177	0.0535474	0.0498763	0.0335185	0.057041	0.0851733	0.110526	0.113166	0.0247086	0.0218311	0.0137553	0.0364453	0.0301494	0.0146593	0.0117152	-0.0196747	-0.00233655
intestine - large	-0.0298298	-0.0249076	-0.00722861	-0.0179983	-0.0348248	-0.0352526	-0.0367445	-0.0324751	-0.0386466	-0.0289755	-0.0366605	0.0125391	0.00924377	0.02141	0.043269	0.0373618	0.0471216	0.06708	0.0694637	0.0712059
intestine - paneth cell	0.0246112	0.0364848	-0.00507277	-0.0147178	-0.0109412	-0.0214475	0.00369344	-0.0133619	-0.0160084	-0.0335735	-0.0256937	-0.0292155	-0.0286641	-0.0215062	-0.0113299	-0.0177543	-0.00738723	0.00274091	-0.0208774	-0.0134845
intestine - small	-0.00110233	-0.00780294	-0.00653981	0.0113954	0.015974	0.0159645	-0.018089	0.0115782	0.0335786	0.045962	0.0440444	0.0522668	0.0557918	0.0537166	0.00176373	0.0150392	0.0034504	-0.0138382	-0.00585016	-0.00667977
keratinocyte	0.00250507	-0.00160751	-0.0360747	-0.0335975	-0.0238194	-0.0350796	0.0105665	-0.0192318	0.0253191	0.0224306	0.02007	-0.00168388	-0.00293557	-0.00830949	-0.0382175	-0.0390527	-0.0366143	-0.0108579	-0.0114845	-0.0248329
kidney	-0.0218539	-0.0164842	-0.0246842	-0.0134724	-0.0193483	0.0189022	0.0205663	0.0100887	-0.0223796	-0.0257186	-0.0301365	-0.00502986	-0.00897707	-0.00879282	-0.0232409	-0.0195788	-0.0247739	-0.0270484	-0.0244406	-0.0261376
Langerhans cell	-0.0175779	-0.0194845	0.0075266	0.0353439	0.0118469	0.0112927	-0.0341014	0.015174	-0.0235819	-0.023786	-0.0200212	0.0493692	0.0515729	0.0489649	0.0538389	0.0574508	0.0574646	0.0200403	0.0181059	0.0224389
liver	0.0144146	0.00880485	0.0163583	0.0178574	0.0188851	0.00726942	0.0211606	0.0102906	0.0334551	0.0359463	0.0336014	0.17282	0.19346	0.187884	0.0776967	0.126431	0.0988274	0.0614078	0.0756228	0.104979
lung	-0.0237384	-0.0383655	0.0368666	0.0197913	0.0463393	0.00974198	0.0623424	-0.00667393	0.0299193	0.0144963	0.016796	-0.139188	-0.134976	-0.131186	-0.0692103	-0.0829659	-0.0609618	-0.0510347	-0.0724821	-0.0795811
lymph node stromal cell	0.00915164	0.00302806	-0.0290852	-0.032991	-0.0450025	0.0286648	-0.00680815	0.0156038	-0.0764757	-0.0836297	-0.083195	0.0512769	0.0589178	0.0599881	0.0701819	0.0673806	0.0718779	0.0481308	0.0614977	0.0534601
macrophage	0.0199887	0.0206084	0.00951072	0.0118973	-0.010472	0.0299336	-0.027217	-0.0128549	-0.00561681	-0.0060019	-0.0107381	-0.0456498	-0.0416341	-0.0465996	-0.0117388	-0.0195397	-0.0201905	-0.0669004	-0.0905851	-0.0885189
mammary gland - lactating	0.0376382	0.0379585	-0.0368405	-0.0031533	-0.0259015	0.0354639	0.0298044	0.0213012	0.0505016	0.0552698	0.0505121	0.00114495	0.0055511	0.0151977	-0.0520494	-0.0394743	-0.039304	-0.0151939	-0.00325694	-0.00124693
medullary thymic epithelial	0.019171	0.0143868	0.0155154	0.0082842	0.0100087	-0.0157897	-0.000333287	-0.00917473	-0.00558284	-0.012146	-0.0132297	-0.00462547	-0.00393014	-0.00441917	-0.00500111	-0.00673901	-0.00342862	-0.00458242	-0.00439322	-0.00547295
mef	-0.0757067	-0.123354	0.0100411	-0.0125333	0.0267051	0.0174907	0.228653	0.0119641	0.206295	0.213101	0.202208	-0.0441275	-0.024963	-0.0159546	-0.0660203	-0.0476609	-0.0335399	0.00509935	0.0162984	0.00233804
Megakaryocyte-Erythroid Progenitor (MEP)	-0.0516297	-0.0626687	-0.0495892	-0.043884	-0.0644523	-0.0656878	-0.0145287	-0.0489929	-0.0126568	-0.00987441	-0.00696853	-0.0611385	-0.0616238	-0.0622309	-0.0300727	-0.0414141	-0.031362	-0.00392473	-0.00115215	-0.00960139
microglia	-0.0251582	-0.0267398	-0.00846559	-0.0118397	-0.0146738	-0.00256761	-0.00636369	-0.00564552	0.0315267	0.0438531	0.0460169	-0.0111104	-0.0123163	-0.0104636	-0.00660095	-0.00660262	-0.0054838	0.00376001	0.00881865	0.00900548
monocytes - classical	0.017952	0.0283007	-0.00843348	-0.0153079	0.0168077	-0.0240803	0.00400086	-0.0262324	-0.000392503	0.00391149	0.00580984	0.0012946	-0.0153495	-0.0128634	0.0162698	0.00405941	0.00542601	0.0649555	0.0597052	0.0493648
msc	-0.00250305	0.0155612	-0.0151717	0.00638036	-0.0188786	0.0720022	-0.0487726	0.0780078	-0.0287026	-0.0241048	-0.0190718	0.0852477	0.0876363	0.0831128	0.0789312	0.0787999	0.0728614	0.0229861	0.015375	0.0333075
myoblast	0.00564317	-0.00797067	0.0429427	0.0220957	0.0274795	-0.0659263	-0.0116317	-0.0452421	0.0267977	0.0325431	0.0322517	-0.00940076	-0.0146457	-0.0186347	0.0349757	0.0267522	0.0304986	0.0414139	0.0250582	0.024755
natural killer cells	0.00978448	0.0122333	0.0181748	0.0249496	0.0316563	0.00537086	0.0374861	0.0267586	0.0100962	0.00496232	0.00547092	0.00530089	-0.000515667	0.0030943	0.00876941	0.00761855	0.0121183	0.0121816	0.00926555	0.0163767
neuron - glutamatergic	0.0133304	-0.000824565	0.0202171	0.0233395	0.0239961	-0.0170932	0.0585995	0.0432462	0.0622628	0.0641006	0.0643973	-0.0536339	-0.0516095	-0.0507199	-0.0433227	-0.0440602	-0.0458375	-0.0230854	-0.0209548	-0.0242106
neutrophils	-0.00323367	-0.00725847	-0.00573208	-0.000934701	0.00402623	0.00864662	0.0105982	0.0133385	-1.57802e-05	-0.00374039	-0.000376197	0.0116048	0.0134498	0.00919307	0.000310987	0.00132399	0.00173223	-0.00211618	0.00022855	0.00196696
npc	-0.113356	-0.0928058	0.0304432	0.0259511	0.0332084	0.141351	0.0645787	0.130229	0.175892	0.176413	0.177168	0.105629	0.0994305	0.0985563	0.113625	0.100887	0.102084	0.0568846	0.0807392	0.0897751
nsc	-0.0365818	-0.0296238	0.0423286	0.0413652	0.0141849	0.050528	0.0586262	0.0696451	0.0979405	0.0902915	0.0839203	-0.019012	-0.025329	-0.0176921	-0.039748	-0.0329509	-0.031817	-0.020652	-0.018462	-0.00908615
olfactory epithelium	-0.0409511	-0.0396962	-0.0338063	-0.019346	-0.0252913	-0.0257385	-0.00972239	0.0142668	0.0167266	0.0247645	0.0218327	-0.0201765	-0.0197543	-0.0155912	-0.0215849	-0.0157938	-0.0176032	-0.00395362	0.000703572	-8.8924e-05
oocyte	0.0130994	0.0129071	0.00122471	0.00883393	0.0127195	-0.00141402	-0.00168702	-0.0178598	0.016314	0.0146437	0.0134929	-0.04031	-0.0392018	-0.0398266	-0.0228941	-0.0272777	-0.0239684	-0.00728495	-0.0129421	-0.0157159
osteoblast	-0.0181382	-0.0100626	0.0203162	0.018786	0.0304076	0.0655567	0.0629476	0.0881388	0.0190069	0.0151581	0.015812	0.0235284	0.0247073	0.0278658	0.0203549	0.0186143	0.0133628	0.0217093	0.0594793	0.0368682
pancreas - islets	0.0101517	0.0180814	0.0135988	0.00273791	0.0107531	-0.0383479	-0.0242199	-0.0293217	0.00953226	0.00379172	0.00977274	0.000190437	-0.000573799	-0.00351282	0.0195459	0.0226877	0.0152074	0.0108483	0.0113824	0.0159977
pancreas - whole	-0.0214169	-0.027064	-0.0151475	-0.0326531	-0.0422612	-0.0377309	-0.0374425	-0.0405596	-0.0700068	-0.0653227	-0.0670843	0.00976153	0.0168133	0.020707	-0.00232127	0.00626862	0.00823998	0.0159715	0.0222828	0.0277496
pituitary	-0.0204649	-0.0256257	-0.0354518	-0.0139674	-0.0245534	-0.00847176	-0.0339479	0.00313227	-0.0210597	-0.0103562	-0.0185612	-0.025579	-0.028301	-0.0302139	-0.0427384	-0.0532952	-0.0561351	-0.046269	-0.0460899	-0.0498106
placenta	-0.0125467	-0.00337599	-0.0371169	-0.0162379	-0.0100176	0.0192717	0.00642729	0.0182132	0.0025056	0.00228007	-0.000989856	0.0792027	0.0753904	0.0734064	0.0189969	0.0264074	0.0213888	0.0142158	0.0414939	0.053115
pre B Cell	-0.0129507	-0.0130082	0.00158302	0.0331038	0.045155	0.000343098	-0.0132581	-0.0104034	0.027733	0.0404437	0.0357431	0.00599688	0.0041847	-0.00118315	0.0157393	0.0139974	0.0174125	0.0136654	0.000946859	0.00130422
prostate	0.0147676	0.0108536	-0.00746181	0.00945577	0.00538933	-0.00291816	0.0298298	0.00940796	0.0740762	0.0754697	0.0748469	-0.0106156	-0.0063579	-0.00892968	0.00631047	0.0028018	0.00689568	0.00534472	0.000820992	-0.00682358
retinal pigment epithelium	0.0214798	0.0288749	0.0113854	0.0268569	0.0349192	0.0451535	0.063606	0.052005	0.0438027	0.0461698	0.0433891	0.0230496	0.0292001	0.0240349	0.020474	0.0169955	0.0181076	0.0168785	0.0183313	0.0178725
skeletal muscle	0.0320734	0.0279694	0.0238931	0.0381762	0.0199763	0.0552844	0.0226398	0.0431204	-0.0239927	-0.0298082	-0.0285963	0.0479795	0.0495555	0.047732	0.0377728	0.0409818	0.0448156	0.0289555	0.0348044	0.0369659
sperm	0.00203574	-0.00311548	0.0175651	-0.00370155	0.00757504	0.000138609	-0.00117577	-0.0076727	-0.038322	-0.0542444	-0.0444824	0.0101457	0.00309006	0.00495612	-0.000744268	-0.000270153	0.00156556	-0.00169838	-0.00701092	-0.00876587
spleen	0.0323235	0.0425528	0.0260131	0.0169683	0.0385814	0.0497874	0.0512986	0.105504	-0.00782935	-0.0119532	-0.00945705	0.0276664	0.0198655	0.0220048	0.0254953	0.0186233	0.019213	0.044762	0.0534725	0.047984
T Cell	-0.0226269	-0.0222335	-0.0206568	-0.00459056	-0.035741	-0.0167848	-0.0499625	-0.0360761	-0.0252021	-0.0247542	-0.0333089	-0.0171016	-0.00570615	-0.0136256	-0.0231499	-0.0148013	-0.0217051	-0.0226244	-0.0158441	-0.0222455
terminal bronchiolar epithelial cells	0.0282644	0.0337676	-0.0529727	-0.0345405	-0.0436805	-0.106605	-0.130238	-0.0952636	-0.0525906	-0.0382729	-0.0462826	0.0636018	0.0694156	0.0643504	0.051912	0.0618713	0.0541805	0.0431045	0.0579573	0.0580297
thymocyte - DP	0.0166198	0.0152917	-0.00630851	-0.00438346	-0.000637441	0.00872386	0.0393786	0.0356798	0.00343179	-0.000588247	0.00266261	-0.0238608	-0.0301693	-0.0286514	-0.0280122	-0.0355351	-0.0241336	-0.00112779	-0.00900341	-0.0108906
thymocyte DN	0.0205532	0.0241808	0.0161904	-0.0114436	0.0243424	0.0145885	-0.021537	-0.0472024	0.0312237	0.0442091	0.0445798	0.103857	0.107593	0.109324	0.104078	0.111717	0.097613	0.0706619	0.0766495	0.086194
thyroid	-0.00270807	-0.00493807	0.0296165	0.0561475	0.0646293	0.108802	0.00541429	-0.0306502	0.0282565	0.0335156	0.0340884	-0.0787162	-0.0889317	-0.0904184	-0.042403	-0.0538996	-0.0554231	-0.0478729	-0.0584072	-0.0569954
trophoblast stem cell	-0.0116142	-0.0277004	0.0540029	0.0257536	0.0344699	0.00740786	-0.0129551	-0.00256811	-0.0795265	-0.0869927	-0.0856476	0.0116784	0.00856349	0.00408204	0.0134037	0.00969307	0.011322	-0.0028146	-0.00207929	-0.00380796
